# Supplementary material for: Mutations in Barley Row Type Genes Have Pleiotropic Effects on Shoot Branching
Source: PLoS One. 2015 Oct 14;10(10):e0140246. doi: 10.1371/journal.pone.0140246 (PMC4605766; doi:10.1371/journal.pone.0140246)
Supplement: S1 File — (XLSX) [file pone.0140246.s013.xlsx]

## Sheet: Raw data outdoor experiments
Raw data: All trait data recorded under outdoor conditions
locus	mutation	seed stock number	background	replicate	year	tillers (50 DAS)	tillers (flag leaf)	tillers (anthesis)	tillers (full maturity)	spikes (full maturity)	flag leaf	flag leaf (DAS)	anthesis	anthesis (DAS)	plant height [cm]
wt	Bowman	PI 483237	Bowman	1	2014	8	15	34	111	111	2014-04-22	62	2014-05-08	88	106
wt	Bowman	PI 483237	Bowman	2	2014	6	16	34	96	96	2014-04-24	64	2014-05-12	92	106
wt	Bowman	PI 483237	Bowman	3	2014	7	18	35	90	90	2014-04-25	65	2014-05-11	91	113
wt	Bowman	PI 483237	Bowman	4	2014	4	20	32	106	106	2014-04-30	70	2014-05-19	99	118
wt	Bowman	PI 483237	Bowman	5	2014	8	18	33	65	63	2014-04-24	64	2014-05-10	90	87
wt	Bowman	PI 483237	Bowman	6	2014	7	16	36	84	84	2014-04-22	62	2014-05-10	90	95
wt	Bowman	PI 483237	Bowman	7	2014	7	19	41	74	74	2014-04-24	64	2014-05-11	91	100
wt	Bowman	PI 483237	Bowman	8	2014	9	18	40	NA	NA	2014-04-23	63	2014-05-11	91	NA
wt	Bowman	PI 483237	Bowman	9	2014	8	16	40	111	111	2014-04-23	63	2014-05-11	91	112
wt	Bowman	PI 483237	Bowman	10	2014	7	12	34	78	78	2014-04-23	63	2014-05-07	87	106
wt	Bowman	PI 483237	Bowman	11	2014	11	23	50	132	132	2014-04-24	64	2014-05-11	91	100
wt	Bowman	PI 483237	Bowman	12	2014	9	18	38	123	123	2014-04-23	63	2014-05-09	89	107
wt	Bowman	PI 483237	Bowman	13	2014	7	15	34	87	87	2014-04-22	62	2014-05-08	88	109
wt	Bowman	PI 483237	Bowman	14	2014	10	20	38	79	79	2014-04-23	63	2014-05-09	89	105
wt	Bowman	PI 483237	Bowman	15	2014	8	26	52	121	121	2014-04-24	64	2014-05-11	91	111
wt	Bowman	PI 483237	Bowman	16	2014	7	15	33	85	85	2014-04-22	62	2014-05-08	88	111
wt	Bowman	PI 483237	Bowman	17	2014	6	13	31	119	119	2014-04-22	62	2014-05-09	89	101
wt	Bowman	PI 483237	Bowman	18	2014	9	22	47	130	130	2014-04-24	64	2014-05-11	91	106
wt	Bowman	PI 483237	Bowman	19	2014	8	17	37	108	108	2014-04-22	62	2014-05-09	89	110
wt	Bowman	PI 483237	Bowman	20	2014	7	26	45	120	120	2014-04-26	66	2014-05-11	91	109
vrs3	int-a.1	GSHO 2055	Bowman	1	2014	7	10	20	38	38	2014-04-22	62	2014-05-12	92	98
vrs3	int-a.1	GSHO 2055	Bowman	2	2014	6	13	23	49	49	2014-04-23	63	2014-05-11	91	93
vrs3	int-a.1	GSHO 2055	Bowman	3	2014	8	18	33	70	70	2014-04-24	64	2014-05-11	91	97
vrs3	int-a.1	GSHO 2055	Bowman	4	2014	7	16	31	53	53	2014-04-24	64	2014-05-11	91	95
vrs3	int-a.1	GSHO 2055	Bowman	5	2014	8	14	22	52	51	2014-04-22	62	2014-05-09	89	91
vrs3	int-a.1	GSHO 2055	Bowman	6	2014	7	13	30	NA	NA	2014-04-23	63	2014-05-11	91	NA
vrs3	int-a.1	GSHO 2055	Bowman	7	2014	8	17	32	64	64	2014-04-23	63	2014-05-13	93	89
vrs3	int-a.1	GSHO 2055	Bowman	8	2014	8	14	29	65	65	2014-04-23	63	2014-05-09	89	91
vrs3	int-a.1	GSHO 2055	Bowman	9	2014	10	18	38	74	74	2014-04-23	63	2014-05-10	90	99
vrs3	int-a.1	GSHO 2055	Bowman	10	2014	8	15	27	53	53	2014-04-23	63	2014-05-13	93	93
vrs3	int-a.1	GSHO 2055	Bowman	11	2014	9	17	34	71	70	2014-04-24	64	2014-05-11	91	95
vrs3	int-a.1	GSHO 2055	Bowman	12	2014	8	14	28	57	57	2014-04-23	63	2014-05-11	91	99
vrs3	int-a.1	GSHO 2055	Bowman	13	2014	8	15	32	55	55	2014-04-22	62	2014-05-10	90	102
vrs3	int-a.1	GSHO 2055	Bowman	14	2014	7	13	28	45	45	2014-04-24	64	2014-05-12	92	100
vrs3	int-a.1	GSHO 2055	Bowman	15	2014	7	14	30	52	52	2014-04-22	62	2014-05-10	90	99
vrs3	int-a.1	GSHO 2055	Bowman	16	2014	7	17	38	69	69	2014-04-24	64	2014-05-10	90	100
vrs3	vrs3.f	GSHO 2056	Bowman	1	2014	11	19	48	80	80	2014-04-24	64	2014-05-11	91	103
vrs3	vrs3.f	GSHO 2056	Bowman	2	2014	8	16	35	56	56	2014-04-22	62	2014-05-11	91	89
vrs3	vrs3.f	GSHO 2056	Bowman	3	2014	7	17	32	65	65	2014-04-22	62	2014-05-08	88	93
vrs3	vrs3.f	GSHO 2056	Bowman	4	2014	8	15	30	NA	NA	2014-04-23	63	2014-05-09	89	NA
vrs3	vrs3.f	GSHO 2056	Bowman	5	2014	7	15	28	57	57	2014-04-23	63	2014-05-09	89	89
vrs3	vrs3.f	GSHO 2056	Bowman	6	2014	9	16	34	62	62	2014-04-22	62	2014-05-10	90	89
vrs3	vrs3.f	GSHO 2056	Bowman	7	2014	4	17	29	50	50	2014-04-26	66	2014-05-20	100	96
vrs3	vrs3.f	GSHO 2056	Bowman	8	2014	7	15	29	53	53	2014-04-22	62	2014-05-10	90	95
vrs3	vrs3.f	GSHO 2056	Bowman	9	2014	5	22	45	68	68	2014-05-02	72	2014-05-27	107	100
vrs3	vrs3.f	GSHO 2056	Bowman	10	2014	8	17	30	65	65	2014-04-23	63	2014-05-09	89	88
vrs3	vrs3.f	GSHO 2056	Bowman	11	2014	8	14	24	48	48	2014-04-22	62	2014-05-09	89	90
vrs3	vrs3.f	GSHO 2056	Bowman	12	2014	8	14	35	56	56	2014-04-22	62	2014-05-11	91	96
vrs3	vrs3.f	GSHO 2056	Bowman	13	2014	7	16	31	45	45	2014-04-24	64	2014-05-10	90	92
vrs3	vrs3.f	GSHO 2056	Bowman	14	2014	7	18	40	63	63	2014-04-22	62	2014-05-09	89	99
int-b	int-b.3	GSHO 2129	Bowman	1	2014	3	5	6	7	7	2014-04-23	63	2014-05-10	90	82
int-b	int-b.3	GSHO 2129	Bowman	2	2014	4	6	16	NA	NA	2014-04-23	63	2014-05-10	90	NA
int-b	int-b.3	GSHO 2129	Bowman	3	2014	5	12	18	19	19	2014-04-24	64	2014-05-11	91	93
int-b	int-b.3	GSHO 2129	Bowman	4	2014	3	4	5	4	4	2014-04-25	65	2014-05-11	91	87
int-b	int-b.3	GSHO 2129	Bowman	5	2014	7	10	18	25	25	2014-04-20	60	2014-05-08	88	88
int-b	int-b.3	GSHO 2129	Bowman	6	2014	6	13	28	41	41	2014-04-23	63	2014-05-09	89	91
int-b	int-b.3	GSHO 2129	Bowman	7	2014	6	9	19	30	30	2014-04-22	62	2014-05-09	89	90
int-b	int-b.3	GSHO 2129	Bowman	8	2014	5	9	16	25	25	2014-04-23	63	2014-05-10	90	100
int-b	int-b.3	GSHO 2129	Bowman	9	2014	4	6	11	16	16	2014-04-23	63	2014-05-09	89	95
int-b	int-b.3	GSHO 2129	Bowman	10	2014	4	6	15	17	17	2014-04-23	63	2014-05-10	90	93
int-b	int-b.3	GSHO 2129	Bowman	11	2014	4	8	12	12	12	2014-04-25	65	2014-05-12	92	97
int-b	int-b.3	GSHO 2129	Bowman	12	2014	8	7	14	20	20	2014-04-20	60	2014-05-08	88	93
int-b	int-b.3	GSHO 2129	Bowman	13	2014	6	9	19	31	31	2014-04-22	62	2014-05-08	88	90
int-b	int-b.3	GSHO 2129	Bowman	14	2014	4	6	12	16	16	2014-04-25	65	2014-05-12	92	96
int-b	int-b.3	GSHO 2129	Bowman	15	2014	5	10	18	26	26	2014-04-26	66	2014-05-12	92	102
int-b	int-b.3	GSHO 2129	Bowman	16	2014	6	16	25	33	33	2014-04-26	66	2014-05-17	97	99
int-b	int-b.3	GSHO 2129	Bowman	17	2014	4	7	13	22	22	2014-04-23	63	2014-05-09	89	87
int-b	int-b.3	GSHO 2129	Bowman	18	2014	4	9	18	27	27	2014-04-25	65	2014-05-20	100	89
int-b	int-b.3	GSHO 2129	Bowman	19	2014	3	11	14	17	17	2014-05-01	71	2014-05-11	91	99
int-b	int-b.3	GSHO 2129	Bowman	20	2014	4	11	19	23	23	2014-04-24	64	2014-05-11	91	93
int-c	int-c.5	GSHO 2003	Bowman	1	2014	10	16	20	20	20	2014-04-22	62	2014-05-07	87	80
int-c	int-c.5	GSHO 2003	Bowman	2	2014	8	13	17	18	18	2014-04-22	62	2014-05-07	87	84
int-c	int-c.5	GSHO 2003	Bowman	3	2014	9	17	21	22	22	2014-04-25	65	2014-05-09	89	92
int-c	int-c.5	GSHO 2003	Bowman	4	2014	10	17	22	24	24	2014-04-25	65	2014-05-09	89	85
int-c	int-c.5	GSHO 2003	Bowman	5	2014	8	18	27	27	27	2014-04-25	65	2014-05-09	89	87
int-c	int-c.5	GSHO 2003	Bowman	6	2014	8	13	12	11	11	2014-04-22	62	2014-05-08	88	78
int-c	int-c.5	GSHO 2003	Bowman	7	2014	8	16	18	20	20	2014-04-25	65	2014-05-08	88	88
int-c	int-c.5	GSHO 2003	Bowman	8	2014	8	19	27	29	29	2014-04-26	66	2014-05-12	92	89
int-c	int-c.5	GSHO 2003	Bowman	9	2014	9	14	21	18	18	2014-04-23	63	2014-05-08	88	88
int-c	int-c.5	GSHO 2003	Bowman	10	2014	8	14	15	12	12	2014-04-22	62	2014-05-07	87	84
int-c	int-c.5	GSHO 2003	Bowman	11	2014	9	14	17	17	17	2014-04-22	62	2014-05-07	87	81
int-c	int-c.5	GSHO 2003	Bowman	12	2014	9	18	19	NA	NA	2014-04-25	65	2014-05-09	89	NA
int-c	int-c.5	GSHO 2003	Bowman	13	2014	8	13	16	16	16	2014-04-22	62	2014-05-08	88	78
int-c	int-c.5	GSHO 2003	Bowman	14	2014	7	13	16	17	17	2014-04-23	63	2014-05-08	88	85
int-c	int-c.5	GSHO 2003	Bowman	15	2014	8	16	20	21	21	2014-04-25	65	2014-05-11	91	80
int-c	int-c.5	GSHO 2003	Bowman	16	2014	8	17	19	22	22	2014-04-25	65	2014-05-10	90	83
vrs1	vrs1.a	GSHO 1907	Bowman	1	2014	5	19	36	83	83	2014-04-25	65	2014-05-11	91	106
vrs1	vrs1.a	GSHO 1907	Bowman	2	2014	9	20	38	85	85	2014-04-24	64	2014-05-08	88	105
vrs1	vrs1.a	GSHO 1907	Bowman	3	2014	9	21	50	94	94	2014-04-24	64	2014-05-09	89	104
vrs1	vrs1.a	GSHO 1907	Bowman	4	2014	9	16	35	72	72	2014-04-23	63	2014-05-08	88	101
vrs1	vrs1.a	GSHO 1907	Bowman	5	2014	7	14	32	80	80	2014-04-22	62	2014-05-08	88	100
vrs1	vrs1.a	GSHO 1907	Bowman	6	2014	9	19	37	70	70	2014-04-23	63	2014-05-08	88	99
vrs1	vrs1.a	GSHO 1907	Bowman	7	2014	8	17	29	NA	NA	2014-04-22	62	2014-05-08	88	NA
vrs1	vrs1.a	GSHO 1907	Bowman	8	2014	7	15	35	78	78	2014-04-23	63	2014-05-08	88	109
vrs1	vrs1.a	GSHO 1907	Bowman	9	2014	6	23	39	104	104	2014-04-25	65	2014-05-09	89	98
vrs1	vrs1.a	GSHO 1907	Bowman	10	2014	8	21	39	108	108	2014-04-25	65	2014-05-09	89	98
vrs1	vrs1.a	GSHO 1907	Bowman	11	2014	9	15	44	88	88	2014-04-23	63	2014-05-19	99	99
vrs1	vrs1.a	GSHO 1907	Bowman	12	2014	8	15	41	96	96	2014-04-23	63	2014-05-09	89	103
vrs1	vrs1.a	GSHO 1907	Bowman	13	2014	8	16	38	NA	NA	2014-04-22	62	2014-05-08	88	NA
vrs1	vrs1.a	GSHO 1907	Bowman	14	2014	8	16	36	61	61	2014-04-22	62	2014-05-08	88	105
vrs1	vrs1.a	GSHO 1907	Bowman	15	2014	7	17	38	80	80	2014-04-23	63	2014-05-08	88	109
vrs1	vrs1.a	GSHO 1907	Bowman	16	2014	8	18	45	82	82	2014-04-22	62	2014-05-08	88	104
vrs1	vrs1.a	GSHO 1907	Bowman	17	2014	8	15	32	68	68	2014-04-22	62	2014-05-08	88	97
vrs1	vrs1.a	GSHO 1907	Bowman	18	2014	10	20	43	76	76	2014-04-22	62	2014-05-08	88	103
vrs1	vrs1.a	GSHO 1907	Bowman	19	2014	9	19	40	74	74	2014-04-23	63	2014-05-08	88	100
vrs1	vrs1.a	GSHO 1907	Bowman	20	2014	5	28	45	92	92	2014-05-02	72	2014-05-19	99	113
vrs1	vrs1.a	GSHO 1907	Bowman	21	2014	9	25	55	109	109	2014-04-25	65	2014-05-12	92	103
vrs1	vrs1.a	GSHO 1907	Bowman	22	2014	8	22	45	100	100	2014-04-25	65	2014-05-10	90	94
vrs1	vrs1.a	GSHO 1907	Bowman	23	2014	10	18	41	79	79	2014-04-22	62	2014-05-09	89	100
vrs1	vrs1.a	GSHO 1907	Bowman	24	2014	11	23	53	102	102	2014-04-25	65	2014-05-10	90	102
vrs4	vrs4.k	GSHO 1986	Bowman	1	2014	10	21	53	64	64	2014-04-24	64	2014-05-23	103	101
vrs4	vrs4.k	GSHO 1986	Bowman	2	2014	12	27	NA	61	61	2014-04-26	66	NA	NA	107
vrs4	vrs4.k	GSHO 1986	Bowman	3	2014	12	29	53	80	79	2014-04-26	66	2014-05-17	97	108
vrs4	vrs4.k	GSHO 1986	Bowman	4	2014	11	28	44	64	64	2014-04-26	66	2014-05-16	96	107
vrs4	vrs4.k	GSHO 1986	Bowman	5	2014	8	22	NA	43	43	2014-04-27	67	NA	NA	99
vrs4	vrs4.k	GSHO 1986	Bowman	6	2014	10	21	NA	40	40	2014-04-24	64	NA	NA	102
vrs4	vrs4.k	GSHO 1986	Bowman	7	2014	14	38	NA	66	66	2014-04-27	67	NA	NA	100
vrs4	vrs4.k	GSHO 1986	Bowman	8	2014	8	38	NA	85	85	2014-04-27	67	NA	NA	101
vrs4	vrs4.k	GSHO 1986	Bowman	9	2014	6	14	26	30	30	2014-04-25	65	2014-05-12	92	109
vrs4	vrs4.k	GSHO 1986	Bowman	10	2014	7	19	31	37	37	2014-04-26	66	2014-05-10	90	111
vrs4	vrs4.k	GSHO 1986	Bowman	11	2014	10	28	45	82	81	2014-04-26	66	2014-05-12	92	106
vrs4	vrs4.k	GSHO 1986	Bowman	12	2014	7	25	NA	NA	NA	2014-04-27	67	photo	NA	NA
vrs4	vrs4.k	GSHO 1986	Bowman	13	2014	9	29	46	74	74	2014-04-25	65	2014-05-15	95	104
vrs4	vrs4.k	GSHO 1986	Bowman	14	2014	6	21	39	54	54	2014-04-25	65	2014-05-17	97	108
vrs4	vrs4.k	GSHO 1986	Bowman	15	2014	8	25	40	56	56	2014-04-26	66	2014-05-15	95	107
vrs4	vrs4.k	GSHO 1986	Bowman	16	2014	9	23	40	61	61	2014-04-25	65	2014-05-16	96	112
int-m	int-m.85	GSHO 2273	Bowman	1	2014	7	17	44	154	154	2014-04-23	63	2014-05-11	91	110
int-m	int-m.85	GSHO 2273	Bowman	2	2014	7	21	45	128	128	2014-04-25	65	2014-05-11	91	115
int-m	int-m.85	GSHO 2273	Bowman	3	2014	5	17	41	159	159	2014-04-23	63	2014-05-12	92	111
int-m	int-m.85	GSHO 2273	Bowman	4	2014	7	18	55	183	183	2014-04-23	63	2014-05-09	89	110
int-m	int-m.85	GSHO 2273	Bowman	5	2014	6	23	50	157	150	2014-04-27	67	2014-05-13	93	111
int-m	int-m.85	GSHO 2273	Bowman	6	2014	8	21	46	163	158	2014-04-25	65	2014-05-12	92	114
int-m	int-m.85	GSHO 2273	Bowman	7	2014	7	19	46	NA	NA	2014-04-24	64	2014-05-10	90	105
int-m	int-m.85	GSHO 2273	Bowman	8	2014	8	24	49	NA	NA	2014-04-25	65	2014-05-17	97	106
int-m	int-m.85	GSHO 2273	Bowman	9	2014	9	19	42	151	151	2014-04-23	63	2014-05-09	89	110
int-m	int-m.85	GSHO 2273	Bowman	10	2014	9	20	45	127	127	2014-04-24	64	2014-05-10	90	111
int-m	int-m.85	GSHO 2273	Bowman	11	2014	7	15	40	129	128	2014-04-23	63	2014-05-09	89	103
int-m	int-m.85	GSHO 2273	Bowman	12	2014	8	20	47	159	159	2014-04-23	63	2014-05-09	89	111
int-m	int-m.85	GSHO 2273	Bowman	13	2014	6	17	41	126	126	2014-04-24	64	2014-05-09	89	113
int-m	int-m.85	GSHO 2273	Bowman	14	2014	8	15	41	119	119	2014-04-23	63	2014-05-09	89	112
int-m	int-m.85	GSHO 2273	Bowman	15	2014	7	19	42	130	130	2014-04-25	65	2014-05-16	96	113
int-m	int-m.85	GSHO 2273	Bowman	16	2014	9	21	44	126	126	2014-04-24	64	2014-05-09	89	106
lnt1	int-l.81	GSHO 1961	Bowman	1	2014	2	2	2	2	2	2014-04-22	62	2014-05-08	88	85
lnt1	int-l.81	GSHO 1961	Bowman	2	2014	1	1	1	1	1	2014-04-20	60	2014-05-10	90	69
lnt1	int-l.81	GSHO 1961	Bowman	3	2014	1	1	1	1	1	2014-04-20	60	2014-05-06	86	80
lnt1	int-l.81	GSHO 1961	Bowman	4	2014	2	2	2	2	2	2014-04-20	60	2014-05-06	86	78
lnt1	int-l.81	GSHO 1961	Bowman	5	2014	2	2	2	NA	NA	2014-04-20	60	2014-05-06	86	NA
lnt1	int-l.81	GSHO 1961	Bowman	6	2014	2	2	2	2	2	2014-04-22	62	2014-05-08	88	85
lnt1	int-l.81	GSHO 1961	Bowman	7	2014	1	1	1	1	1	2014-04-20	60	2014-05-06	86	70
lnt1	int-l.81	GSHO 1961	Bowman	8	2014	1	1	1	1	1	2014-04-24	64	2014-05-12	92	74
lnt1	int-l.81	GSHO 1961	Bowman	9	2014	2	2	2	2	2	2014-04-20	60	2014-05-06	86	85
lnt1	int-l.81	GSHO 1961	Bowman	10	2014	2	2	2	2	2	2014-04-22	62	2014-05-09	89	87
lnt1	int-l.81	GSHO 1961	Bowman	11	2014	2	2	2	3	3	2014-04-20	60	2014-05-06	86	82
lnt1	int-l.81	GSHO 1961	Bowman	12	2014	2	2	2	2	2	2014-04-23	63	2014-05-08	88	87
lnt1	int-l.81	GSHO 1961	Bowman	13	2014	2	2	2	2	2	2014-04-22	62	2014-05-09	89	80
lnt1	int-l.81	GSHO 1961	Bowman	14	2014	2	2	2	2	2	2014-04-22	62	2014-05-06	86	88
lnt1	int-l.81	GSHO 1961	Bowman	15	2014	1	1	1	1	1	2014-04-20	60	2014-05-08	88	71
lnt1	int-l.81	GSHO 1961	Bowman	16	2014	3	3	3	1	1	2014-04-20	60	2014-05-08	88	84
lnt1	int-l.81	GSHO 1961	Bowman	17	2014	2	2	2	2	2	2014-04-20	60	2014-05-06	86	81
lnt1	int-l.81	GSHO 1961	Bowman	18	2014	1	1	2	1	1	2014-04-22	62	2014-05-09	89	77
lnt1	int-l.81	GSHO 1961	Bowman	19	2014	2	2	2	2	2	2014-04-20	60	2014-05-11	91	80
lnt1	int-l.81	GSHO 1961	Bowman	20	2014	1	1	1	1	1	2014-04-22	62	2014-05-10	90	76
lnt1	int-l.81	GSHO 1961	Bowman	21	2014	1	1	1	1	1	2014-04-20	60	2014-05-06	86	78
lnt1	lnt1.a	GSHO 1984	Bowman	1	2014	3	3	3	3	3	2014-04-22	62	2014-05-08	88	87
lnt1	lnt1.a	GSHO 1984	Bowman	2	2014	2	3	3	3	3	2014-04-23	63	2014-05-11	91	82
lnt1	lnt1.a	GSHO 1984	Bowman	3	2014	4	4	4	4	4	2014-04-22	62	2014-05-11	91	84
lnt1	lnt1.a	GSHO 1984	Bowman	4	2014	2	2	2	2	2	2014-04-20	60	2014-05-06	86	74
lnt1	lnt1.a	GSHO 1984	Bowman	5	2014	4	4	4	4	4	2014-04-22	62	2014-05-10	90	73
lnt1	lnt1.a	GSHO 1984	Bowman	6	2014	2	2	2	2	2	2014-04-22	62	2014-05-09	89	80
lnt1	lnt1.a	GSHO 1984	Bowman	7	2014	2	2	2	NA	NA	2014-04-22	62	2014-05-08	88	78
lnt1	lnt1.a	GSHO 1984	Bowman	8	2014	2	2	2	NA	NA	2014-04-25	65	2014-05-11	91	80
lnt1	lnt1.a	GSHO 1984	Bowman	9	2014	1	1	1	1	1	2014-04-20	60	2014-05-06	86	83
lnt1	lnt1.a	GSHO 1984	Bowman	10	2014	3	3	3	3	3	2014-04-22	62	2014-05-09	89	89
lnt1	lnt1.a	GSHO 1984	Bowman	11	2014	2	2	2	2	2	2014-04-21	61	2014-05-09	89	83
lnt1	lnt1.a	GSHO 1984	Bowman	12	2014	3	3	3	2	2	2014-04-20	60	2014-05-06	86	80
lnt1	lnt1.a	GSHO 1984	Bowman	13	2014	2	3	3	NA	NA	2014-04-22	62	2014-05-12	92	NA
lnt1	lnt1.a	GSHO 1984	Bowman	14	2014	2	2	2	2	2	2014-04-21	61	2014-05-09	89	75
lnt1	lnt1.a	GSHO 1984	Bowman	15	2014	2	2	2	2	2	2014-04-22	62	2014-05-09	89	77
lnt1	lnt1.a	GSHO 1984	Bowman	16	2014	4	4	4	4	4	2014-04-22	62	2014-05-10	90	77
lnt1	lnt1.a	GSHO 1984	Bowman	17	2014	3	3	3	3	3	2014-04-20	60	2014-05-10	90	86
lnt1	lnt1.a	GSHO 1984	Bowman	18	2014	2	2	2	2	2	2014-04-20	60	2014-05-10	90	76
als	als.1a	GSHO 1990	Bowman	1	2014	3	3	3	2	2	2014-04-22	62	2014-05-09	89	96
als	als.1a	GSHO 1990	Bowman	2	2014	3	2	2	2	2	2014-04-24	64	2014-05-11	91	94
als	als.1a	GSHO 1990	Bowman	3	2014	2	2	2	2	2	2014-04-23	63	2014-05-09	89	94
als	als.1a	GSHO 1990	Bowman	4	2014	3	3	3	2	2	2014-04-22	62	2014-05-08	88	95
als	als.1a	GSHO 1990	Bowman	5	2014	2	2	2	2	2	2014-04-24	64	2014-05-11	91	98
als	als.1a	GSHO 1990	Bowman	6	2014	2	3	3	2	2	2014-04-23	63	2014-05-11	91	92
als	als.1a	GSHO 1990	Bowman	7	2014	3	3	3	3	3	2014-04-23	63	2014-05-09	89	92
als	als.1a	GSHO 1990	Bowman	8	2014	2	2	2	NA	NA	2014-04-22	62	2014-05-11	91	NA
als	als.1a	GSHO 1990	Bowman	9	2014	2	2	2	2	2	2014-05-01	71	2014-05-20	100	96
als	als.1a	GSHO 1990	Bowman	10	2014	2	2	2	2	2	2014-04-22	62	2014-05-06	86	89
als	als.1a	GSHO 1990	Bowman	11	2014	2	2	2	2	2	2014-04-23	63	2014-05-08	88	94
als	als.1a	GSHO 1990	Bowman	12	2014	2	2	2	2	2	2014-04-24	64	2014-05-11	91	96
als	als.1a	GSHO 1990	Bowman	13	2014	2	2	2	2	2	2014-04-23	63	2014-05-11	91	98
als	als.1a	GSHO 1990	Bowman	14	2014	3	3	3	3	3	2014-04-22	62	2014-05-08	88	94
wt	Bonus	GSHO 464	Bonus	1	2014	9	61	77	125	125	2014-05-10	80	2014-05-27	107	111
wt	Bonus	GSHO 464	Bonus	2	2014	10	45	60	78	78	2014-05-08	78	2014-05-28	108	115
wt	Bonus	GSHO 464	Bonus	3	2014	8	36	55	64	64	2014-05-07	77	2014-05-30	110	111
wt	Bonus	GSHO 464	Bonus	4	2014	8	35	53	65	65	2014-05-07	77	2014-05-28	108	109
wt	Bonus	GSHO 464	Bonus	5	2014	9	47	53	74	74	2014-05-07	77	2014-05-27	107	114
wt	Bonus	GSHO 464	Bonus	6	2014	7	37	44	64	64	2014-05-07	77	2014-05-28	108	112
wt	Bonus	GSHO 464	Bonus	7	2014	6	46	51	54	54	2014-05-11	81	2014-05-30	110	116
wt	Bonus	GSHO 464	Bonus	8	2014	8	34	56	69	69	2014-05-07	77	2014-05-28	108	110
wt	Bonus	GSHO 464	Bonus	9	2014	8	40	63	95	95	2014-05-06	76	2014-05-27	107	103
wt	Bonus	GSHO 464	Bonus	10	2014	8	44	71	103	103	2014-05-07	77	2014-05-28	108	115
wt	Bonus	GSHO 464	Bonus	11	2014	6	43	71	98	98	2014-05-14	84	2014-05-30	110	111
wt	Bonus	GSHO 464	Bonus	12	2014	8	40	59	108	107	2014-05-08	78	2014-05-24	104	108
wt	Bonus	GSHO 464	Bonus	13	2014	8	44	77	116	114	2014-05-07	77	2014-05-28	108	112
wt	Bonus	GSHO 464	Bonus	14	2014	8	42	65	97	94	2014-05-07	77	2014-05-28	108	120
wt	Bonus	GSHO 464	Bonus	15	2014	6	43	63	81	79	2014-05-10	80	2014-05-27	107	114
wt	Bonus	GSHO 464	Bonus	16	2014	8	42	72	120	117	2014-05-06	76	2014-05-28	108	111
vrs3	int-a.64	NGB 115482	Bonus	1	2014	7	28	46	48	48	2014-05-07	77	2014-05-25	105	98
vrs3	int-a.64	NGB 115482	Bonus	2	2014	8	34	43	47	47	2014-05-09	79	2014-05-27	107	105
vrs3	int-a.64	NGB 115482	Bonus	3	2014	8	30	49	63	63	2014-05-07	77	2014-05-24	104	103
vrs3	int-a.64	NGB 115482	Bonus	4	2014	7	27	42	53	53	2014-05-07	77	2014-05-24	104	101
vrs3	int-a.64	NGB 115482	Bonus	5	2014	8	26	50	53	53	2014-05-06	76	2014-05-26	106	91
vrs3	int-a.64	NGB 115482	Bonus	6	2014	8	26	42	47	47	2014-05-07	77	2014-05-25	105	100
vrs3	int-a.64	NGB 115482	Bonus	7	2014	7	28	44	53	53	2014-05-07	77	2014-05-27	107	100
vrs3	int-a.64	NGB 115482	Bonus	8	2014	9	38	57	65	65	2014-05-07	77	2014-05-30	110	107
vrs3	int-a.64	NGB 115482	Bonus	9	2014	8	32	50	55	55	2014-05-06	76	2014-05-25	105	94
vrs3	int-a.64	NGB 115482	Bonus	10	2014	8	28	46	56	56	2014-05-07	77	2014-05-24	104	96
vrs3	int-a.64	NGB 115482	Bonus	11	2014	8	24	41	48	48	2014-05-07	77	2014-05-24	104	101
vrs3	int-a.64	NGB 115482	Bonus	12	2014	7	32	54	64	64	2014-05-07	77	2014-05-27	107	97
vrs3	int-a.64	NGB 115482	Bonus	13	2014	8	31	46	57	57	2014-05-06	76	2014-05-23	103	99
vrs3	int-a.64	NGB 115482	Bonus	14	2014	8	30	47	49	49	2014-05-06	76	2014-05-23	103	99
vrs3	int-a.64	NGB 115482	Bonus	15	2014	6	26	41	50	50	2014-05-06	76	2014-05-24	104	99
vrs3	int-a.64	NGB 115482	Bonus	16	2014	8	42	66	80	80	2014-05-10	80	2014-05-27	107	100
int-b	int-b.3	NGB 115421	Bonus	1	2014	2	1	1	1	1	2014-05-04	74	2014-05-28	108	77
int-b	int-b.3	NGB 115421	Bonus	2	2014	1	1	1	1	1	2014-04-30	70	2014-05-28	108	NA
int-b	int-b.3	NGB 115421	Bonus	3	2014	1	1	1	1	1	2014-04-30	70	2014-05-24	104	NA
int-b	int-b.3	NGB 115421	Bonus	4	2014	3	6	9	7	7	2014-05-04	74	2014-05-24	104	80
int-b	int-b.3	NGB 115421	Bonus	5	2014	1	1	1	1	1	2014-04-29	69	2014-05-18	98	70
int-b	int-b.3	NGB 115421	Bonus	6	2014	2	4	8	6	4	2014-05-02	72	2014-05-30	110	NA
int-b	int-b.3	NGB 115421	Bonus	7	2014	2	2	6	3	3	2014-05-03	73	2014-05-25	105	85
int-b	int-b.3	NGB 115421	Bonus	8	2014	1	1	1	1	1	2014-04-25	65	2014-05-23	103	75
int-b	int-b.3	NGB 115421	Bonus	9	2014	2	1	3	2	2	2014-05-02	72	2014-05-19	99	NA
int-b	int-b.3	NGB 115421	Bonus	10	2014	2	6	6	4	4	2014-05-10	80	2014-05-28	108	NA
int-b	int-b.3	NGB 115421	Bonus	11	2014	2	7	8	6	6	2014-05-11	81	2014-05-30	110	89
int-b	int-b.3	NGB 115421	Bonus	12	2014	1	2	2	2	2	2014-05-02	72	2014-05-20	100	86
int-b	int-b.3	NGB 115421	Bonus	13	2014	4	7	8	7	7	2014-05-01	71	2014-05-24	104	NA
int-b	int-b.3	NGB 115421	Bonus	14	2014	2	3	6	5	5	2014-05-05	75	2014-06-02	113	NA
int-b	int-b.3	NGB 115421	Bonus	15	2014	2	3	3	3	3	2014-05-08	78	2014-06-02	113	NA
int-b	int-b.3	NGB 115421	Bonus	16	2014	5	5	7	6	6	2014-04-26	66	2014-05-18	98	NA
int-b	int-b.3	NGB 115421	Bonus	17	2014	1	2	2	2	2	2014-04-29	69	2014-05-18	98	71
int-b	int-b.3	NGB 115421	Bonus	18	2014	2	4	5	4	4	2014-05-02	72	2014-05-25	105	75
int-b	int-b.3	NGB 115421	Bonus	19	2014	1	2	2	2	2	2014-05-04	74	2014-05-23	103	78
int-b	int-b.3	NGB 115421	Bonus	20	2014	1	4	4	5	5	2014-05-06	76	2014-05-25	105	102
int-b	int-b.3	NGB 115421	Bonus	21	2014	3	8	3	9	9	2014-05-08	78	2014-05-28	108	107
int-b	int-b.3	NGB 115421	Bonus	22	2014	2	10	8	10	10	2014-05-11	81	2014-05-28	108	107
int-b	int-b.6	NGB 115424	Bonus	1	2014	2	3	8	11	11	2014-05-04	74	2014-05-24	104	96
int-b	int-b.6	NGB 115424	Bonus	2	2014	3	4	6	4	4	2014-05-02	72	2014-05-30	110	NA
int-b	int-b.6	NGB 115424	Bonus	3	2014	3	3	3	3	3	2014-05-06	76	2014-05-24	104	NA
int-b	int-b.6	NGB 115424	Bonus	4	2014	1	1	1	1	1	2014-05-01	71	2014-05-06	86	NA
int-b	int-b.6	NGB 115424	Bonus	5	2014	2	4	2	2	2	2014-04-26	66	2014-05-20	100	80
int-b	int-b.6	NGB 115424	Bonus	6	2014	1	2	2	1	1	2014-05-06	76	2014-05-25	105	NA
int-b	int-b.6	NGB 115424	Bonus	7	2014	2	3	3	2	1	2014-05-05	75	2014-05-30	110	NA
int-b	int-b.6	NGB 115424	Bonus	8	2014	1	1	1	1	1	2014-05-02	72	2014-05-23	103	70
int-b	int-b.6	NGB 115424	Bonus	9	2014	1	1	1	1	1	2014-05-02	72	2014-05-20	100	72
int-b	int-b.6	NGB 115424	Bonus	10	2014	2	2	1	1	1	2014-05-02	72	2014-05-20	100	72
int-b	int-b.6	NGB 115424	Bonus	11	2014	3	5	7	6	6	2014-05-07	77	2014-05-26	106	NA
int-b	int-b.6	NGB 115424	Bonus	12	2014	2	1	1	1	1	2014-05-06	76	2014-05-24	104	63
int-b	int-b.6	NGB 115424	Bonus	13	2014	2	6	7	7	7	2014-05-07	77	2014-05-25	105	85
int-b	int-b.6	NGB 115424	Bonus	14	2014	2	2	5	2	2	2014-04-28	68	2014-05-30	110	NA
int-b	int-b.6	NGB 115424	Bonus	15	2014	1	1	NA	1	1	2014-05-02	72	NA	NA	76
int-b	int-b.75	NGB 115493	Bonus	1	2014	6	16	34	37	37	2014-04-29	69	2014-05-24	104	99
int-b	int-b.75	NGB 115493	Bonus	2	2014	7	22	45	64	64	2014-05-05	75	2014-05-24	104	94
int-b	int-b.75	NGB 115493	Bonus	3	2014	5	13	37	53	53	2014-04-27	67	2014-05-24	104	99
int-b	int-b.75	NGB 115493	Bonus	4	2014	7	16	34	46	46	2014-04-29	69	2014-05-30	110	96
int-b	int-b.75	NGB 115493	Bonus	5	2014	6	18	35	54	54	2014-04-29	69	2014-05-27	107	94
int-b	int-b.75	NGB 115493	Bonus	6	2014	7	16	41	57	57	2014-04-27	67	2014-05-24	104	104
int-b	int-b.75	NGB 115493	Bonus	7	2014	6	26	42	47	47	2014-05-07	77	2014-05-25	105	104
int-b	int-b.75	NGB 115493	Bonus	8	2014	6	17	42	57	57	2014-04-28	68	2014-05-24	104	98
int-b	int-b.75	NGB 115493	Bonus	9	2014	9	39	61	70	70	2014-05-07	77	2014-06-02	113	101
int-b	int-b.75	NGB 115493	Bonus	10	2014	7	15	36	42	42	2014-04-26	66	2014-05-28	108	101
int-b	int-b.75	NGB 115493	Bonus	11	2014	8	24	49	64	64	2014-04-27	67	2014-05-23	103	109
int-b	int-b.75	NGB 115493	Bonus	12	2014	8	32	59	76	75	2014-05-07	77	2014-05-24	104	102
int-b	int-b.75	NGB 115493	Bonus	13	2014	7	18	43	68	68	2014-04-27	67	2014-05-23	103	104
int-b	int-b.75	NGB 115493	Bonus	14	2014	8	29	55	68	68	2014-05-06	76	2014-05-30	110	109
int-b	int-b.75	NGB 115493	Bonus	15	2014	5	24	47	55	55	2014-04-30	70	2014-05-24	104	112
int-b	int-b.75	NGB 115493	Bonus	16	2014	8	32	51	72	72	2014-05-04	74	2014-05-24	104	101
int-c	int-c.5	NGB 115423	Bonus	1	2014	8	25	33	33	32	2014-05-06	76	2014-05-24	104	112
int-c	int-c.5	NGB 115423	Bonus	2	2014	4	14	14	14	14	2014-05-09	79	2014-05-24	104	101
int-c	int-c.5	NGB 115423	Bonus	3	2014	8	27	22	24	23	2014-05-10	80	2014-05-26	106	105
int-c	int-c.5	NGB 115423	Bonus	4	2014	8	23	25	24	24	2014-05-09	79	2014-05-24	104	106
int-c	int-c.5	NGB 115423	Bonus	5	2014	8	18	18	19	19	2014-05-07	77	2014-05-24	104	101
int-c	int-c.5	NGB 115423	Bonus	6	2014	8	25	26	20	19	2014-05-11	81	2014-05-24	104	100
int-c	int-c.5	NGB 115423	Bonus	7	2014	8	29	32	32	32	2014-05-09	79	2014-05-25	105	117
int-c	int-c.5	NGB 115423	Bonus	8	2014	7	30	32	31	31	2014-05-09	79	2014-05-25	105	114
int-c	int-c.5	NGB 115423	Bonus	9	2014	7	23	22	22	22	2014-05-07	77	2014-05-24	104	102
int-c	int-c.5	NGB 115423	Bonus	10	2014	5	20	20	20	20	2014-05-08	78	2014-05-25	105	110
int-c	int-c.5	NGB 115423	Bonus	11	2014	6	24	28	29	29	2014-05-10	80	2014-05-24	104	109
int-c	int-c.5	NGB 115423	Bonus	12	2014	7	22	22	22	22	2014-05-09	79	2014-05-25	105	105
int-c	int-c.5	NGB 115423	Bonus	13	2014	6	28	29	28	28	2014-05-07	77	2014-05-24	104	114
int-c	int-c.5	NGB 115423	Bonus	14	2014	9	34	42	38	38	2014-05-10	80	2014-05-25	105	115
int-c	int-c.5	NGB 115423	Bonus	15	2014	7	27	29	29	23	2014-05-10	80	2014-05-25	105	111
int-c	int-c.5	NGB 115423	Bonus	16	2014	7	24	24	23	23	2014-05-08	78	2014-05-24	104	117
vrs1	hex-v.3	NGB 115545	Bonus	1	2014	8	41	77	88	86	2014-05-08	78	2014-05-30	110	110
vrs1	hex-v.3	NGB 115545	Bonus	2	2014	7	42	62	64	64	2014-05-10	80	2014-05-30	110	106
vrs1	hex-v.3	NGB 115545	Bonus	3	2014	8	39	66	78	78	2014-05-10	80	2014-05-30	110	107
vrs1	hex-v.3	NGB 115545	Bonus	4	2014	7	43	74	81	81	2014-05-08	78	2014-05-24	104	102
vrs1	hex-v.3	NGB 115545	Bonus	5	2014	7	37	66	78	78	2014-05-07	77	2014-05-25	105	104
vrs1	hex-v.3	NGB 115545	Bonus	6	2014	8	33	49	64	64	2014-05-07	77	2014-05-28	108	112
vrs1	hex-v.3	NGB 115545	Bonus	7	2014	8	39	56	66	66	2014-05-09	79	2014-05-25	105	103
vrs1	hex-v.3	NGB 115545	Bonus	8	2014	9	43	70	78	78	2014-05-06	76	2014-05-24	104	102
vrs1	hex-v.3	NGB 115545	Bonus	9	2014	7	36	69	79	79	2014-05-08	78	2014-05-25	105	110
vrs1	hex-v.3	NGB 115545	Bonus	10	2014	7	38	62	71	71	2014-05-08	78	2014-05-25	105	115
vrs1	hex-v.3	NGB 115545	Bonus	11	2014	8	38	67	95	95	2014-05-07	77	2014-05-25	105	116
vrs1	hex-v.3	NGB 115545	Bonus	12	2014	7	40	72	88	88	2014-05-08	78	2014-05-30	110	111
vrs1	hex-v.3	NGB 115545	Bonus	13	2014	8	41	59	91	91	2014-05-07	77	2014-05-25	105	114
vrs1	hex-v.3	NGB 115545	Bonus	14	2014	8	32	58	78	78	2014-05-07	77	2014-05-27	107	105
vrs1	hex-v.3	NGB 115545	Bonus	15	2014	5	35	57	53	53	2014-05-08	78	2014-05-24	104	110
vrs1	hex-v.3	NGB 115545	Bonus	16	2014	8	38	62	77	77	2014-05-07	77	2014-05-24	104	110
vrs1	hex-v.3	NGB 115545	Bonus	17	2014	8	34	63	89	89	2014-05-07	77	2014-05-27	107	98
vrs1	hex-v.3	NGB 115545	Bonus	18	2014	7	33	60	77	77	2014-05-07	77	2014-05-27	107	112
vrs1	hex-v.3	NGB 115545	Bonus	19	2014	8	36	70	67	67	2014-05-07	77	2014-05-27	107	117
vrs1	hex-v.3	NGB 115545	Bonus	20	2014	8	40	58	89	89	2014-05-09	79	2014-05-23	103	113
vrs1	hex-v.6	NGB 115547	Bonus	1	2014	8	59	77	91	91	2014-05-08	78	2014-05-24	104	108
vrs1	hex-v.6	NGB 115547	Bonus	2	2014	8	47	60	76	76	2014-05-09	79	2014-05-23	103	105
vrs1	hex-v.6	NGB 115547	Bonus	3	2014	8	38	55	78	78	2014-05-07	77	2014-05-21	101	103
vrs1	hex-v.6	NGB 115547	Bonus	4	2014	8	55	66	88	88	2014-05-08	78	2014-05-24	104	108
vrs1	hex-v.6	NGB 115547	Bonus	5	2014	9	57	64	70	70	2014-05-07	77	2014-05-20	100	111
vrs1	hex-v.6	NGB 115547	Bonus	6	2014	7	34	66	84	84	2014-05-04	74	2014-05-20	100	114
vrs1	hex-v.6	NGB 115547	Bonus	7	2014	9	38	62	78	78	2014-05-02	72	2014-05-20	100	115
vrs1	hex-v.6	NGB 115547	Bonus	8	2014	9	47	73	84	84	2014-05-06	76	2014-05-25	105	110
vrs1	hex-v.6	NGB 115547	Bonus	9	2014	8	33	61	78	78	2014-05-02	72	2014-05-23	103	99
vrs1	hex-v.6	NGB 115547	Bonus	10	2014	7	36	64	76	76	2014-05-02	72	2014-05-24	104	103
vrs1	hex-v.6	NGB 115547	Bonus	11	2014	8	37	63	84	84	2014-05-02	72	2014-05-20	100	108
vrs1	hex-v.6	NGB 115547	Bonus	12	2014	10	40	63	90	90	2014-05-04	74	2014-05-20	100	107
vrs1	hex-v.6	NGB 115547	Bonus	13	2014	8	41	65	85	85	2014-05-02	72	2014-05-20	100	111
vrs1	hex-v.6	NGB 115547	Bonus	14	2014	9	41	67	82	82	2014-05-04	74	2014-05-20	100	107
vrs1	hex-v.6	NGB 115547	Bonus	15	2014	9	43	69	82	80	2014-05-04	74	2014-05-23	103	112
vrs1	hex-v.6	NGB 115547	Bonus	16	2014	9	45	68	83	83	2014-05-02	72	2014-05-20	100	115
vrs4	int-e.65	NGB 115483	Bonus	1	2014	9	39	64	85	85	2014-05-07	77	2014-05-27	107	97
vrs4	int-e.65	NGB 115483	Bonus	2	2014	6	31	60	68	68	2014-05-07	77	2014-05-28	108	110
vrs4	int-e.65	NGB 115483	Bonus	3	2014	8	34	61	73	73	2014-05-07	77	2014-05-30	110	118
vrs4	int-e.65	NGB 115483	Bonus	4	2014	8	41	70	83	83	2014-05-09	79	2014-05-30	110	108
vrs4	int-e.65	NGB 115483	Bonus	5	2014	7	34	58	63	63	2014-05-07	77	2014-05-26	106	106
vrs4	int-e.65	NGB 115483	Bonus	6	2014	8	44	58	70	70	2014-05-10	80	2014-05-25	105	118
vrs4	int-e.65	NGB 115483	Bonus	7	2014	7	34	50	58	58	2014-05-09	79	2014-05-25	105	114
vrs4	int-e.65	NGB 115483	Bonus	8	2014	7	42	49	83	83	2014-05-07	77	2014-05-27	107	115
vrs4	int-e.65	NGB 115483	Bonus	9	2014	7	41	59	77	77	2014-05-10	80	2014-05-30	110	115
vrs4	int-e.65	NGB 115483	Bonus	10	2014	8	46	71	73	73	2014-05-10	80	2014-05-30	110	108
vrs4	int-e.65	NGB 115483	Bonus	11	2014	8	49	74	84	84	2014-05-11	81	2014-05-30	110	112
vrs4	int-e.65	NGB 115483	Bonus	12	2014	9	42	75	95	95	2014-05-09	79	2014-05-25	105	100
vrs4	int-e.65	NGB 115483	Bonus	13	2014	5	32	60	64	64	2014-05-10	80	2014-05-30	110	113
vrs4	int-e.65	NGB 115483	Bonus	14	2014	8	33	53	60	60	2014-05-09	79	2014-05-25	105	108
vrs4	int-e.65	NGB 115483	Bonus	15	2014	7	38	48	67	66	2014-05-10	80	2014-05-25	105	118
vrs4	int-e.65	NGB 115483	Bonus	16	2014	7	47	69	81	80	2014-05-09	79	2014-05-25	105	115
wt	Foma	CIho11333	Foma	1	2014	8	63	80	116	114	2014-05-08	78	2014-05-30	110	100
wt	Foma	CIho11333	Foma	2	2014	8	44	65	140	135	2014-05-06	76	2014-05-25	105	114
wt	Foma	CIho11333	Foma	3	2014	7	41	77	110	110	2014-05-08	78	2014-05-30	110	111
wt	Foma	CIho11333	Foma	4	2014	8	46	74	116	116	2014-05-06	76	2014-05-24	104	100
wt	Foma	CIho11333	Foma	5	2014	8	47	83	125	125	2014-05-05	75	2014-05-23	103	111
wt	Foma	CIho11333	Foma	6	2014	8	51	NA	NA	NA	2014-05-05	75	photo	NA	NA
wt	Foma	CIho11333	Foma	7	2014	9	43	70	117	117	2014-05-07	77	2014-05-28	108	102
wt	Foma	CIho11333	Foma	8	2014	8	56	82	96	96	2014-05-07	77	2014-05-30	110	93
wt	Foma	CIho11333	Foma	9	2014	8	42	87	135	135	2014-05-04	74	2014-05-25	105	98
wt	Foma	CIho11333	Foma	10	2014	12	71	93	112	112	2014-05-07	77	2014-05-24	104	114
wt	Foma	CIho11333	Foma	11	2014	10	48	78	126	125	2014-05-05	75	2014-05-23	103	113
wt	Foma	CIho11333	Foma	12	2014	11	51	76	103	103	2014-05-06	76	2014-05-24	104	115
wt	Foma	CIho11333	Foma	13	2014	9	53	78	120	120	2014-05-07	77	2014-05-25	105	110
wt	Foma	CIho11333	Foma	14	2014	8	53	80	128	126	2014-05-10	80	2014-05-24	104	111
wt	Foma	CIho11333	Foma	15	2014	10	59	73	141	140	2014-05-06	76	2014-05-24	104	109
wt	Foma	CIho11333	Foma	16	2014	7	43	71	120	120	2014-05-07	77	2014-05-23	103	114
vrs3	int-a.8	NGB 115426	Foma	1	2014	8	29	45	54	54	2014-05-06	76	2014-05-25	105	106
vrs3	int-a.8	NGB 115426	Foma	2	2014	7	25	39	44	44	2014-05-06	76	2014-05-27	107	107
vrs3	int-a.8	NGB 115426	Foma	3	2014	8	25	34	41	41	2014-05-06	76	2014-05-26	106	113
vrs3	int-a.8	NGB 115426	Foma	4	2014	8	31	48	51	51	2014-05-06	76	2014-05-27	107	110
vrs3	int-a.8	NGB 115426	Foma	5	2014	8	28	51	52	52	2014-05-06	76	2014-05-30	110	106
vrs3	int-a.8	NGB 115426	Foma	6	2014	8	26	41	52	52	2014-05-06	76	2014-05-26	106	104
vrs3	int-a.8	NGB 115426	Foma	7	2014	7	24	45	46	46	2014-05-04	74	2014-05-30	110	107
vrs3	int-a.8	NGB 115426	Foma	8	2014	7	28	46	58	58	2014-05-04	74	2014-05-24	104	102
vrs3	int-a.8	NGB 115426	Foma	9	2014	8	23	42	45	45	2014-05-03	73	2014-05-26	106	112
vrs3	int-a.8	NGB 115426	Foma	10	2014	8	21	35	36	36	2014-05-06	76	2014-05-24	104	107
vrs3	int-a.8	NGB 115426	Foma	11	2014	6	24	39	49	49	2014-05-07	77	2014-05-27	107	108
vrs3	int-a.8	NGB 115426	Foma	12	2014	8	29	43	50	50	2014-05-06	76	2014-05-23	103	104
vrs3	int-a.8	NGB 115426	Foma	13	2014	7	25	32	35	35	2014-05-04	74	2014-05-23	103	102
vrs3	int-a.8	NGB 115426	Foma	14	2014	7	28	41	45	45	2014-05-06	76	2014-05-25	105	106
vrs3	int-a.8	NGB 115426	Foma	15	2014	7	26	47	55	55	2014-05-02	72	2014-05-28	108	111
vrs3	int-a.8	NGB 115426	Foma	16	2014	7	21	33	38	38	2014-05-03	73	2014-05-28	108	107
vrs3	int-a.27	NGB 115445	Foma	1	2014	7	19	33	41	40	2014-05-02	72	2014-05-20	100	100
vrs3	int-a.27	NGB 115445	Foma	2	2014	7	19	NA	NA	NA	2014-05-03	73	NA	NA	NA
vrs3	int-a.27	NGB 115445	Foma	3	2014	7	24	33	48	48	2014-05-04	74	2014-05-23	103	116
vrs3	int-a.27	NGB 115445	Foma	4	2014	7	25	48	57	57	2014-05-02	72	2014-05-23	103	108
vrs3	int-a.27	NGB 115445	Foma	6	2014	7	23	33	41	41	2014-05-07	77	2014-05-25	105	103
vrs3	int-a.27	NGB 115445	Foma	7	2014	6	24	43	51	51	2014-05-05	75	2014-05-24	104	107
vrs3	int-a.27	NGB 115445	Foma	8	2014	8	20	NA	NA	NA	2014-04-26	66	looks sick	NA	NA
vrs3	int-a.27	NGB 115445	Foma	9	2014	9	32	58	68	68	2014-05-04	74	2014-05-23	103	103
vrs3	int-a.27	NGB 115445	Foma	10	2014	5	19	27	34	34	2014-04-28	68	2014-05-23	103	106
vrs3	int-a.27	NGB 115445	Foma	11	2014	8	19	39	41	NA	2014-04-27	67	2014-05-24	104	100
vrs3	int-a.27	NGB 115445	Foma	12	2014	7	19	56	NA	NA	2014-04-25	65	2014-05-30	110	NA
vrs3	int-a.27	NGB 115445	Foma	13	2014	7	33	50	NA	NA	2014-05-05	75	2014-05-30	110	NA
vrs3	int-a.27	NGB 115445	Foma	14	2014	7	17	34	46	46	2014-04-28	68	2014-05-23	103	95
vrs3	int-a.27	NGB 115445	Foma	15	2014	7	25	42	50	50	2014-05-01	71	2014-05-24	104	96
vrs3	int-a.27	NGB 115445	Foma	16	2014	9	24	42	53	53	2014-05-03	73	2014-05-19	99	93
vrs3	int-a.31	NGB 115449	Foma	1	2014	8	41	78	104	104	2014-05-09	79	2014-05-30	110	89
vrs3	int-a.31	NGB 115449	Foma	2	2014	7	36	61	81	81	2014-05-10	80	2014-05-30	110	86
vrs3	int-a.31	NGB 115449	Foma	3	2014	7	37	74	84	84	2014-05-06	76	2014-05-30	110	94
vrs3	int-a.31	NGB 115449	Foma	4	2014	5	37	56	77	77	2014-05-11	81	2014-05-30	110	97
vrs3	int-a.31	NGB 115449	Foma	5	2014	9	36	73	82	82	2014-05-06	76	2014-05-30	110	94
vrs3	int-a.31	NGB 115449	Foma	6	2014	8	43	81	86	86	2014-05-06	76	2014-05-30	110	94
vrs3	int-a.31	NGB 115449	Foma	7	2014	6	30	63	65	65	2014-05-07	77	2014-05-30	110	95
vrs3	int-a.31	NGB 115449	Foma	8	2014	7	43	72	100	100	2014-05-07	77	2014-05-30	110	102
vrs3	int-a.31	NGB 115449	Foma	9	2014	8	59	78	104	102	2014-05-13	83	2014-05-30	110	85
vrs3	int-a.31	NGB 115449	Foma	10	2014	8	37	62	83	82	2014-05-07	77	2014-05-27	107	86
vrs3	int-a.31	NGB 115449	Foma	11	2014	9	36	64	82	82	2014-05-08	78	2014-05-30	110	94
vrs3	int-a.31	NGB 115449	Foma	12	2014	9	37	69	95	95	2014-05-06	76	2014-05-30	110	92
vrs3	int-a.31	NGB 115449	Foma	13	2014	8	57	85	111	99	2014-05-10	80	2014-05-30	110	97
vrs3	int-a.31	NGB 115449	Foma	14	2014	5	25	50	60	60	2014-05-03	73	2014-05-30	110	108
vrs3	int-a.31	NGB 115449	Foma	15	2014	9	35	73	80	80	2014-05-04	74	2014-05-30	110	90
vrs3	int-a.31	NGB 115449	Foma	16	2014	9	52	76	101	101	2014-05-08	78	2014-05-30	110	90
int-c	int-c.13	NGB 115431	Foma	1	2014	11	41	42	49	49	2014-05-07	77	2014-05-23	103	111
int-c	int-c.13	NGB 115431	Foma	2	2014	8	36	39	36	36	2014-05-10	80	2014-05-24	104	104
int-c	int-c.13	NGB 115431	Foma	3	2014	8	25	32	34	34	2014-05-06	76	2014-05-23	103	108
int-c	int-c.13	NGB 115431	Foma	4	2014	10	36	45	46	46	2014-05-09	79	2014-05-23	103	103
int-c	int-c.13	NGB 115431	Foma	5	2014	9	33	32	36	36	2014-05-06	76	2014-05-23	103	96
int-c	int-c.13	NGB 115431	Foma	6	2014	7	20	25	27	27	2014-05-06	76	2014-05-23	103	107
int-c	int-c.13	NGB 115431	Foma	7	2014	7	32	41	43	43	2014-05-08	78	2014-05-24	104	100
int-c	int-c.13	NGB 115431	Foma	8	2014	8	34	37	34	34	2014-05-08	78	2014-05-23	103	114
int-c	int-c.13	NGB 115431	Foma	9	2014	10	47	58	59	59	2014-05-10	80	2014-05-24	104	107
int-c	int-c.13	NGB 115431	Foma	10	2014	7	53	64	68	68	2014-05-18	88	2014-05-30	110	117
int-c	int-c.13	NGB 115431	Foma	11	2014	9	25	26	30	30	2014-05-06	76	2014-05-23	103	111
int-c	int-c.13	NGB 115431	Foma	12	2014	8	35	NA	NA	NA	2014-05-06	76	photo	NA	NA
int-c	int-c.13	NGB 115431	Foma	13	2014	8	46	49	55	55	2014-05-08	78	2014-05-25	105	106
int-c	int-c.13	NGB 115431	Foma	14	2014	8	33	37	39	39	2014-05-07	77	2014-05-24	104	103
int-c	int-c.25	NGB 115443	Foma	1	2014	8	26	34	30	30	2014-05-07	77	2014-05-25	105	111
int-c	int-c.25	NGB 115443	Foma	2	2014	8	21	NA	NA	NA	2014-05-06	76	photo	NA	NA
int-c	int-c.25	NGB 115443	Foma	3	2014	6	16	16	16	16	2014-05-08	78	2014-05-24	104	108
int-c	int-c.25	NGB 115443	Foma	4	2014	8	27	27	27	27	2014-05-08	78	2014-05-23	103	110
int-c	int-c.25	NGB 115443	Foma	5	2014	8	14	20	19	19	2014-05-03	73	2014-05-23	103	113
int-c	int-c.25	NGB 115443	Foma	6	2014	8	22	22	23	23	2014-05-08	78	2014-05-25	105	111
int-c	int-c.25	NGB 115443	Foma	7	2014	8	20	20	20	20	2014-05-06	76	2014-05-23	103	109
int-c	int-c.25	NGB 115443	Foma	8	2014	7	24	26	23	23	2014-05-09	79	2014-05-23	103	115
int-c	int-c.25	NGB 115443	Foma	9	2014	8	19	20	NA	NA	2014-05-11	81	2014-06-03	114	NA
int-c	int-c.25	NGB 115443	Foma	10	2014	8	23	24	21	20	2014-05-09	79	2014-05-25	105	102
int-c	int-c.25	NGB 115443	Foma	11	2014	6	14	18	16	16	2014-05-08	78	2014-05-25	105	109
int-c	int-c.25	NGB 115443	Foma	12	2014	8	25	22	NA	NA	2014-05-11	81	2014-06-02	113	104
int-c	int-c.25	NGB 115443	Foma	13	2014	9	34	32	NA	NA	2014-05-10	80	2014-05-26	106	96
int-c	int-c.25	NGB 115443	Foma	14	2014	7	18	23	22	22	2014-04-30	70	2014-05-23	103	101
int-c	int-c.25	NGB 115443	Foma	15	2014	8	22	23	19	19	2014-05-05	75	2014-05-24	104	106
int-c	int-c.25	NGB 115443	Foma	16	2014	8	18	20	20	20	2014-05-05	75	2014-05-23	103	99
vrs1	int-d.11	NGB 115429	Foma	1	2014	9	37	58	101	101	2014-05-03	73	2014-05-20	100	105
vrs1	int-d.11	NGB 115429	Foma	2	2014	6	35	60	100	100	2014-05-04	74	2014-05-20	100	110
vrs1	int-d.11	NGB 115429	Foma	3	2014	7	32	59	103	103	2014-05-04	74	2014-05-20	100	106
vrs1	int-d.11	NGB 115429	Foma	4	2014	5	35	64	101	101	2014-05-04	74	2014-05-23	103	107
vrs1	int-d.11	NGB 115429	Foma	5	2014	7	44	75	119	119	2014-05-05	75	2014-05-23	103	104
vrs1	int-d.11	NGB 115429	Foma	6	2014	7	41	76	96	96	2014-05-06	76	2014-05-24	104	109
vrs1	int-d.11	NGB 115429	Foma	7	2014	7	30	71	117	117	2014-05-02	72	2014-05-23	103	103
vrs1	int-d.11	NGB 115429	Foma	8	2014	8	38	74	111	111	2014-05-04	74	2014-05-23	103	103
vrs1	int-d.11	NGB 115429	Foma	9	2014	8	46	61	106	106	2014-05-05	75	2014-05-20	100	103
vrs1	int-d.11	NGB 115429	Foma	10	2014	7	37	56	78	78	2014-05-06	76	2014-05-19	99	105
vrs1	int-d.11	NGB 115429	Foma	11	2014	8	32	71	104	104	2014-05-01	71	2014-05-24	104	114
vrs1	int-d.11	NGB 115429	Foma	12	2014	8	35	70	111	111	2014-05-01	71	2014-05-19	99	114
vrs1	int-d.11	NGB 115429	Foma	13	2014	8	37	57	128	128	2014-05-05	75	2014-05-20	100	97
vrs1	int-d.11	NGB 115429	Foma	14	2014	8	25	51	97	97	2014-05-03	73	2014-05-20	100	114
vrs1	int-d.11	NGB 115429	Foma	15	2014	8	36	74	96	96	2014-05-02	72	2014-05-24	104	105
vrs1	int-d.11	NGB 115429	Foma	16	2014	7	34	67	105	105	2014-05-02	72	2014-05-21	101	104
vrs1	int-d.11	NGB 115429	Foma	17	2014	8	41	82	113	113	2014-05-03	73	2014-05-23	103	105
vrs1	int-d.11	NGB 115429	Foma	18	2014	7	33	58	120	120	2014-05-06	76	2014-05-23	103	108
vrs1	int-d.11	NGB 115429	Foma	19	2014	9	40	62	116	116	2014-05-05	75	2014-05-23	103	108
vrs1	int-d.11	NGB 115429	Foma	20	2014	9	41	67	101	101	2014-05-05	75	2014-05-23	103	110
vrs1	int-d.11	NGB 115429	Foma	21	2014	9	36	82	99	99	2014-05-04	74	2014-05-24	104	107
vrs1	int-d.11	NGB 115429	Foma	22	2014	8	38	64	95	95	2014-05-04	74	2014-05-23	103	103
vrs1	int-d.22	NGB 115440	Foma	1	2014	8	49	65	87	87	2014-05-07	77	2014-05-23	103	101
vrs1	int-d.22	NGB 115440	Foma	2	2014	5	41	70	85	85	2014-05-09	79	2014-05-24	104	100
vrs1	int-d.22	NGB 115440	Foma	3	2014	9	45	62	72	72	2014-05-07	77	2014-05-23	103	105
vrs1	int-d.22	NGB 115440	Foma	4	2014	10	62	90	94	94	2014-05-09	79	2014-05-24	104	94
vrs1	int-d.22	NGB 115440	Foma	5	2014	16	81	96	129	129	2014-05-10	80	2014-05-24	104	112
vrs1	int-d.22	NGB 115440	Foma	6	2014	10	48	71	108	108	2014-05-08	78	2014-05-23	103	119
vrs1	int-d.22	NGB 115440	Foma	7	2014	9	41	75	129	128	2014-05-06	76	2014-05-23	103	111
vrs1	int-d.22	NGB 115440	Foma	8	2014	8	50	70	100	99	2014-05-06	76	2014-05-23	103	112
vrs1	int-d.22	NGB 115440	Foma	9	2014	7	62	85	105	105	2014-05-10	80	2014-05-25	105	111
vrs1	int-d.22	NGB 115440	Foma	10	2014	6	45	68	108	108	2014-05-10	80	2014-05-24	104	110
vrs1	int-d.22	NGB 115440	Foma	11	2014	9	46	76	129	129	2014-05-06	76	2014-05-24	104	112
vrs1	int-d.22	NGB 115440	Foma	12	2014	9	58	88	106	106	2014-05-07	77	2014-05-24	104	106
vrs1	int-d.22	NGB 115440	Foma	13	2014	10	37	80	118	118	2014-05-04	74	2014-05-23	103	102
vrs1	int-d.22	NGB 115440	Foma	14	2014	8	48	76	88	88	2014-05-07	77	2014-05-23	103	105
vrs4	int-e.20	NGB 115438	Foma	1	2014	7	38	62	84	84	2014-05-06	76	2014-05-23	103	110
vrs4	int-e.20	NGB 115438	Foma	2	2014	8	45	65	105	105	2014-05-06	76	2014-05-23	103	109
vrs4	int-e.20	NGB 115438	Foma	3	2014	8	42	64	77	77	2014-05-07	77	2014-05-23	103	104
vrs4	int-e.20	NGB 115438	Foma	4	2014	10	44	61	78	78	2014-05-07	77	2014-05-23	103	115
vrs4	int-e.20	NGB 115438	Foma	5	2014	8	48	77	106	106	2014-05-09	79	2014-05-24	104	111
vrs4	int-e.20	NGB 115438	Foma	6	2014	6	50	73	88	88	2014-05-07	77	2014-05-24	104	107
vrs4	int-e.20	NGB 115438	Foma	7	2014	8	43	74	100	100	2014-05-06	76	2014-05-23	103	104
vrs4	int-e.20	NGB 115438	Foma	8	2014	6	34	64	84	84	2014-05-06	76	2014-05-23	103	104
vrs4	int-e.20	NGB 115438	Foma	9	2014	8	43	83	102	102	2014-05-07	77	2014-05-24	104	109
vrs4	int-e.20	NGB 115438	Foma	10	2014	6	12	20	18	17	2014-04-26	66	2014-05-30	110	118
vrs4	int-e.20	NGB 115438	Foma	11	2014	7	38	70	98	98	2014-05-06	76	2014-05-25	105	116
vrs4	int-e.20	NGB 115438	Foma	12	2014	9	46	72	100	100	2014-05-07	77	2014-05-24	104	111
vrs4	int-e.20	NGB 115438	Foma	13	2014	6	38	72	113	113	2014-05-06	76	2014-05-24	104	108
vrs4	int-e.20	NGB 115438	Foma	14	2014	8	42	76	114	112	2014-05-06	76	2014-05-24	104	109
vrs4	int-e.20	NGB 115438	Foma	15	2014	6	39	80	114	113	2014-05-06	76	2014-05-24	104	110
vrs4	int-e.20	NGB 115438	Foma	16	2014	6	50	79	124	124	2014-05-07	77	2014-05-25	105	115
int-f	int-f.19	NGB 115437	Foma	1	2014	5	22	34	36	36	2014-05-07	77	2014-05-25	105	103
int-f	int-f.19	NGB 115437	Foma	2	2014	6	19	28	40	39	2014-05-02	72	2014-05-23	103	112
int-f	int-f.19	NGB 115437	Foma	3	2014	6	20	28	32	32	2014-05-04	74	2014-05-20	100	102
int-f	int-f.19	NGB 115437	Foma	4	2014	3	21	33	48	48	2014-05-09	79	2014-05-25	105	106
int-f	int-f.19	NGB 115437	Foma	5	2014	5	18	27	32	32	2014-05-06	76	2014-05-24	104	99
int-f	int-f.19	NGB 115437	Foma	6	2014	8	18	26	32	32	2014-05-02	72	2014-05-23	103	109
int-f	int-f.19	NGB 115437	Foma	7	2014	9	22	32	42	42	2014-05-07	77	2014-05-23	103	103
int-f	int-f.19	NGB 115437	Foma	8	2014	7	23	38	45	45	2014-05-06	76	2014-05-23	103	103
int-f	int-f.19	NGB 115437	Foma	9	2014	8	18	25	31	31	2014-05-04	74	2014-05-20	100	84
int-f	int-f.19	NGB 115437	Foma	10	2014	5	25	35	33	33	2014-05-13	83	2014-05-30	110	105
int-f	int-f.19	NGB 115437	Foma	11	2014	5	24	36	35	35	2014-05-06	76	2014-05-23	103	106
int-f	int-f.19	NGB 115437	Foma	12	2014	5	11	23	24	24	2014-05-06	76	2014-05-23	103	104
int-f	int-f.19	NGB 115437	Foma	13	2014	5	18	36	35	35	2014-05-05	75	2014-05-24	104	100
int-f	int-f.19	NGB 115437	Foma	14	2014	4	21	40	43	43	2014-05-07	77	2014-05-24	104	100
int-f	int-f.19	NGB 115437	Foma	15	2014	3	15	24	25	24	2014-05-07	77	2014-05-30	110	109
int-f	int-f.19	NGB 115437	Foma	16	2014	3	17	26	40	36	2014-05-05	75	2014-05-23	103	107
int-f	int-f.19	NGB 115437	Foma	17	2014	2	22	44	61	61	2014-05-05	75	2014-05-23	103	103
int-f	int-f.19	NGB 115437	Foma	18	2014	5	19	30	39	39	2014-05-05	75	2014-05-23	103	109
int-f	int-f.19	NGB 115437	Foma	19	2014	5	20	43	67	67	2014-05-06	76	2014-05-23	103	110
int-f	int-f.19	NGB 115437	Foma	20	2014	5	18	NA	NA	NA	2014-05-06	76	photo	NA	NA
wt	Barke	--	Barke	1	2014	10	66	81	108	NA	2014-05-06	76	2014-05-22	92	NA
wt	Barke	--	Barke	2	2014	10	66	106	172	NA	2014-05-06	76	2014-05-22	92	NA
wt	Barke	--	Barke	3	2014	10	59	97	146	NA	2014-05-06	76	2014-05-23	93	NA
wt	Barke	--	Barke	4	2014	9	70	86	126	NA	2014-05-08	78	2014-05-25	95	NA
wt	Barke	--	Barke	5	2014	11	62	94	142	NA	2014-05-07	77	2014-05-22	92	NA
wt	Barke	--	Barke	6	2014	9	53	89	130	NA	2014-05-08	78	2014-05-23	93	NA
wt	Barke	--	Barke	7	2014	8	52	83	120	NA	2014-05-06	76	2014-05-24	94	NA
wt	Barke	--	Barke	8	2014	9	50	74	115	NA	2014-05-06	76	2014-05-22	92	NA
wt	Barke	--	Barke	9	2014	12	67	96	146	NA	2014-05-08	78	2014-05-23	93	NA
wt	Barke	--	Barke	10	2014	9	53	84	122	NA	2014-05-06	76	2014-05-25	95	NA
wt	Barke	--	Barke	11	2014	8	57	96	164	NA	2014-05-06	76	2014-05-22	92	NA
wt	Barke	--	Barke	12	2014	9	62	66	129	NA	2014-05-07	77	2014-05-26	96	NA
wt	Barke	--	Barke	13	2014	9	46	91	122	NA	2014-05-05	75	2014-05-26	96	NA
wt	Barke	--	Barke	14	2014	7	43	92	129	NA	2014-05-05	75	2014-05-28	98	NA
wt	Barke	--	Barke	15	2014	8	48	84	142	NA	2014-05-06	76	2014-05-22	92	NA
wt	Barke	--	Barke	16	2014	8	51	94	164	NA	2014-05-06	76	2014-05-25	95	NA
wt	Barke	--	Barke	17	2014	9	54	79	133	NA	2014-05-08	78	2014-05-22	92	NA
wt	Barke	--	Barke	18	2014	9	48	92	110	NA	2014-05-05	75	2014-05-22	92	NA
wt	Barke	--	Barke	19	2014	8	57	102	120	NA	2014-05-05	75	2014-05-26	96	NA
vrs1	3930	--	Barke	1	2014	9	53	72	128	NA	2014-05-07	77	2014-05-22	92	NA
vrs1	3930	--	Barke	2	2014	9	65	79	119	NA	2014-05-13	83	2014-05-26	96	NA
vrs1	3930	--	Barke	3	2014	7	53	77	151	NA	2014-05-08	78	2014-05-24	94	NA
vrs1	3930	--	Barke	4	2014	8	43	60	119	NA	2014-05-09	79	2014-05-25	95	NA
vrs1	3930	--	Barke	5	2014	7	38	60	86	NA	2014-05-11	81	2014-05-22	92	NA
vrs1	3930	--	Barke	6	2014	8	56	93	131	NA	2014-05-09	79	2014-05-25	95	NA
vrs1	3930	--	Barke	7	2014	8	57	76	110	NA	2014-05-11	81	2014-05-28	98	NA
vrs1	3930	--	Barke	8	2014	10	95	107	143	NA	2014-05-15	85	2014-05-30	100	NA
vrs1	3930	--	Barke	9	2014	9	60	98	138	NA	2014-05-10	80	2014-05-26	96	NA
vrs1	3930	--	Barke	11	2014	8	54	88	130	NA	2014-05-11	81	2014-05-25	95	NA
vrs1	3930	--	Barke	12	2014	8	60	80	122	NA	2014-05-09	79	2014-05-28	98	NA
vrs1	3930	--	Barke	13	2014	8	43	76	121	NA	2014-05-10	80	2014-05-25	95	NA
vrs1	3930	--	Barke	14	2014	7	55	86	114	NA	2014-05-10	80	2014-05-25	95	NA
vrs1	3930	--	Barke	15	2014	12	69	95	141	NA	2014-05-10	80	2014-05-28	98	NA
vrs1	3930	--	Barke	16	2014	8	62	80	111	NA	2014-05-12	82	2014-05-25	95	NA
vrs1	8408.BC	--	Barke	1	2014	8	48	76	81	NA	2014-05-08	78	2014-05-22	92	NA
vrs1	8408.BC	--	Barke	2	2014	8	43	80	87	NA	2014-05-08	78	2014-05-23	93	NA
vrs1	8408.BC	--	Barke	3	2014	8	46	72	86	NA	2014-05-08	78	2014-05-23	93	NA
vrs1	8408.BC	--	Barke	4	2014	8	62	97	106	NA	2014-05-08	78	2014-05-22	92	NA
vrs1	8408.BC	--	Barke	5	2014	9	56	91	100	NA	2014-05-10	80	2014-05-25	95	NA
vrs1	8408.BC	--	Barke	6	2014	8	55	79	90	NA	2014-05-08	78	2014-05-22	92	NA
vrs1	8408.BC	--	Barke	7	2014	9	46	88	94	NA	2014-05-06	76	2014-05-22	92	NA
vrs1	8408.BC	--	Barke	8	2014	9	56	85	103	NA	2014-05-08	78	2014-05-23	93	NA
vrs1	8408.BC	--	Barke	9	2014	8	56	79	91	NA	2014-05-08	78	2014-05-22	92	NA
vrs1	8408.BC	--	Barke	10	2014	7	46	78	86	NA	2014-05-08	78	2014-05-22	92	NA
vrs1	8408.BC	--	Barke	11	2014	9	60	91	112	NA	2014-05-10	80	2014-05-25	95	NA
vrs1	8408.BC	--	Barke	12	2014	10	91	122	143	NA	2014-05-13	83	2014-05-28	98	NA
vrs1	8408.BC	--	Barke	13	2014	9	71	92	101	NA	2014-05-09	79	2014-05-23	93	NA
vrs1	8408.BC	--	Barke	14	2014	10	67	91	116	NA	2014-05-09	79	2014-05-25	95	NA
vrs1	8408.BC	--	Barke	15	2014	9	58	76	99	NA	2014-05-08	78	2014-05-22	92	NA
vrs1	8408.BC	--	Barke	16	2014	11	63	104	115	NA	2014-05-09	79	2014-05-25	95	NA
vrs1	10872	--	Barke	1	2014	8	40	82	159	NA	2014-05-05	75	2014-05-20	90	NA
vrs1	10872	--	Barke	2	2014	11	49	66	104	NA	2014-05-05	75	2014-05-20	90	NA
vrs1	10872	--	Barke	3	2014	9	52	83	143	NA	2014-05-05	75	2014-05-20	90	NA
vrs1	10872	--	Barke	4	2014	9	43	92	112	NA	2014-05-05	75	2014-05-22	92	NA
vrs1	10872	--	Barke	5	2014	8	42	75	109	NA	2014-05-05	75	2014-05-20	90	NA
vrs1	10872	--	Barke	6	2014	7	58	107	113	NA	2014-05-08	78	2014-05-26	96	NA
vrs1	10872	--	Barke	7	2014	10	43	70	126	NA	2014-05-05	75	2014-05-26	96	NA
vrs1	10872	--	Barke	8	2014	7	33	NA	127	NA	2014-05-05	75	NA	NA	NA
vrs1	10872	--	Barke	9	2014	8	43	81	143	NA	2014-05-06	76	2014-05-22	92	NA
vrs1	10872	--	Barke	10	2014	10	48	96	144	NA	2014-05-05	75	2014-05-22	92	NA
vrs1	10872	--	Barke	11	2014	9	46	NA	205	NA	2014-05-05	75	NA	NA	NA
vrs1	10872	--	Barke	12	2014	11	56	NA	153	NA	2014-05-06	76	NA	NA	NA
vrs1	10872	--	Barke	13	2014	10	45	99	186	NA	2014-05-05	75	2014-05-23	93	NA
vrs1	10872	--	Barke	14	2014	10	41	75	192	NA	2014-05-05	75	2014-05-20	90	NA
vrs1	10872	--	Barke	15	2014	10	45	75	145	NA	2014-05-06	76	2014-05-20	90	NA
vrs1	10872	--	Barke	16	2014	9	51	102	123	NA	2014-05-05	75	2014-05-26	96	NA
vrs1	11657	--	Barke	1	2014	8	66	81	142	NA	2014-05-12	82	2014-05-25	95	NA
vrs1	11657	--	Barke	2	2014	9	50	83	130	NA	2014-05-10	80	2014-05-25	95	NA
vrs1	11657	--	Barke	3	2014	6	48	76	113	NA	2014-05-11	81	2014-05-25	95	NA
vrs1	11657	--	Barke	4	2014	9	49	69	128	NA	2014-05-09	79	2014-05-22	92	NA
vrs1	11657	--	Barke	5	2014	8	50	79	161	NA	2014-05-07	77	2014-05-22	92	NA
vrs1	11657	--	Barke	6	2014	10	70	86	131	NA	2014-05-09	79	2014-05-22	92	NA
vrs1	11657	--	Barke	7	2014	7	40	63	100	NA	2014-05-11	81	2014-05-25	95	NA
vrs1	11910.BC	--	Barke	1	2014	9	55	79	80	NA	2014-05-13	83	2014-05-26	96	NA
vrs1	11910.BC	--	Barke	2	2014	4	29	57	75	NA	2014-05-06	76	2014-05-22	92	NA
vrs1	11910.BC	--	Barke	3	2014	8	59	85	86	NA	2014-05-10	80	2014-05-26	96	NA
vrs1	11910.BC	--	Barke	4	2014	8	50	88	99	NA	2014-05-07	77	2014-05-22	92	NA
vrs1	11910.BC	--	Barke	5	2014	7	50	92	99	NA	2014-05-06	76	2014-05-20	90	NA
vrs1	11910.BC	--	Barke	6	2014	7	49	74	78	NA	2014-05-09	79	2014-05-23	93	NA
vrs1	11910.BC	--	Barke	7	2014	7	26	63	68	NA	2014-05-06	76	2014-05-25	95	NA
vrs1	11910.BC	--	Barke	8	2014	6	35	73	87	NA	2014-05-06	76	2014-05-22	92	NA
vrs1	11910.BC	--	Barke	9	2014	9	45	75	84	NA	2014-05-06	76	2014-05-28	98	NA
vrs1	11910.BC	--	Barke	10	2014	8	37	69	84	NA	2014-05-05	75	2014-05-20	90	NA
vrs1	11910.BC	--	Barke	11	2014	7	41	73	92	NA	2014-05-06	76	2014-05-22	92	NA
vrs1	11910.BC	--	Barke	12	2014	5	37	59	86	NA	2014-05-06	76	2014-05-20	90	NA
vrs1	11910.BC	--	Barke	13	2014	6	28	47	69	NA	2014-05-05	75	2014-05-20	90	NA
vrs1	11910.BC	--	Barke	14	2014	8	52	70	99	NA	2014-05-08	78	2014-05-24	94	NA
vrs1	11910.BC	--	Barke	15	2014	9	55	81	85	NA	2014-05-08	78	2014-05-23	93	NA
vrs1	11910.BC	--	Barke	16	2014	6	44	83	101	NA	2014-05-09	79	2014-05-22	92	NA
vrs1	11910.BC	--	Barke	17	2014	7	39	67	76	NA	2014-05-06	76	2014-05-20	90	NA
vrs1	11910.BC	--	Barke	18	2014	8	33	55	76	NA	2014-05-05	75	2014-05-20	90	NA
vrs1	13213	--	Barke	2	2014	9	64	NA	111	NA	2014-05-19	89	NA	NA	NA
vrs1	13213	--	Barke	3	2014	10	80	NA	128	NA	2014-05-19	89	NA	NA	NA
vrs1	13213	--	Barke	6	2014	9	64	NA	NA	NA	2014-05-14	84	NA	NA	NA
vrs1	13213	--	Barke	7	2014	7	62	NA	NA	NA	2014-05-15	85	NA	NA	NA
vrs1	13213	--	Barke	8	2014	10	108	NA	174	NA	2014-05-20	90	NA	NA	NA
vrs1	13213	--	Barke	9	2014	9	79	NA	90	NA	2014-05-20	90	NA	NA	NA
vrs1	13213	--	Barke	11	2014	10	103	NA	113	NA	2014-05-20	90	NA	NA	NA
vrs1	13213	--	Barke	12	2014	6	89	NA	81	NA	2014-05-26	96	NA	NA	NA
wt	Montcalm	CIho 7149	Montcalm	1	2014	6	17	30	45	45	2014-04-25	65	2014-05-16	96	125
wt	Montcalm	CIho 7149	Montcalm	2	2014	4	15	23	34	34	2014-04-29	69	2014-05-20	100	132
wt	Montcalm	CIho 7149	Montcalm	3	2014	5	17	33	42	42	2014-04-30	70	2014-05-23	103	132
wt	Montcalm	CIho 7149	Montcalm	4	2014	6	28	40	47	47	2014-05-02	72	2014-05-24	104	133
wt	Montcalm	CIho 7149	Montcalm	5	2014	7	20	36	55	55	2014-04-27	67	2014-05-17	97	125
wt	Montcalm	CIho 7149	Montcalm	6	2014	6	16	25	46	46	2014-04-25	65	2014-05-14	94	134
wt	Montcalm	CIho 7149	Montcalm	7	2014	7	20	39	52	52	2014-04-27	67	2014-05-18	98	135
wt	Montcalm	CIho 7149	Montcalm	8	2014	7	16	23	44	44	2014-04-26	66	2014-05-15	95	136
wt	Montcalm	CIho 7149	Montcalm	9	2014	5	17	27	58	58	2014-04-26	66	2014-05-16	96	113
wt	Montcalm	CIho 7149	Montcalm	10	2014	4	16	24	40	40	2014-04-26	66	2014-05-17	97	130
wt	Montcalm	CIho 7149	Montcalm	11	2014	5	14	27	42	42	2014-04-28	68	2014-05-23	103	135
wt	Montcalm	CIho 7149	Montcalm	12	2014	4	19	24	37	37	2014-05-06	76	2014-05-21	101	135
wt	Montcalm	CIho 7149	Montcalm	13	2014	5	21	NA	NA	NA	2014-04-29	69	photo	NA	NA
wt	Montcalm	CIho 7149	Montcalm	14	2014	6	17	37	51	51	2014-04-27	67	2014-05-23	103	136
wt	Montcalm	CIho 7149	Montcalm	15	2014	2	23	38	50	50	2014-05-10	80	2014-05-25	105	128
wt	Montcalm	CIho 7149	Montcalm	16	2014	7	18	28	45	45	2014-04-26	66	2014-05-16	96	127
als	als.1a	GSHO 1065	Montcalm	1	2014	1	1	1	1	1	2014-04-28	68	2014-05-19	99	92
als	als.1a	GSHO 1065	Montcalm	2	2014	1	1	1	1	1	2014-04-26	66	2014-05-19	99	93
als	als.1a	GSHO 1065	Montcalm	3	2014	2	2	2	2	2	2014-04-25	65	2014-05-19	99	106
als	als.1a	GSHO 1065	Montcalm	4	2014	1	1	1	NA	NA	2014-04-25	65	2014-05-14	94	NA
als	als.1a	GSHO 1065	Montcalm	5	2014	1	1	1	1	1	2014-04-24	64	2014-05-14	94	82
als	als.1a	GSHO 1065	Montcalm	6	2014	1	1	1	1	1	2014-04-24	64	2014-05-14	94	90
als	als.1a	GSHO 1065	Montcalm	7	2014	1	1	1	1	1	2014-04-26	66	2014-05-12	92	88
als	als.1a	GSHO 1065	Montcalm	8	2014	1	1	1	1	1	2014-04-29	69	2014-05-15	95	87
als	als.1a	GSHO 1065	Montcalm	9	2014	2	2	2	2	2	2014-04-26	66	2014-05-16	96	NA
als	als.1a	GSHO 1065	Montcalm	10	2014	1	1	1	1	1	2014-04-26	66	2014-05-16	96	90
als	als.1a	GSHO 1065	Montcalm	11	2014	1	1	1	1	1	2014-04-25	65	2014-05-13	93	92
als	als.1a	GSHO 1065	Montcalm	12	2014	1	1	1	NA	NA	2014-04-25	65	2014-05-12	92	NA
als	als.1a	GSHO 1065	Montcalm	13	2014	1	1	1	1	1	2014-04-27	67	2014-05-23	103	94
als	als.1a	GSHO 1065	Montcalm	14	2014	1	1	1	1	1	2014-04-25	65	2014-05-23	103	97
als	als.1a	GSHO 1065	Montcalm	15	2014	1	1	1	1	1	2014-04-25	65	2014-05-13	93	83
als	als.1a	GSHO 1065	Montcalm	16	2014	1	1	1	1	1	2014-04-25	65	2014-05-13	93	89

## Sheet: Raw_data_Table_S7
Raw data table S7: Tillering behavior of row type mutants over their development under greenhouse conditions
locus	mutation	seed stock number	background	replicate	emergence date	tillers																	flag leaf stage (DAE)
						7 DAE	11 DAE	14 DAE	18 DAE	21 DAE	25 DAE	28 DAE	35 DAE	42 DAE	49 DAE	56 DAE	63 DAE	70 DAE	77 DAE	84 DAE	91 DAE	97 DAE
wt	Bowman	PI 483237	Bowman	01	2014-08-07	1	1	2	2	3	3	5	7	8	9	10	10	9	8	NA	NA	NA	32
wt	Bowman	PI 483237	Bowman	02	2014-08-07	1	1	1	2	2	3	4	6	7	9	9	9	9	NA	NA	NA	NA	32
wt	Bowman	PI 483237	Bowman	03	2014-08-07	1	1	2	2	3	3	3	6	6	7	12	12	11	12	NA	NA	NA	32
wt	Bowman	PI 483237	Bowman	04	2014-08-07	1	1	2	3	3	4	4	6	7	10	10	9	9	9	NA	NA	NA	32
wt	Bowman	PI 483237	Bowman	05	2014-08-07	1	1	2	2	3	3	4	4	6	7	8	8	7	7	NA	NA	NA	34
wt	Bowman	PI 483237	Bowman	06	2014-08-07	1	1	1	2	3	3	3	7	7	9	12	13	11	11	NA	NA	NA	32
wt	Bowman	PI 483237	Bowman	07	2014-08-07	1	1	2	2	3	4	4	8	8	8	9	9	8	8	NA	NA	NA	32
wt	Bowman	PI 483237	Bowman	08	2014-08-07	1	1	1	3	4	4	4	7	8	8	10	10	11	NA	NA	NA	NA	32
wt	Bowman	PI 483237	Bowman	09	2014-08-07	1	1	1	2	2	3	4	5	7	7	10	11	10	10	NA	NA	NA	36
wt	Bowman	PI 483237	Bowman	10	2014-08-07	1	1	1	2	2	3	3	4	6	7	9	8	8	8	NA	NA	NA	36
int-c	int-c.5	GSHO 2003	Bowman	01	2014-08-07	2	2	3	5	6	8	9	11	11	10	12	11	11	11	NA	NA	NA	32
int-c	int-c.5	GSHO 2003	Bowman	02	2014-08-07	2	2	3	5	5	6	7	9	9	9	9	9	9	NA	NA	NA	NA	32
int-c	int-c.5	GSHO 2003	Bowman	03	2014-08-07	2	2	3	5	6	6	9	10	12	12	12	11	10	10	NA	NA	NA	34
int-c	int-c.5	GSHO 2003	Bowman	04	2014-08-07	2	2	3	5	6	7	8	12	12	13	13	12	11	12	NA	NA	NA	32
int-c	int-c.5	GSHO 2003	Bowman	05	2014-08-07	2	3	3	4	5	7	7	9	10	10	10	9	9	9	NA	NA	NA	32
int-c	int-c.5	GSHO 2003	Bowman	06	2014-08-07	2	2	3	3	4	5	6	9	11	13	14	14	14	14	NA	NA	NA	32
int-c	int-c.5	GSHO 2003	Bowman	07	2014-08-07	1	2	3	3	5	6	7	10	10	10	10	10	10	10	NA	NA	NA	32
int-c	int-c.5	GSHO 2003	Bowman	08	2014-08-07	2	2	3	4	4	6	6	9	10	10	10	10	10	10	NA	NA	NA	32
int-c	int-c.5	GSHO 2003	Bowman	09	2014-08-07	1	2	3	4	3	5	6	9	10	10	11	11	11	NA	NA	NA	NA	32
int-c	int-c.5	GSHO 2003	Bowman	10	2014-08-07	1	2	3	4	5	6	8	11	11	13	13	13	13	13	NA	NA	NA	32
int-f	int-f.19	GSHO 2270	Bowman	01	2014-08-07	1	1	1	2	2	2	3	5	7	7	8	8	8	8	NA	NA	NA	34
int-f	int-f.19	GSHO 2270	Bowman	02	2014-08-07	1	1	1	2	2	2	4	7	7	7	8	8	9	8	NA	NA	NA	32
int-f	int-f.19	GSHO 2270	Bowman	03	2014-08-07	1	1	2	2	2	2	3	6	6	6	7	8	8	8	NA	NA	NA	32
int-f	int-f.19	GSHO 2270	Bowman	04	2014-08-07	1	1	1	2	3	3	4	5	5	6	7	7	7	7	NA	NA	NA	36
int-f	int-f.19	GSHO 2270	Bowman	05	2014-08-07	1	1	1	2	2	2	4	4	7	7	7	7	7	7	NA	NA	NA	34
int-f	int-f.19	GSHO 2270	Bowman	06	2014-08-07	1	1	2	2	2	4	4	6	6	7	7	8	8	8	NA	NA	NA	32
int-f	int-f.19	GSHO 2270	Bowman	07	2014-08-07	1	1	2	2	2	4	5	5	6	6	6	6	6	6	NA	NA	NA	32
int-f	int-f.19	GSHO 2270	Bowman	08	2014-08-07	1	1	1	2	3	3	4	6	6	7	8	8	8	8	NA	NA	NA	32
int-f	int-f.19	GSHO 2270	Bowman	09	2014-08-07	1	1	2	2	3	3	4	5	6	7	8	8	8	8	NA	NA	NA	32
int-f	int-f.19	GSHO 2270	Bowman	10	2014-08-07	1	1	2	2	2	4	4	6	6	7	7	8	7	6	NA	NA	NA	32
wt	Bonus	GSHO 464	Bonus	01	2014-08-07	1	1	2	3	4	4	6	12	14	19	26	29	31	32	40	53	51	50
wt	Bonus	GSHO 464	Bonus	02	2014-08-07	1	2	3	4	5	6	9	13	17	21	25	28	31	39	45	50	49	46
wt	Bonus	GSHO 464	Bonus	03	2014-08-07	1	1	3	5	5	6	6	9	16	16	19	22	23	25	32	37	38	43
wt	Bonus	GSHO 464	Bonus	04	2014-08-07	1	2	3	5	6	8	11	13	19	27	32	35	38	44	53	51	58	46
wt	Bonus	GSHO 464	Bonus	05	2014-08-07	1	1	2	3	4	5	7	11	15	14	21	22	24	28	32	39	41	46
wt	Bonus	GSHO 464	Bonus	06	2014-08-07	1	1	2	3	4	5	6	8	13	17	20	21	25	27	35	43	41	46
wt	Bonus	GSHO 464	Bonus	07	2014-08-07	1	2	3	3	5	8	9	16	19	21	25	32	34	35	45	42	41	48
wt	Bonus	GSHO 464	Bonus	08	2014-08-07	1	1	2	4	5	5	9	10	15	21	28	30	32	36	53	55	51	50
wt	Bonus	GSHO 464	Bonus	09	2014-08-07	1	1	2	4	5	6	7	12	16	17	19	20	23	27	33	35	35	46
wt	Bonus	GSHO 464	Bonus	10	2014-08-07	2	2	3	6	7	10	10	17	23	25	31	32	46	47	48	48	48	43
int-c	int-c.5	NGB 115423	Bonus	01	2014-08-07	1	2	3	5	5	8	9	15	19	19	21	21	21	21	20	21	21	46
int-c	int-c.5	NGB 115423	Bonus	02	2014-08-07	2	2	3	5	6	7	10	16	20	22	24	23	23	23	23	22	22	48
int-c	int-c.5	NGB 115423	Bonus	03	2014-08-07	2	3	3	5	7	8	10	14	17	18	21	21	20	21	21	21	21	48
int-c	int-c.5	NGB 115423	Bonus	04	2014-08-07	2	2	4	4	4	7	7	12	16	16	18	17	18	17	17	17	16	46
int-c	int-c.5	NGB 115423	Bonus	05	2014-08-07	2	3	3	5	6	7	11	16	18	17	20	21	20	20	20	18	20	46
int-c	int-c.5	NGB 115423	Bonus	06	2014-08-07	2	2	3	5	6	8	10	13	17	19	19	20	19	19	20	19	19	46
int-c	int-c.5	NGB 115423	Bonus	07	2014-08-07	2	2	3	5	6	8	10	13	19	19	20	20	20	20	20	20	20	46
int-c	int-c.5	NGB 115423	Bonus	08	2014-08-07	2	2	3	6	7	9	10	12	13	12	15	15	14	14	14	14	14	43
int-c	int-c.5	NGB 115423	Bonus	09	2014-08-07	1	2	4	4	5	6	7	12	16	19	20	21	21	21	21	21	23	48
int-c	int-c.5	NGB 115423	Bonus	10	2014-08-07	2	2	3	4	5	6	8	14	18	20	20	20	21	20	19	18	19	50
wt	Foma	CIho11333	Foma	01	2014-08-07	1	1	2	3	4	5	8	11	15	23	26	26	34	38	37	46	44	50
wt	Foma	CIho11333	Foma	02	2014-08-07	1	1	2	4	5	8	8	16	24	28	40	48	64	66	82	84	84	48
wt	Foma	CIho11333	Foma	03	2014-08-07	1	1	2	3	4	6	6	11	13	15	21	20	21	32	30	32	32	53
wt	Foma	CIho11333	Foma	04	2014-08-07	1	1	1	3	3	3	4	6	8	9	19	21	23	26	39	41	41	57
wt	Foma	CIho11333	Foma	05	2014-08-07	1	1	1	3	3	4	6	12	15	17	24	30	35	42	50	48	51	56
wt	Foma	CIho11333	Foma	06	2014-08-07	1	1	1	3	3	4	5	9	10	15	22	28	29	30	43	56	55	53
wt	Foma	CIho11333	Foma	07	2014-08-07	1	1	2	3	4	6	7	12	17	23	32	37	46	50	57	67	67	55
wt	Foma	CIho11333	Foma	08	2014-08-07	1	1	1	1	2	3	4	6	9	11	16	16	18	28	28	32	32	57
wt	Foma	CIho11333	Foma	09	2014-08-07	1	1	2	3	3	4	6	8	10	15	22	24	27	32	31	38	39	53
wt	Foma	CIho11333	Foma	10	2014-08-07	1	1	2	3	4	6	8	12	19	27	30	36	45	47	64	62	62	53
int-c	int-c.25	NGB 115443	Foma	01	2014-08-07	1	1	3	4	5	6	8	13	16	16	18	17	17	17	17	17	17	46
int-c	int-c.25	NGB 115443	Foma	02	2014-08-07	1	2	3	4	6	7	9	13	19	18	19	22	21	21	22	20	21	48
int-c	int-c.25	NGB 115443	Foma	03	2014-08-07	1	1	2	2	3	4	5	7	9	10	12	11	11	11	11	11	11	50
int-c	int-c.25	NGB 115443	Foma	04	2014-08-07	1	1	2	4	5	6	7	12	14	16	20	20	20	20	20	20	19	46
int-c	int-c.25	NGB 115443	Foma	05	2014-08-07	1	1	3	3	4	6	6	12	15	15	19	19	17	18	17	16	18	50
int-c	int-c.25	NGB 115443	Foma	06	2014-08-07	1	2	3	4	5	6	8	11	13	13	16	16	16	16	16	16	16	43
int-c	int-c.25	NGB 115443	Foma	07	2014-08-07	1	1	2	4	5	6	7	12	14	13	14	14	15	15	15	15	15	46
int-c	int-c.25	NGB 115443	Foma	08	2014-08-07	1	1	3	4	5	6	8	13	16	15	16	17	16	17	17	17	17	46
int-c	int-c.25	NGB 115443	Foma	09	2014-08-07	1	1	3	4	5	6	9	13	15	15	19	19	20	20	20	19	22	46
int-c	int-c.25	NGB 115443	Foma	10	2014-08-07	1	1	3	4	5	6	9	12	14	15	17	18	17	16	18	16	18	43
int-c	int-c.29	NGB 115447	Foma	01	2014-08-07	1	2	3	4	6	8	8	13	23	22	24	24	25	27	29	25	28	48
int-c	int-c.29	NGB 115447	Foma	02	2014-08-07	1	2	3	4	4	8	9	14	21	22	25	27	27	25	30	27	27	50
int-c	int-c.29	NGB 115447	Foma	03	2014-08-07	1	1	2	3	5	7	7	12	19	19	25	25	25	28	27	28	27	48
int-c	int-c.29	NGB 115447	Foma	04	2014-08-07	1	2	3	5	6	8	9	15	24	25	27	26	28	26	26	28	28	50
int-c	int-c.29	NGB 115447	Foma	05	2014-08-07	1	2	3	5	6	8	10	16	22	22	25	25	23	23	23	23	22	46
int-c	int-c.29	NGB 115447	Foma	07	2014-08-07	1	1	3	4	5	6	9	13	19	21	21	23	24	24	26	24	25	48
int-c	int-c.29	NGB 115447	Foma	08	2014-08-07	1	3	3	6	6	8	12	16	24	29	32	32	31	32	34	30	29	48
int-c	int-c.29	NGB 115447	Foma	09	2014-08-07	1	1	3	4	5	6	7	12	17	19	25	25	22	23	22	22	22	48
int-c	int-c.29	NGB 115447	Foma	10	2014-08-07	1	1	3	4	5	6	9	13	21	20	8	29	28	28	29	28	28	53
int-f	int-f.19	NGB 115437	Foma	01	2014-08-07	1	1	1	1	1	2	3	6	8	11	19	19	24	23	27	25	27	56
int-f	int-f.19	NGB 115437	Foma	02	2014-08-07	1	1	1	3	3	5	7	12	19	20	23	23	28	NA	NA	NA	NA	69
int-f	int-f.19	NGB 115437	Foma	03	2014-08-07	1	1	1	3	3	3	5	8	11	13	18	17	17	18	18	18	20	48
int-f	int-f.19	NGB 115437	Foma	05	2014-08-07	1	1	1	2	2	4	6	10	14	18	27	33	38	NA	NA	NA	NA	53
int-f	int-f.19	NGB 115437	Foma	06	2014-08-07	1	1	1	2	2	4	4	6	10	13	18	19	22	22	22	22	21	74
int-f	int-f.19	NGB 115437	Foma	07	2014-08-07	1	1	1	3	3	4	4	8	11	13	13	14	14	14	14	14	14	39
int-f	int-f.19	NGB 115437	Foma	08	2014-08-07	1	1	1	1	2	2	4	5	8	18	15	20	21	21	22	24	23	53
int-f	int-f.19	NGB 115437	Foma	09	2014-08-07	1	1	1	1	1	3	4	5	7	9	14	16	19	18	29	24	24	67
int-f	int-f.19	NGB 115437	Foma	10	2014-08-07	1	1	1	2	3	3	4	10	11	15	20	23	28	28	33	33	31	53
wt	Bowman	PI 483237	Bowman	1	2014-11-12	1	NA	1	NA	4	NA	4	6	7	8	7	7	7	NA	NA	NA	NA	35
wt	Bowman	PI 483237	Bowman	2	2014-11-12	1	NA	2	NA	3	NA	5	6	6	9	8	11	11	NA	NA	NA	NA	37
wt	Bowman	PI 483237	Bowman	3	2014-11-12	1	NA	2	NA	4	NA	6	8	8	11	11	13	12	NA	NA	NA	NA	33
wt	Bowman	PI 483237	Bowman	4	2014-11-12	1	NA	1	NA	3	NA	4	6	6	7	8	9	7	NA	NA	NA	NA	35
wt	Bowman	PI 483237	Bowman	5	2014-11-12	1	NA	1	NA	4	NA	5	5	5	7	7	8	7	NA	NA	NA	NA	40
wt	Bowman	PI 483237	Bowman	6	2014-11-12	1	NA	1	NA	3	NA	4	5	5	6	6	7	6	NA	NA	NA	NA	40
wt	Bowman	PI 483237	Bowman	7	2014-11-12	1	NA	1	NA	4	NA	6	8	10	11	12	16	16	NA	NA	NA	NA	37
wt	Bowman	PI 483237	Bowman	8	2014-11-12	1	NA	2	NA	6	NA	7	8	8	10	12	15	14	NA	NA	NA	NA	37
wt	Bowman	PI 483237	Bowman	9	2014-11-12	1	NA	1	NA	4	NA	6	7	7	8	7	9	9	NA	NA	NA	NA	40
wt	Bowman	PI 483237	Bowman	10	2014-11-12	1	NA	2	NA	4	NA	5	5	5	6	8	10	9	NA	NA	NA	NA	37
vrs3	int-a.1	GSHO 2055	Bowman	1	2014-11-12	1	NA	1	NA	2	NA	4	4	5	5	5	6	8	NA	NA	NA	NA	42
vrs3	int-a.1	GSHO 2055	Bowman	2	2014-11-12	1	NA	1	NA	2	NA	4	5	5	6	6	6	6	NA	NA	NA	NA	42
vrs3	int-a.1	GSHO 2055	Bowman	3	2014-11-12	1	NA	2	NA	5	NA	8	9	11	11	11	11	11	NA	NA	NA	NA	40
vrs3	int-a.1	GSHO 2055	Bowman	4	2014-11-12	1	NA	2	NA	3	NA	5	5	5	6	8	9	10	NA	NA	NA	NA	44
vrs3	int-a.1	GSHO 2055	Bowman	5	2014-11-12	1	NA	1	NA	2	NA	4	5	5	5	5	9	9	NA	NA	NA	NA	40
vrs3	int-a.1	GSHO 2055	Bowman	6	2014-11-12	1	NA	3	NA	6	NA	8	10	11	12	11	11	11	NA	NA	NA	NA	37
vrs3	int-a.1	GSHO 2055	Bowman	7	2014-11-12	1	NA	2	NA	3	NA	5	9	9	10	10	12	10	NA	NA	NA	NA	40
vrs3	int-a.1	GSHO 2055	Bowman	8	2014-11-12	2	NA	2	NA	5	NA	7	8	10	10	10	12	13	NA	NA	NA	NA	40
vrs3	int-a.1	GSHO 2055	Bowman	9	2014-11-12	1	NA	3	NA	5	NA	9	10	12	14	14	17	16	NA	NA	NA	NA	44
vrs3	int-a.1	GSHO 2055	Bowman	10	2014-11-12	1	NA	1	NA	2	NA	2	4	5	7	6	6	7	NA	NA	NA	NA	44
vrs3	vrs3.f	GSHO 2056	Bowman	1	2014-11-12	1	NA	1	NA	5	NA	5	6	6	9	9	9	9	NA	NA	NA	NA	42
vrs3	vrs3.f	GSHO 2056	Bowman	2	2014-11-12	1	NA	2	NA	4	NA	6	7	9	10	10	10	10	NA	NA	NA	NA	40
vrs3	vrs3.f	GSHO 2056	Bowman	3	2014-11-12	1	NA	1	NA	3	NA	5	6	7	8	8	8	8	NA	NA	NA	NA	40
vrs3	vrs3.f	GSHO 2056	Bowman	4	2014-11-12	1	NA	1	NA	3	NA	4	6	6	9	10	9	10	NA	NA	NA	NA	44
vrs3	vrs3.f	GSHO 2056	Bowman	5	2014-11-12	1	NA	1	NA	3	NA	5	6	9	10	11	12	12	NA	NA	NA	NA	44
vrs3	vrs3.f	GSHO 2056	Bowman	6	2014-11-12	1	NA	2	NA	4	NA	5	7	8	8	8	9	9	NA	NA	NA	NA	42
vrs3	vrs3.f	GSHO 2056	Bowman	7	2014-11-12	1	NA	1	NA	3	NA	4	5	6	7	8	8	8	NA	NA	NA	NA	40
vrs3	vrs3.f	GSHO 2056	Bowman	8	2014-11-12	1	NA	1	NA	4	NA	5	6	7	9	9	9	8	NA	NA	NA	NA	42
vrs3	vrs3.f	GSHO 2056	Bowman	9	2014-11-12	1	NA	1	NA	5	NA	6	7	7	11	11	12	12	NA	NA	NA	NA	42
vrs3	vrs3.f	GSHO 2056	Bowman	10	2014-11-12	1	NA	1	NA	3	NA	5	5	5	10	12	12	11	NA	NA	NA	NA	40
int-b	int-b.3	GSHO 2129	Bowman	1	2014-11-12	1	NA	1	NA	2	NA	3	3	3	4	4	4	3	NA	NA	NA	NA	40
int-b	int-b.3	GSHO 2129	Bowman	2	2014-11-12	1	NA	1	NA	3	NA	3	3	3	4	4	4	4	NA	NA	NA	NA	40
int-b	int-b.3	GSHO 2129	Bowman	3	2014-11-12	1	NA	1	NA	1	NA	2	3	3	6	5	6	6	NA	NA	NA	NA	42
int-b	int-b.3	GSHO 2129	Bowman	4	2014-11-12	1	NA	1	NA	3	NA	3	4	5	6	6	6	6	NA	NA	NA	NA	40
int-b	int-b.3	GSHO 2129	Bowman	5	2014-11-12	1	NA	1	NA	2	NA	4	5	5	5	5	4	4	NA	NA	NA	NA	37
int-b	int-b.3	GSHO 2129	Bowman	6	2014-11-12	1	NA	1	NA	4	NA	4	6	6	10	8	9	9	NA	NA	NA	NA	40
int-b	int-b.3	GSHO 2129	Bowman	7	2014-11-12	1	NA	3	NA	4	NA	5	7	6	7	8	8	8	NA	NA	NA	NA	37
int-b	int-b.3	GSHO 2129	Bowman	8	2014-11-12	1	NA	2	NA	4	NA	4	5	8	8	9	10	9	NA	NA	NA	NA	37
int-b	int-b.3	GSHO 2129	Bowman	9	2014-11-12	1	NA	1	NA	3	NA	3	3	4	5	4	6	5	NA	NA	NA	NA	40
int-b	int-b.3	GSHO 2129	Bowman	10	2014-11-12	1	NA	1	NA	4	NA	4	4	6	6	5	4	4	NA	NA	NA	NA	40
vrs1	vrs1.a	GSHO 1907	Bowman	1	2014-11-12	1	NA	1	NA	3	NA	4	5	5	5	6	8	7	NA	NA	NA	NA	42
vrs1	vrs1.a	GSHO 1907	Bowman	2	2014-11-12	1	NA	1	NA	4	NA	6	6	6	8	8	9	9	NA	NA	NA	NA	37
vrs1	vrs1.a	GSHO 1907	Bowman	3	2014-11-12	1	NA	1	NA	2	NA	4	5	6	7	7	9	8	NA	NA	NA	NA	40
vrs1	vrs1.a	GSHO 1907	Bowman	4	2014-11-12	1	NA	1	NA	2	NA	4	5	5	5	5	5	6	NA	NA	NA	NA	40
vrs1	vrs1.a	GSHO 1907	Bowman	5	2014-11-12	1	NA	2	NA	3	NA	5	7	7	7	9	8	9	NA	NA	NA	NA	35
vrs1	vrs1.a	GSHO 1907	Bowman	6	2014-11-12	1	NA	1	NA	2	NA	3	3	3	4	5	5	5	NA	NA	NA	NA	42
vrs1	vrs1.a	GSHO 1907	Bowman	7	2014-11-12	1	NA	1	NA	3	NA	3	3	3	5	5	5	4	NA	NA	NA	NA	37
vrs1	vrs1.a	GSHO 1907	Bowman	8	2014-11-12	1	NA	1	NA	2	NA	3	3	3	7	8	9	7	NA	NA	NA	NA	44
vrs1	vrs1.a	GSHO 1907	Bowman	9	2014-11-12	1	NA	2	NA	4	NA	5	6	7	10	7	8	7	NA	NA	NA	NA	37
vrs1	vrs1.a	GSHO 1907	Bowman	10	2014-11-12	1	NA	1	NA	3	NA	4	5	5	6	6	7	8	NA	NA	NA	NA	40
vrs4	vrs4.k	GSHO 1986	Bowman	1	2014-11-12	1	NA	2	NA	4	NA	7	8	8	11	12	13	13	NA	NA	NA	NA	42
vrs4	vrs4.k	GSHO 1986	Bowman	2	2014-11-12	1	NA	2	NA	3	NA	6	6	7	8	8	8	8	NA	NA	NA	NA	42
vrs4	vrs4.k	GSHO 1986	Bowman	3	2014-11-12	1	NA	2	NA	4	NA	5	6	6	7	9	10	10	NA	NA	NA	NA	42
vrs4	vrs4.k	GSHO 1986	Bowman	4	2014-11-12	2	NA	3	NA	4	NA	4	6	6	7	7	7	6	NA	NA	NA	NA	50
vrs4	vrs4.k	GSHO 1986	Bowman	5	2014-11-12	2	NA	3	NA	4	NA	7	8	2	8	9	8	7	NA	NA	NA	NA	37
vrs4	vrs4.k	GSHO 1986	Bowman	6	2014-11-12	1	NA	2	NA	3	NA	5	7	7	7	7	7	7	NA	NA	NA	NA	37
vrs4	vrs4.k	GSHO 1986	Bowman	7	2014-11-12	1	NA	2	NA	2	NA	5	5	6	6	6	6	6	NA	NA	NA	NA	37
vrs4	vrs4.k	GSHO 1986	Bowman	8	2014-11-12	1	NA	1	NA	4	NA	5	5	6	6	5	4	4	NA	NA	NA	NA	37
vrs4	vrs4.k	GSHO 1986	Bowman	9	2014-11-12	2	NA	3	NA	6	NA	9	10	11	10	10	11	12	NA	NA	NA	NA	42
vrs4	vrs4.k	GSHO 1986	Bowman	10	2014-11-12	2	NA	3	NA	4	NA	6	9	8	11	9	9	11	NA	NA	NA	NA	40
int-m	int-m.85	GSHO 2273	Bowman	1	2014-11-12	1	NA	1	NA	2	NA	3	4	6	7	8	11	12	NA	NA	NA	NA	42
int-m	int-m.85	GSHO 2273	Bowman	2	2014-11-12	1	NA	1	NA	3	NA	5	5	6	8	11	13	12	NA	NA	NA	NA	40
int-m	int-m.85	GSHO 2273	Bowman	3	2014-11-12	1	NA	1	NA	2	NA	3	3	3	6	7	7	8	NA	NA	NA	NA	50
int-m	int-m.85	GSHO 2273	Bowman	4	2014-11-12	1	NA	1	NA	4	NA	5	4	5	6	9	9	9	NA	NA	NA	NA	40
int-m	int-m.85	GSHO 2273	Bowman	5	2014-11-12	1	NA	1	NA	3	NA	4	5	7	8	10	11	13	NA	NA	NA	NA	37
int-m	int-m.85	GSHO 2273	Bowman	6	2014-11-12	1	NA	2	NA	4	NA	7	8	9	12	17	18	20	NA	NA	NA	NA	40
int-m	int-m.85	GSHO 2273	Bowman	7	2014-11-12	1	NA	1	NA	3	NA	4	6	6	10	11	11	14	NA	NA	NA	NA	47
int-m	int-m.85	GSHO 2273	Bowman	8	2014-11-12	1	NA	1	NA	3	NA	5	7	7	8	11	14	13	NA	NA	NA	NA	37
int-m	int-m.85	GSHO 2273	Bowman	9	2014-11-12	1	NA	2	NA	4	NA	6	7	9	14	16	19	21	NA	NA	NA	NA	37
int-m	int-m.85	GSHO 2273	Bowman	10	2014-11-12	1	NA	1	NA	3	NA	5	5	7	10	10	14	15	NA	NA	NA	NA	40
lnt1	int-l.81	GSHO 1961	Bowman	1	2014-11-12	1	NA	1	NA	1	NA	2	2	2	2	2	2	2	NA	NA	NA	NA	35
lnt1	int-l.81	GSHO 1961	Bowman	2	2014-11-12	1	NA	1	NA	1	NA	2	2	2	2	2	2	2	NA	NA	NA	NA	37
lnt1	int-l.81	GSHO 1961	Bowman	3	2014-11-12	1	NA	1	NA	1	NA	1	1	1	1	1	1	1	NA	NA	NA	NA	37
lnt1	int-l.81	GSHO 1961	Bowman	4	2014-11-12	1	NA	1	NA	1	NA	2	2	2	2	2	2	2	NA	NA	NA	NA	37
lnt1	int-l.81	GSHO 1961	Bowman	5	2014-11-12	1	NA	1	NA	1	NA	1	1	2	2	2	2	2	NA	NA	NA	NA	37
lnt1	int-l.81	GSHO 1961	Bowman	6	2014-11-12	1	NA	1	NA	1	NA	2	2	2	3	3	3	3	NA	NA	NA	NA	40
lnt1	int-l.81	GSHO 1961	Bowman	7	2014-11-12	1	NA	1	NA	1	NA	2	2	2	3	4	4	4	NA	NA	NA	NA	44
lnt1	int-l.81	GSHO 1961	Bowman	8	2014-11-12	1	NA	1	NA	2	NA	3	3	3	3	3	3	3	NA	NA	NA	NA	40
lnt1	int-l.81	GSHO 1961	Bowman	9	2014-11-12	1	NA	1	NA	2	NA	3	3	3	3	3	3	3	NA	NA	NA	NA	35
lnt1	int-l.81	GSHO 1961	Bowman	10	2014-11-12	1	NA	1	NA	2	NA	2	2	3	4	4	4	4	NA	NA	NA	NA	44
lnt1	lnt1.a	GSHO 1984	Bowman	1	2014-11-12	1	NA	1	NA	3	NA	4	5	5	5	5	5	5	NA	NA	NA	NA	33
lnt1	lnt1.a	GSHO 1984	Bowman	2	2014-11-12	1	NA	1	NA	1	NA	3	3	3	3	3	3	3	NA	NA	NA	NA	40
lnt1	lnt1.a	GSHO 1984	Bowman	3	2014-11-12	1	NA	1	NA	2	NA	3	3	3	3	3	3	3	NA	NA	NA	NA	37
lnt1	lnt1.a	GSHO 1984	Bowman	4	2014-11-12	1	NA	1	NA	2	NA	2	2	2	2	2	2	2	NA	NA	NA	NA	35
lnt1	lnt1.a	GSHO 1984	Bowman	5	2014-11-12	1	NA	1	NA	3	NA	3	3	3	3	3	3	3	NA	NA	NA	NA	37
lnt1	lnt1.a	GSHO 1984	Bowman	6	2014-11-12	1	NA	2	NA	2	NA	2	2	2	2	2	2	2	NA	NA	NA	NA	35
lnt1	lnt1.a	GSHO 1984	Bowman	7	2014-11-12	1	NA	1	NA	2	NA	2	2	2	2	2	2	2	NA	NA	NA	NA	37
lnt1	lnt1.a	GSHO 1984	Bowman	8	2014-11-12	1	NA	1	NA	2	NA	2	2	2	2	2	2	2	NA	NA	NA	NA	37
lnt1	lnt1.a	GSHO 1984	Bowman	9	2014-11-12	1	NA	1	NA	2	NA	2	2	2	2	2	2	2	NA	NA	NA	NA	37
lnt1	lnt1.a	GSHO 1984	Bowman	10	2014-11-12	1	NA	1	NA	3	NA	4	4	4	4	4	4	4	NA	NA	NA	NA	35
lnt1	lnt1.a	GSHO 1984	Bowman	11	2014-11-12	1	NA	1	NA	2	NA	3	3	3	3	3	3	3	NA	NA	NA	NA	35
als	als1.a	GSHO 1990	Bowman	1	2014-11-12	1	NA	1	NA	2	NA	2	2	2	2	2	2	2	NA	NA	NA	NA	35
als	als1.a	GSHO 1990	Bowman	2	2014-11-12	1	NA	1	NA	2	NA	3	4	4	4	4	4	4	NA	NA	NA	NA	40
als	als1.a	GSHO 1990	Bowman	3	2014-11-12	1	NA	1	NA	2	NA	3	3	3	3	3	3	3	NA	NA	NA	NA	37
als	als1.a	GSHO 1990	Bowman	4	2014-11-12	1	NA	1	NA	2	NA	3	3	3	3	3	3	3	NA	NA	NA	NA	37
als	als1.a	GSHO 1990	Bowman	5	2014-11-12	1	NA	1	NA	1	NA	1	1	1	1	1	1	1	NA	NA	NA	NA	40
als	als1.a	GSHO 1990	Bowman	6	2014-11-12	1	NA	1	NA	3	NA	4	4	4	4	4	4	4	NA	NA	NA	NA	40
als	als1.a	GSHO 1990	Bowman	7	2014-11-12	1	NA	1	NA	3	NA	4	4	4	4	4	4	4	NA	NA	NA	NA	37

## Sheet: Greenhouse tillers at maturity
Raw data: Tiller number at full maturity scored under greenhouse conditions
locus	mutation	Seed stock number	Background	Date	Experiment nr.	Replicate	Environment	Pot size	Plants per pot	tiller.mature
wt	Bonus	GSHO 464	Bonus	Sep-2013	1	1	Greenhouse	4 L	3	35
wt	Bonus	GSHO 464	Bonus	Sep-2013	1	1	Greenhouse	4 L	3	27
wt	Bonus	GSHO 464	Bonus	Sep-2013	1	1	Greenhouse	4 L	3	14
wt	Bonus	GSHO 464	Bonus	Sep-2013	1	2	Greenhouse	4 L	3	19.6667
int-b	int-b.6	NGB 115424	Bonus	Sep-2013	1	1	Greenhouse	4 L	2	9
int-b	int-b.6	NGB 115424	Bonus	Sep-2013	1	1	Greenhouse	4 L	2	11
int-b	int-b.6	NGB 115424	Bonus	Sep-2013	1	2	Greenhouse	4 L	2	7
int-b	int-b.6	NGB 115424	Bonus	Sep-2013	1	2	Greenhouse	4 L	2	6
int-b	int-b.75	NGB 115493	Bonus	Sep-2013	1	1	Greenhouse	4 L	2	23
int-b	int-b.75	NGB 115493	Bonus	Sep-2013	1	1	Greenhouse	4 L	2	30
int-b	int-b.75	NGB 115493	Bonus	Sep-2013	1	2	Greenhouse	4 L	3	22
int-b	int-b.75	NGB 115493	Bonus	Sep-2013	1	2	Greenhouse	4 L	3	17
int-b	int-b.75	NGB 115493	Bonus	Sep-2013	1	2	Greenhouse	4 L	3	13
vrs1	11910.BC		Barke	Jan-2014	2	1	Greenhouse	1.3 L	1	18
vrs1	11910.BC		Barke	Jan-2014	2	2	Greenhouse	1.3 L	1	19
vrs1	11910.BC		Barke	Jan-2014	2	3	Greenhouse	1.3 L	1	15
vrs1	11910.BC		Barke	Jan-2014	2	4	Greenhouse	1.3 L	1	21
vrs1	11910.BC		Barke	Jan-2014	2	5	Greenhouse	1.3 L	1	18
vrs1	11910.BC		Barke	Jan-2014	2	6	Greenhouse	1.3 L	1	20
vrs1	11910.BC		Barke	Jan-2014	2	7	Greenhouse	1.3 L	1	19
vrs1	11910.BC		Barke	Jan-2014	2	8	Greenhouse	1.3 L	1	21
vrs1	11910.BC		Barke	Jan-2014	2	9	Greenhouse	1.3 L	1	18
vrs1	11910.BC		Barke	Jan-2014	2	10	Greenhouse	1.3 L	1	18
vrs1	8408.BC		Barke	Jan-2014	2	1	Greenhouse	1.3 L	1	19
vrs1	8408.BC		Barke	Jan-2014	2	2	Greenhouse	1.3 L	1	15
vrs1	8408.BC		Barke	Jan-2014	2	3	Greenhouse	1.3 L	1	20
vrs1	8408.BC		Barke	Jan-2014	2	4	Greenhouse	1.3 L	1	19
vrs1	8408.BC		Barke	Jan-2014	2	5	Greenhouse	1.3 L	1	16
vrs1	8408.BC		Barke	Jan-2014	2	6	Greenhouse	1.3 L	1	33
vrs1	8408.BC		Barke	Jan-2014	2	7	Greenhouse	1.3 L	1	19
vrs1	8408.BC		Barke	Jan-2014	2	8	Greenhouse	1.3 L	1	20
vrs1	8408.BC		Barke	Jan-2014	2	9	Greenhouse	1.3 L	1	21
vrs1	8408.BC		Barke	Jan-2014	2	10	Greenhouse	1.3 L	1	18
wt	Barke		Barke	Jan-2014	2	1	Greenhouse	1.3 L	1	20
wt	Barke		Barke	Jan-2014	2	2	Greenhouse	1.3 L	1	19
wt	Barke		Barke	Jan-2014	2	3	Greenhouse	1.3 L	1	13
wt	Barke		Barke	Jan-2014	2	4	Greenhouse	1.3 L	1	22
wt	Barke		Barke	Jan-2014	2	5	Greenhouse	1.3 L	1	22
wt	Barke		Barke	Jan-2014	2	6	Greenhouse	1.3 L	1	21
wt	Barke		Barke	Jan-2014	2	7	Greenhouse	1.3 L	1	19
wt	Barke		Barke	Jan-2014	2	8	Greenhouse	1.3 L	1	19
wt	Barke		Barke	Jan-2014	2	9	Greenhouse	1.3 L	1	21
wt	Barke		Barke	Jan-2014	2	10	Greenhouse	1.3 L	1	15
als	als.1a	GSHO 1990	Bowman	Jan-2014	3	1	Greenhouse	4 L	3	4
als	als.1a	GSHO 1990	Bowman	Jan-2014	3	1	Greenhouse	4 L	3	5
als	als.1a	GSHO 1990	Bowman	Jan-2014	3	1	Greenhouse	4 L	3	3
als	als.1a	GSHO 1065	Montcalm	Jan-2014	3	1	Greenhouse	4 L	3	1
als	als.1a	GSHO 1065	Montcalm	Jan-2014	3	1	Greenhouse	4 L	3	2
als	als.1a	GSHO 1065	Montcalm	Jan-2014	3	1	Greenhouse	4 L	3	2
als	als.1a	GSHO 1990	Bowman	Jan-2014	3	2	Greenhouse	4 L	3	5
als	als.1a	GSHO 1990	Bowman	Jan-2014	3	2	Greenhouse	4 L	3	4
als	als.1a	GSHO 1990	Bowman	Jan-2014	3	2	Greenhouse	4 L	3	3
als	als.1a	GSHO 1065	Montcalm	Jan-2014	3	2	Greenhouse	4 L	3	1
als	als.1a	GSHO 1065	Montcalm	Jan-2014	3	2	Greenhouse	4 L	3	1
als	als.1a	GSHO 1065	Montcalm	Jan-2014	3	2	Greenhouse	4 L	3	2
als	als.1a	GSHO 1990	Bowman	Jan-2014	3	3	Greenhouse	4 L	3	4
als	als.1a	GSHO 1990	Bowman	Jan-2014	3	3	Greenhouse	4 L	3	6
als	als.1a	GSHO 1990	Bowman	Jan-2014	3	3	Greenhouse	4 L	3	5
als	als.1a	GSHO 1065	Montcalm	Jan-2014	3	3	Greenhouse	4 L	3	2
als	als.1a	GSHO 1065	Montcalm	Jan-2014	3	3	Greenhouse	4 L	3	2
als	als.1a	GSHO 1065	Montcalm	Jan-2014	3	3	Greenhouse	4 L	3	5
als	als.1a	GSHO 1065	Montcalm	Jan-2014	3	4	Greenhouse	4 L	3	2
als	als.1a	GSHO 1065	Montcalm	Jan-2014	3	4	Greenhouse	4 L	3	1
als	als.1a	GSHO 1065	Montcalm	Jan-2014	3	4	Greenhouse	4 L	3	1
int-b	int-b.3	NGB 115421	Bonus	Jan-2014	3	1	Greenhouse	4 L	2	2
int-b	int-b.3	NGB 115421	Bonus	Jan-2014	3	1	Greenhouse	4 L	2	3
int-b	int-b.3	NGB 115421	Bonus	Jan-2014	3	2	Greenhouse	4 L	2	1
int-b	int-b.3	NGB 115421	Bonus	Jan-2014	3	2	Greenhouse	4 L	2	1
int-c	int-c.5	GSHO 2003	Bowman	Jan-2014	3	1	Greenhouse	4 L	3	10
int-c	int-c.5	GSHO 2003	Bowman	Jan-2014	3	1	Greenhouse	4 L	3	4
int-c	int-c.5	GSHO 2003	Bowman	Jan-2014	3	1	Greenhouse	4 L	3	6
int-m	int-m.85	GSHO 2273	Bowman	Jan-2014	3	1	Greenhouse	4 L	2	11
int-m	int-m.85	GSHO 2273	Bowman	Jan-2014	3	1	Greenhouse	4 L	2	6
int-m	int-m.85	GSHO 2273	Bowman	Jan-2014	3	2	Greenhouse	4 L	3	10
int-m	int-m.85	GSHO 2273	Bowman	Jan-2014	3	2	Greenhouse	4 L	3	4
int-m	int-m.85	GSHO 2273	Bowman	Jan-2014	3	2	Greenhouse	4 L	3	13
int-m	int-m.85	GSHO 2273	Bowman	Jan-2014	3	3	Greenhouse	4 L	2	7
int-m	int-m.85	GSHO 2273	Bowman	Jan-2014	3	3	Greenhouse	4 L	2	9
lnt1	int-l.81	GSHO 1961	Bowman	Jan-2014	3	1	Greenhouse	4 L	3	3
lnt1	int-l.81	GSHO 1961	Bowman	Jan-2014	3	1	Greenhouse	4 L	3	2
lnt1	int-l.81	GSHO 1961	Bowman	Jan-2014	3	1	Greenhouse	4 L	3	2
lnt1	int-l.81	GSHO 1961	Bowman	Jan-2014	3	2	Greenhouse	4 L	3	3
lnt1	int-l.81	GSHO 1961	Bowman	Jan-2014	3	2	Greenhouse	4 L	3	1
lnt1	int-l.81	GSHO 1961	Bowman	Jan-2014	3	2	Greenhouse	4 L	3	2
lnt1	int-l.81	NGB 115499	Bonus	Jan-2014	3	3	Greenhouse	4 L	3	3
lnt1	int-l.81	NGB 115499	Bonus	Jan-2014	3	3	Greenhouse	4 L	3	4
lnt1	int-l.81	NGB 115499	Bonus	Jan-2014	3	3	Greenhouse	4 L	3	2
lnt1	int-l.81	GSHO 1961	Bowman	Jan-2014	3	3	Greenhouse	4 L	3	2
lnt1	int-l.81	GSHO 1961	Bowman	Jan-2014	3	3	Greenhouse	4 L	3	2
lnt1	int-l.81	GSHO 1961	Bowman	Jan-2014	3	3	Greenhouse	4 L	3	1
lnt1	int-l.81	NGB 115499	Bonus	Jan-2014	3	4	Greenhouse	4 L	3	3
lnt1	int-l.81	NGB 115499	Bonus	Jan-2014	3	4	Greenhouse	4 L	3	2
lnt1	int-l.81	NGB 115499	Bonus	Jan-2014	3	4	Greenhouse	4 L	3	3
lnt1	int-l.81	GSHO 1961	Bowman	Jan-2014	3	4	Greenhouse	4 L	3	2
lnt1	int-l.81	GSHO 1961	Bowman	Jan-2014	3	4	Greenhouse	4 L	3	2
lnt1	int-l.81	GSHO 1961	Bowman	Jan-2014	3	4	Greenhouse	4 L	3	3
lnt1	int-l.81	GSHO 1961	Bowman	Jan-2014	3	5	Greenhouse	4 L	3	3
lnt1	int-l.81	GSHO 1961	Bowman	Jan-2014	3	5	Greenhouse	4 L	3	3
lnt1	int-l.81	GSHO 1961	Bowman	Jan-2014	3	5	Greenhouse	4 L	3	1
lnt1	lnt1.a	GSHO 1984	Bowman	Jan-2014	3	1	Greenhouse	4 L	3	3
lnt1	lnt1.a	GSHO 1984	Bowman	Jan-2014	3	1	Greenhouse	4 L	3	4
lnt1	lnt1.a	GSHO 1984	Bowman	Jan-2014	3	1	Greenhouse	4 L	3	3
lnt1	lnt1.a	GSHO 1984	Bowman	Jan-2014	3	2	Greenhouse	4 L	3	4
lnt1	lnt1.a	GSHO 1984	Bowman	Jan-2014	3	2	Greenhouse	4 L	3	3
lnt1	lnt1.a	GSHO 1984	Bowman	Jan-2014	3	2	Greenhouse	4 L	3	3
lnt1	lnt1.a	GSHO 1984	Bowman	Jan-2014	3	3	Greenhouse	4 L	3	4
lnt1	lnt1.a	GSHO 1984	Bowman	Jan-2014	3	3	Greenhouse	4 L	3	4
lnt1	lnt1.a	GSHO 1984	Bowman	Jan-2014	3	3	Greenhouse	4 L	3	1
lnt1	lnt1.a	GSHO 1984	Bowman	Jan-2014	3	4	Greenhouse	4 L	3	3
lnt1	lnt1.a	GSHO 1984	Bowman	Jan-2014	3	4	Greenhouse	4 L	3	2
lnt1	lnt1.a	GSHO 1984	Bowman	Jan-2014	3	4	Greenhouse	4 L	3	1
vrs1	hex-v.3	NGB 115545	Bonus	Jan-2014	3	1	Greenhouse	4 L	3	12
vrs1	hex-v.3	NGB 115545	Bonus	Jan-2014	3	1	Greenhouse	4 L	3	6
vrs1	hex-v.3	NGB 115545	Bonus	Jan-2014	3	1	Greenhouse	4 L	3	4
vrs1	hex-v.3	NGB 115545	Bonus	Jan-2014	3	2	Greenhouse	4 L	3	10
vrs1	hex-v.3	NGB 115545	Bonus	Jan-2014	3	2	Greenhouse	4 L	3	7
vrs1	hex-v.3	NGB 115545	Bonus	Jan-2014	3	2	Greenhouse	4 L	3	12
vrs1	hex-v.3	NGB 115545	Bonus	Jan-2014	3	3	Greenhouse	4 L	3	5
vrs1	hex-v.3	NGB 115545	Bonus	Jan-2014	3	3	Greenhouse	4 L	3	9
vrs1	hex-v.3	NGB 115545	Bonus	Jan-2014	3	3	Greenhouse	4 L	3	5
vrs1	hex-v.6	NGB 115547	Bonus	Jan-2014	3	1	Greenhouse	4 L	3	13
vrs1	hex-v.6	NGB 115547	Bonus	Jan-2014	3	1	Greenhouse	4 L	3	4
vrs1	hex-v.6	NGB 115547	Bonus	Jan-2014	3	1	Greenhouse	4 L	3	9
vrs1	hex-v.6	NGB 115547	Bonus	Jan-2014	3	2	Greenhouse	4 L	2	7
vrs1	hex-v.6	NGB 115547	Bonus	Jan-2014	3	2	Greenhouse	4 L	2	14
vrs3	int-a.1	GSHO 2055	Bowman	Jan-2014	3	1	Greenhouse	4 L	3	7
vrs3	int-a.1	GSHO 2055	Bowman	Jan-2014	3	1	Greenhouse	4 L	3	9
vrs3	int-a.1	GSHO 2055	Bowman	Jan-2014	3	1	Greenhouse	4 L	3	5
vrs3	int-a.1	GSHO 2055	Bowman	Jan-2014	3	2	Greenhouse	4 L	3	8
vrs3	int-a.1	GSHO 2055	Bowman	Jan-2014	3	2	Greenhouse	4 L	3	6
vrs3	int-a.1	GSHO 2055	Bowman	Jan-2014	3	2	Greenhouse	4 L	3	11
vrs3	int-a.1	GSHO 2055	Bowman	Jan-2014	3	3	Greenhouse	4 L	3	7
vrs3	int-a.1	GSHO 2055	Bowman	Jan-2014	3	3	Greenhouse	4 L	3	7
vrs3	int-a.1	GSHO 2055	Bowman	Jan-2014	3	3	Greenhouse	4 L	3	8
vrs3	int-a.64	NGB 115482	Bonus	Jan-2014	3	1	Greenhouse	4 L	2	7
vrs3	int-a.64	NGB 115482	Bonus	Jan-2014	3	1	Greenhouse	4 L	2	8
vrs3	int-a.64	NGB 115482	Bonus	Jan-2014	3	2	Greenhouse	4 L	2	3
vrs3	int-a.64	NGB 115482	Bonus	Jan-2014	3	2	Greenhouse	4 L	2	8
vrs3	int-a.64	NGB 115482	Bonus	Jan-2014	3	2	Greenhouse	4 L	2	6
vrs3	int-a.64	NGB 115482	Bonus	Jan-2014	3	3	Greenhouse	4 L	2	10
vrs3	int-a.64	NGB 115482	Bonus	Jan-2014	3	3	Greenhouse	4 L	2	10
vrs3	int-a.8	NGB 115426	Foma	Jan-2014	3	1	Greenhouse	4 L	3	9
vrs3	int-a.8	NGB 115426	Foma	Jan-2014	3	1	Greenhouse	4 L	3	7
vrs3	int-a.8	NGB 115426	Foma	Jan-2014	3	1	Greenhouse	4 L	3	8
vrs3	int-a.8	NGB 115426	Foma	Jan-2014	3	2	Greenhouse	4 L	3	6
vrs3	int-a.8	NGB 115426	Foma	Jan-2014	3	2	Greenhouse	4 L	3	8
vrs3	int-a.8	NGB 115426	Foma	Jan-2014	3	2	Greenhouse	4 L	3	4
vrs3	int-a.8	NGB 115426	Foma	Jan-2014	3	3	Greenhouse	4 L	3	17
vrs3	int-a.8	NGB 115426	Foma	Jan-2014	3	3	Greenhouse	4 L	3	4
vrs3	int-a.8	NGB 115426	Foma	Jan-2014	3	3	Greenhouse	4 L	3	9
vrs3	vrs3.f	GSHO 2056	Bowman	Jan-2014	3	1	Greenhouse	4 L	3	9
vrs3	vrs3.f	GSHO 2056	Bowman	Jan-2014	3	1	Greenhouse	4 L	3	11
vrs3	vrs3.f	GSHO 2056	Bowman	Jan-2014	3	1	Greenhouse	4 L	3	6
vrs4	int-e.65	NGB 115483	Bonus	Jan-2014	3	1	Greenhouse	4 L	3	17
vrs4	int-e.65	NGB 115483	Bonus	Jan-2014	3	1	Greenhouse	4 L	3	14
vrs4	int-e.65	NGB 115483	Bonus	Jan-2014	3	1	Greenhouse	4 L	3	13
vrs4	int-e.65	NGB 115483	Bonus	Jan-2014	3	2	Greenhouse	4 L	3	9
vrs4	int-e.65	NGB 115483	Bonus	Jan-2014	3	2	Greenhouse	4 L	3	20
vrs4	int-e.65	NGB 115483	Bonus	Jan-2014	3	2	Greenhouse	4 L	3	4
vrs4	int-e.65	NGB 115483	Bonus	Jan-2014	3	3	Greenhouse	4 L	2	19
vrs4	int-e.65	NGB 115483	Bonus	Jan-2014	3	3	Greenhouse	4 L	2	20
vrs4	vrs4.k	GSHO 1986	Bowman	Jan-2014	3	1	Greenhouse	4 L	3	4
vrs4	vrs4.k	GSHO 1986	Bowman	Jan-2014	3	1	Greenhouse	4 L	3	11
vrs4	vrs4.k	GSHO 1986	Bowman	Jan-2014	3	1	Greenhouse	4 L	3	6
wt	Bonus	GSHO 464	Bonus	Jan-2014	3	1	Greenhouse	4 L	2	17
wt	Bonus	GSHO 464	Bonus	Jan-2014	3	1	Greenhouse	4 L	2	14
wt	Bonus	GSHO 464	Bonus	Jan-2014	3	2	Greenhouse	4 L	2	9
wt	Bonus	GSHO 464	Bonus	Jan-2014	3	2	Greenhouse	4 L	2	12
wt	Bonus	GSHO 464	Bonus	Jan-2014	3	3	Greenhouse	4 L	2	15
wt	Bonus	GSHO 464	Bonus	Jan-2014	3	3	Greenhouse	4 L	2	16
wt	Bonus	GSHO 464	Bonus	Jan-2014	3	4	Greenhouse	4 L	2	11
wt	Bonus	GSHO 464	Bonus	Jan-2014	3	4	Greenhouse	4 L	2	12
wt	Bonus	GSHO 464	Bonus	Jan-2014	3	5	Greenhouse	4 L	3	23
wt	Bonus	GSHO 464	Bonus	Jan-2014	3	5	Greenhouse	4 L	3	22
wt	Bonus	GSHO 464	Bonus	Jan-2014	3	5	Greenhouse	4 L	3	12
wt	Bowman	PI 483237	Bowman	Jan-2014	3	1	Greenhouse	4 L	2	8
wt	Bowman	PI 483237	Bowman	Jan-2014	3	1	Greenhouse	4 L	2	11
wt	Bowman	PI 483237	Bowman	Jan-2014	3	2	Greenhouse	4 L	2	6
wt	Bowman	PI 483237	Bowman	Jan-2014	3	2	Greenhouse	4 L	2	6
wt	Bowman	PI 483237	Bowman	Jan-2014	3	3	Greenhouse	4 L	2	5
wt	Bowman	PI 483237	Bowman	Jan-2014	3	3	Greenhouse	4 L	2	5
wt	Bowman	PI 483237	Bowman	Jan-2014	3	4	Greenhouse	4 L	2	14
wt	Bowman	PI 483237	Bowman	Jan-2014	3	4	Greenhouse	4 L	2	9
wt	Bowman	PI 483237	Bowman	Jan-2014	3	5	Greenhouse	4 L	3	9
wt	Bowman	PI 483237	Bowman	Jan-2014	3	5	Greenhouse	4 L	3	7
wt	Bowman	PI 483237	Bowman	Jan-2014	3	5	Greenhouse	4 L	3	10
wt	Bowman	PI 483237	Bowman	Jan-2014	3	5	Greenhouse	4 L	3	8
wt	Bowman	PI 483237	Bowman	Jan-2014	3	5	Greenhouse	4 L	3	12
wt	Bowman	PI 483237	Bowman	Jan-2014	3	6	Greenhouse	4 L	2	6
wt	Bowman	PI 483237	Bowman	Jan-2014	3	6	Greenhouse	4 L	2	9
wt	Foma	CIho11333	Foma	Jan-2014	3	1	Greenhouse	4 L	3	8
wt	Foma	CIho11333	Foma	Jan-2014	3	1	Greenhouse	4 L	3	10
wt	Foma	CIho11333	Foma	Jan-2014	3	1	Greenhouse	4 L	3	14
wt	Foma	CIho11333	Foma	Jan-2014	3	2	Greenhouse	4 L	2	11
wt	Foma	CIho11333	Foma	Jan-2014	3	2	Greenhouse	4 L	2	10
wt	Foma	CIho11333	Foma	Jan-2014	3	3	Greenhouse	4 L	3	14
wt	Foma	CIho11333	Foma	Jan-2014	3	3	Greenhouse	4 L	3	9
wt	Foma	CIho11333	Foma	Jan-2014	3	3	Greenhouse	4 L	3	4
wt	Foma	CIho11333	Foma	Jan-2014	3	4	Greenhouse	4 L	3	9
wt	Foma	CIho11333	Foma	Jan-2014	3	4	Greenhouse	4 L	3	17
wt	Foma	CIho11333	Foma	Jan-2014	3	4	Greenhouse	4 L	3	24
wt	Montcalm	CIho 7149	Montcalm	Jan-2014	3	1	Greenhouse	4 L	3	8
wt	Montcalm	CIho 7149	Montcalm	Jan-2014	3	1	Greenhouse	4 L	3	7
wt	Montcalm	CIho 7149	Montcalm	Jan-2014	3	1	Greenhouse	4 L	3	10
int-b	int-b.3	NGB 115421	Bonus	Mar-2014	4	1	Greenhouse	0.5 L	1	8
int-b	int-b.3	NGB 115421	Bonus	Mar-2014	4	2	Greenhouse	0.5 L	1	1
int-b	int-b.3	NGB 115421	Bonus	Mar-2014	4	3	Greenhouse	0.5 L	1	5
int-b	int-b.3	NGB 115421	Bonus	Mar-2014	4	4	Greenhouse	0.5 L	1	1
int-b	int-b.3	NGB 115421	Bonus	Mar-2014	4	5	Greenhouse	0.5 L	1	1
int-b	int-b.3	NGB 115421	Bonus	Mar-2014	4	6	Greenhouse	0.5 L	1	1
int-b	int-b.3	NGB 115421	Bonus	Mar-2014	4	7	Greenhouse	0.5 L	1	1
int-b	int-b.3	NGB 115421	Bonus	Mar-2014	4	8	Greenhouse	0.5 L	1	1
int-b	int-b.3	NGB 115421	Bonus	Mar-2014	4	9	Greenhouse	0.5 L	1	1
int-b	int-b.3	NGB 115421	Bonus	Mar-2014	4	10	Greenhouse	0.5 L	1	1
int-b	int-b.3	NGB 115421	Bonus	Mar-2014	4	11	Greenhouse	0.5 L	1	3
wt	Bonus	GSHO 464	Bonus	Mar-2014	4	1	Greenhouse	0.5 L	1	10
wt	Bonus	GSHO 464	Bonus	Mar-2014	4	2	Greenhouse	0.5 L	1	8
wt	Bonus	GSHO 464	Bonus	Mar-2014	4	3	Greenhouse	0.5 L	1	7
wt	Bonus	GSHO 464	Bonus	Mar-2014	4	4	Greenhouse	0.5 L	1	6
wt	Bonus	GSHO 464	Bonus	Mar-2014	4	5	Greenhouse	0.5 L	1	8
wt	Bonus	GSHO 464	Bonus	Mar-2014	4	6	Greenhouse	0.5 L	1	5
wt	Bonus	GSHO 464	Bonus	Mar-2014	4	7	Greenhouse	0.5 L	1	8
wt	Bonus	GSHO 464	Bonus	Mar-2014	4	8	Greenhouse	0.5 L	1	6
wt	Bonus	GSHO 464	Bonus	Mar-2014	4	9	Greenhouse	0.5 L	1	9
int-b	int-b.75	NGB 115421	Bonus	Nov-2014	6	1	Greenhouse	1.3 L	1	16
int-b	int-b.75	NGB 115421	Bonus	Nov-2014	6	2	Greenhouse	1.3 L	1	22
int-b	int-b.75	NGB 115421	Bonus	Nov-2014	6	3	Greenhouse	1.3 L	1	22
int-b	int-b.75	NGB 115421	Bonus	Nov-2014	6	4	Greenhouse	1.3 L	1	19
int-b	int-b.75	NGB 115421	Bonus	Nov-2014	6	5	Greenhouse	1.3 L	1	9
int-b	int-b.75	NGB 115421	Bonus	Nov-2014	6	6	Greenhouse	1.3 L	1	25
int-b	int-b.75	NGB 115421	Bonus	Nov-2014	6	7	Greenhouse	1.3 L	1	12
int-b	int-b.75	NGB 115421	Bonus	Nov-2014	6	8	Greenhouse	1.3 L	1	19
int-b	int-b.75	NGB 115421	Bonus	Nov-2014	6	9	Greenhouse	1.3 L	1	18
wt	Bonus	GSHO 464	Bonus	Nov-2014	6	1	Greenhouse	1.3 L	1	17
wt	Bonus	GSHO 464	Bonus	Nov-2014	6	2	Greenhouse	1.3 L	1	18
wt	Bonus	GSHO 464	Bonus	Nov-2014	6	3	Greenhouse	1.3 L	1	25
wt	Bonus	GSHO 464	Bonus	Nov-2014	6	4	Greenhouse	1.3 L	1	19
wt	Bonus	GSHO 464	Bonus	Nov-2014	6	5	Greenhouse	1.3 L	1	22
wt	Bonus	GSHO 464	Bonus	Nov-2014	6	6	Greenhouse	1.3 L	1	15
wt	Bonus	GSHO 464	Bonus	Nov-2014	6	7	Greenhouse	1.3 L	1	23
wt	Bonus	GSHO 464	Bonus	Nov-2014	6	8	Greenhouse	1.3 L	1	21
wt	Bonus	GSHO 464	Bonus	Nov-2014	6	9	Greenhouse	1.3 L	1	15
wt	Bonus	GSHO 464	Bonus	Nov-2014	6	10	Greenhouse	1.3 L	1	17
wt	Bonus	GSHO 464	Bonus	Nov-2014	6	11	Greenhouse	1.3 L	1	24
wt	Bonus	GSHO 464	Bonus	Nov-2014	6	12	Greenhouse	1.3 L	1	19
wt	Bonus	GSHO 464	Bonus	Nov-2014	6	13	Greenhouse	1.3 L	1	17
wt	Bonus	GSHO 464	Bonus	Nov-2014	6	14	Greenhouse	1.3 L	1	22
als	als.1a	GSHO 1065	Montcalm	Jun-2015	8	1	Greenhouse	0.5 L	1	2
als	als.1a	GSHO 1065	Montcalm	Jun-2015	8	2	Greenhouse	0.5 L	1	1
als	als.1a	GSHO 1065	Montcalm	Jun-2015	8	3	Greenhouse	0.5 L	1	2
als	als.1a	GSHO 1065	Montcalm	Jun-2015	8	4	Greenhouse	0.5 L	1	4
als	als.1a	GSHO 1065	Montcalm	Jun-2015	8	5	Greenhouse	0.5 L	1	2
als	als.1a	GSHO 1065	Montcalm	Jun-2015	8	6	Greenhouse	0.5 L	1	3
als	als.1a	GSHO 1065	Montcalm	Jun-2015	8	7	Greenhouse	0.5 L	1	2
als	als.1a	GSHO 1065	Montcalm	Jun-2015	8	8	Greenhouse	0.5 L	1	2
als	als.1a	GSHO 1065	Montcalm	Jun-2015	8	9	Greenhouse	0.5 L	1	2
als	als.1a	GSHO 1065	Montcalm	Jun-2015	8	10	Greenhouse	0.5 L	1	2
wt	Montcalm	CIho 7149	Montcalm	Jun-2015	8	1	Greenhouse	0.5 L	1	6
wt	Montcalm	CIho 7149	Montcalm	Jun-2015	8	2	Greenhouse	0.5 L	1	6
wt	Montcalm	CIho 7149	Montcalm	Jun-2015	8	3	Greenhouse	0.5 L	1	6
wt	Montcalm	CIho 7149	Montcalm	Jun-2015	8	4	Greenhouse	0.5 L	1	7
wt	Montcalm	CIho 7149	Montcalm	Jun-2015	8	5	Greenhouse	0.5 L	1	8
wt	Montcalm	CIho 7149	Montcalm	Jun-2015	8	6	Greenhouse	0.5 L	1	4
wt	Montcalm	CIho 7149	Montcalm	Jun-2015	8	7	Greenhouse	0.5 L	1	7
wt	Montcalm	CIho 7149	Montcalm	Jun-2015	8	8	Greenhouse	0.5 L	1	6
wt	Montcalm	CIho 7149	Montcalm	Jun-2015	8	9	Greenhouse	0.5 L	1	6
wt	Montcalm	CIho 7149	Montcalm	Jun-2015	8	10	Greenhouse	0.5 L	1	6

## Sheet: Averages - Tillers at Maturity
Averages tiller number at full maturity and relative performances of all individual greenhouse experiments
1: average
2: standard deviation
3: grouping based on one-way ANOVA (p ≤ 0.05)
Experiment	Sep-2013	1
Pot size	4 L
Plants per pot	2-3	tiller number was recoded on individual plants
locus	mutation	background	replicates	tillers			relative performance
				avg1	SD2	aov3
wt	Bonus	Bonus	4	23.9167	9.10586	a
int-b	int-b.6	Bonus	4	8.25	2.21736	b	-0.655052
int-b	int-b.75	Bonus	5	21	6.44205	a	-0.121951
Experiment	Jan-2014	2
Pot size	1.3 L
Plants per pot	1
locus	mutation	background	replicates	tillers			relative performance
				avg1	SD2	aov3
wt	Barke	Barke	10	19.1	2.96086	a
vrs1	11910.BC	Barke	10	18.7	1.76698	a	-0.0209424
vrs1	8408.BC	Barke	10	20	4.92161	a	0.0471204
Experiment	Jan-2014	3
Pot size	4 L
Plants per pot	2-3	tiller number was recoded on individual plants
locus	mutation	background	replicates	tillers			relative performance
				avg1	SD2	aov3
wt	Bowman	Bowman	15	8.33333	2.63674	a
vrs3	int-a.1	Bowman	9	7.55556	1.74005	a	-0.0933333
vrs3	vrs3.f	Bowman	3	8.66667	2.51661	a	0.04
int-c	int-c.5	Bowman	3	6.66667	3.05505	a	-0.2
vrs4	vrs4.k	Bowman	3	7	3.60555	a	-0.16
int-m	int-m.85	Bowman	7	8.57143	3.10146	a	0.0285714
lnt1	int-l.81	Bowman	15	2.13333	0.743223	b	-0.744
lnt1	lnt1.a	Bowman	12	2.91667	1.08362	b	-0.65
als	als.1a	Bowman	9	4.33333	1	b	-0.48
wt	Bonus	Bonus	11	14.8182	4.44563	a
vrs3	int-a.64	Bonus	7	7.42857	2.43975	b	-0.498685
int-b	int-b.3	Bonus	4	1.75	0.957427	b	-0.881902
vrs1	hex-v.3	Bonus	9	7.77778	3.07318	b	-0.475119
vrs1	hex-v.6	Bonus	5	9.4	4.15933	a	-0.365644
vrs4	int-e.65	Bonus	8	14.5	5.73212	a	-0.0214724
lnt1	int-l.81	Bonus	6	2.83333	0.752773	b	-0.808793
wt	Foma	Foma	11	11.8182	5.32575	a
vrs3	int-a.8	Foma	9	8	3.87298	a	-0.323077
wt	Montcalm	Montcalm	3	8.33333	1.52753	a
als	als.1a	Montcalm	12	1.83333	1.11464	b	-0.78
Experiment	March-2014	4
Pot size	0.5 L
Plants per pot	1
locus	mutation	background	replicates	tillers			relative performance
				avg1	SD2	aov3
wt	Bonus	Bonus	9	7.44444	1.5899	a
int-b	int-b.3	Bonus	11	2.18182	2.31595	b	-0.70692
Experiment	Nov-2014	5
Pot size	1.3 L
Plants per pot	1	Tillers at maturity in Table S7
locus	mutation	background	replicates	tillers			relative performance
				avg1	SD2	aov3
wt	Bowman	Bowman	10	9.3	1.41814	a
int-c	int-c.5	Bowman	10	10.8	1.61933	a	0.16129
int-f	int-f.19	Bowman	10	7.6	0.843274	b	-0.182796
wt	Bonus	Bonus	10	45.3	7.1655	a
int-c	int-c.5	Bonus	10	19.5	2.71825	b	-0.569536
wt	Foma	Foma	10	50.7	16.6537	a
int-c	int-c.25	Foma	10	17.4	3.09839	b	-0.656805
int-c	int-c.29	Foma	9	26.2222	2.63523	b	-0.482796
int-f	int-f.19	Foma	9	22.8571	5.39841	b	-0.549169
Experiment	Nov-2014	6
Pot size	1.3 L
Plants per pot	1
locus	mutation	background	replicates	tillers			relative performance
				avg1	SD2	aov3
wt	Bonus	Bonus	14	19.5714	3.27495	a
int-b	int-b.75	Bonus	9	18	5.04975	a	-0.080292
Experiment	Jan-2015	7
Pot size	1.3 L
Plants per pot	1	Tillers at maturity in Table S7 and Figure S10
locus	mutation	background	replicates	tillers			relative performance
				avg1	SD2	aov3
wt	Bowman	Bowman	10	9.8	3.35989	a
vrs3	int-a.1	Bowman	10	10.1	2.92309	a	0.0306122
vrs3	vrs3.f	Bowman	10	9.7	1.56702	a	-0.0102041
int-b	int-b.3	Bowman	10	5.8	2.20101	b	-0.408163
vrs1	vrs1.a	Bowman	10	7	1.63299	a	-0.285714
vrs4	vrs4.k	Bowman	10	8.4	2.95146	a	-0.142857
int-m	int-m.85	Bowman	10	13.7	4.16467	a	0.397959
lnt1	int-l.81	Bowman	10	2.6	0.966092	d	-0.734694
lnt1	lnt1.a	Bowman	11	2.81818	0.98165	d	-0.71243
als	als1.a	Bowman	7	3	1.1547	d	-0.693878
Experiment	Jun-2015	8
Pot size	0.5 L
Plants per pot	1
locus	mutation	background	replicates	tillers			relative performance
				avg1	SD2	aov3
wt	Montcalm	Montcalm	10	6.2	1.0328	a
als	als.1a	Montcalm	10	2.2	0.788811	b	-0.645161
