# Supplementary material for: Mutations in Barley Row Type Genes Have Pleiotropic Effects on Shoot Branching
Source: PLoS One. 2015 Oct 14;10(10):e0140246. doi: 10.1371/journal.pone.0140246 (PMC4605766; doi:10.1371/journal.pone.0140246)
Supplement: S2 File — (XLSX) [file pone.0140246.s014.xlsx]

## Sheet: File S1 TGW
File S1: Raw TGW values measured using the MARVIN seed analyzer
locus	mutation	seed stock number	background	replicate	seed nr.	weight(g)	TGW(g)	Remark
wt	Bowman	PI 483237	Bowman	10-1	20	1.22	61	one spike
wt	Bowman	PI 483237	Bowman	10-2	21	1.17	55.71	one spike
wt	Bowman	PI 483237	Bowman	10-3	20	1.13	56.5	one spike
wt	Bowman	PI 483237	Bowman	10-4	16	0.96	60	one spike
wt	Bowman	PI 483237	Bowman	10-5	20	1.24	62	one spike
wt	Bowman	PI 483237	Bowman	10-6	19	1.08	56.84	one spike
wt	Bowman	PI 483237	Bowman	16-1	21	1.25	59.52	one spike
wt	Bowman	PI 483237	Bowman	16-2	19	1.1	57.89	one spike
wt	Bowman	PI 483237	Bowman	16-3	17	1.12	65.88	one spike
wt	Bowman	PI 483237	Bowman	16-4	21	1.28	60.95	one spike
wt	Bowman	PI 483237	Bowman	16-5	21	1.19	56.67	one spike
wt	Bowman	PI 483237	Bowman	16-6	21	1.16	55.24	one spike
wt	Bowman	PI 483237	Bowman	3-1	19	1.14	60	one spike
wt	Bowman	PI 483237	Bowman	3-2	23	1.27	55.22	one spike
wt	Bowman	PI 483237	Bowman	3-3	21	1.12	53.33	one spike
wt	Bowman	PI 483237	Bowman	3-4	21	1.23	58.57	one spike
wt	Bowman	PI 483237	Bowman	3-5	24	1.37	57.08	one spike
wt	Bowman	PI 483237	Bowman	3-6	23	1.4	60.87	one spike
wt	Bowman	PI 483237	Bowman	4-1	23	1.44	62.61	one spike
wt	Bowman	PI 483237	Bowman	4-2	22	1.37	62.27	one spike
wt	Bowman	PI 483237	Bowman	4-3	20	1.14	57	one spike
wt	Bowman	PI 483237	Bowman	4-4	21	1.3	61.9	one spike
wt	Bowman	PI 483237	Bowman	4-5	26	1.6	61.54	one spike
wt	Bowman	PI 483237	Bowman	4-6	24	1.45	60.42	one spike
wt	Bowman	PI 483237	Bowman	5-1	22	1.13	51.36	one spike
wt	Bowman	PI 483237	Bowman	5-2	21	1.13	53.81	one spike
wt	Bowman	PI 483237	Bowman	5-3	20	0.86	43	one spike
wt	Bowman	PI 483237	Bowman	5-4	17	0.86	50.59	one spike
wt	Bowman	PI 483237	Bowman	5-5	22	1.02	46.36	one spike
wt	Bowman	PI 483237	Bowman	5-6	19	0.97	51.05	one spike
vrs3	int-a.1	GSHO 2055	Bowman	10-1	49	2.02	41.22	one spike
vrs3	int-a.1	GSHO 2055	Bowman	10-2	57	2.37	41.58	one spike
vrs3	int-a.1	GSHO 2055	Bowman	10-3	56	2.21	39.46	one spike
vrs3	int-a.1	GSHO 2055	Bowman	10-4	40	1.67	41.75	one spike
vrs3	int-a.1	GSHO 2055	Bowman	10-5	42	1.69	40.24	one spike
vrs3	int-a.1	GSHO 2055	Bowman	10-6	47	1.94	41.28	one spike
vrs3	int-a.1	GSHO 2055	Bowman	13-1	51	2.15	42.16	one spike
vrs3	int-a.1	GSHO 2055	Bowman	13-2	54	2.19	40.56	one spike
vrs3	int-a.1	GSHO 2055	Bowman	13-3	39	1.5	38.46	one spike
vrs3	int-a.1	GSHO 2055	Bowman	13-4	56	2.29	40.89	one spike
vrs3	int-a.1	GSHO 2055	Bowman	13-5	55	1.9	34.55	one spike
vrs3	int-a.1	GSHO 2055	Bowman	13-6	55	2.13	38.73	one spike
vrs3	int-a.1	GSHO 2055	Bowman	15-1	55	1.93	35.09	one spike
vrs3	int-a.1	GSHO 2055	Bowman	15-2	52	2.17	41.73	one spike
vrs3	int-a.1	GSHO 2055	Bowman	15-3	53	1.91	36.04	one spike
vrs3	int-a.1	GSHO 2055	Bowman	15-4	58	2.12	36.55	one spike
vrs3	int-a.1	GSHO 2055	Bowman	15-5	53	2.12	40	one spike
vrs3	int-a.1	GSHO 2055	Bowman	15-6	50	1.86	37.2	one spike
vrs3	int-a.1	GSHO 2055	Bowman	16-1	54	2.08	38.52	one spike
vrs3	int-a.1	GSHO 2055	Bowman	16-2	54	2.23	41.3	one spike
vrs3	int-a.1	GSHO 2055	Bowman	16-3	53	2.31	43.58	one spike
vrs3	int-a.1	GSHO 2055	Bowman	16-4	47	2.01	42.77	one spike
vrs3	int-a.1	GSHO 2055	Bowman	16-5	54	2.03	37.59	one spike
vrs3	int-a.1	GSHO 2055	Bowman	16-6	47	1.85	39.36	one spike
vrs3	vrs3.f	GSHO 2056	Bowman	1-1	40	1.56	39	one spike
vrs3	vrs3.f	GSHO 2056	Bowman	1-2	49	1.8	36.73	one spike
vrs3	vrs3.f	GSHO 2056	Bowman	1-3	48	2.06	42.92	one spike
vrs3	vrs3.f	GSHO 2056	Bowman	1-4	37	1.55	41.89	one spike
vrs3	vrs3.f	GSHO 2056	Bowman	1-5	40	1.52	38	one spike
vrs3	vrs3.f	GSHO 2056	Bowman	1-6	38	1.42	37.37	one spike
vrs3	vrs3.f	GSHO 2056	Bowman	2-1	32	1.25	39.06	one spike
vrs3	vrs3.f	GSHO 2056	Bowman	2-2	41	1.64	40	one spike
vrs3	vrs3.f	GSHO 2056	Bowman	2-3	54	1.9	35.19	one spike
vrs3	vrs3.f	GSHO 2056	Bowman	2-4	32	1.16	36.25	one spike
vrs3	vrs3.f	GSHO 2056	Bowman	2-5	48	1.77	36.88	one spike
vrs3	vrs3.f	GSHO 2056	Bowman	2-6	48	1.86	38.75	one spike
vrs3	vrs3.f	GSHO 2056	Bowman	3-1	43	1.61	37.44	one spike
vrs3	vrs3.f	GSHO 2056	Bowman	3-2	37	1.46	39.46	one spike
vrs3	vrs3.f	GSHO 2056	Bowman	3-3	42	1.68	40	one spike
vrs3	vrs3.f	GSHO 2056	Bowman	3-4	51	2.02	39.61	one spike
vrs3	vrs3.f	GSHO 2056	Bowman	3-5	47	1.8	38.3	one spike
vrs3	vrs3.f	GSHO 2056	Bowman	3-6	48	1.91	39.79	one spike
vrs3	vrs3.f	GSHO 2056	Bowman	7-1	43	1.69	39.3	one spike
vrs3	vrs3.f	GSHO 2056	Bowman	7-2	46	1.74	37.83	one spike
vrs3	vrs3.f	GSHO 2056	Bowman	7-3	39	1.53	39.23	one spike
vrs3	vrs3.f	GSHO 2056	Bowman	7-4	50	1.74	34.8	one spike
vrs3	vrs3.f	GSHO 2056	Bowman	7-5	43	1.73	40.23	one spike
vrs3	vrs3.f	GSHO 2056	Bowman	7-6	44	1.66	37.73	one spike
int-b	int-b.3	GSHO 2129	Bowman	1	29	1.2	41.38	one spike
int-b	int-b.3	GSHO 2129	Bowman	2	28	1.31	46.79	one spike
int-b	int-b.3	GSHO 2129	Bowman	3	14	0.76	54.29	one spike
int-b	int-b.3	GSHO 2129	Bowman	4	21	0.92	43.81	one spike
int-b	int-b.3	GSHO 2129	Bowman	5	18	0.83	46.11	one spike
int-b	int-b.3	GSHO 2129	Bowman	6	24	1.05	43.75	one spike
int-b	int-b.3	GSHO 2129	Bowman	7	13	0.61	46.92	one spike
int-b	int-b.3	GSHO 2129	Bowman	8	28	0.93	33.21	one spike
int-b	int-b.3	GSHO 2129	Bowman	9	43	1.52	35.35	one spike
int-b	int-b.3	GSHO 2129	Bowman	10	48	1.8	37.5	one spike
int-b	int-b.3	GSHO 2129	Bowman	11	48	1.73	36.04	one spike
int-b	int-b.3	GSHO 2129	Bowman	12	18	0.91	50.56	one spike
int-b	int-b.3	GSHO 2129	Bowman	13	30	1.17	39	one spike
int-b	int-b.3	GSHO 2129	Bowman	14	21	0.97	46.19	one spike
int-b	int-b.3	GSHO 2129	Bowman	15	23	0.88	38.26	one spike
int-b	int-b.3	GSHO 2129	Bowman	16	11	0.64	58.18	one spike
int-b	int-b.3	GSHO 2129	Bowman	17	17	0.86	50.59	one spike
int-b	int-b.3	GSHO 2129	Bowman	18	21	0.86	40.95	one spike
int-b	int-b.3	GSHO 2129	Bowman	19	21	0.97	46.19	one spike
int-b	int-b.3	GSHO 2129	Bowman	20	35	1.36	38.86	one spike
int-c	int-c.5	GSHO 2003	Bowman	1-1	28	1.3	46.43	one spike
int-c	int-c.5	GSHO 2003	Bowman	1-2	47	1.72	36.6	one spike
int-c	int-c.5	GSHO 2003	Bowman	1-3	47	1.71	36.38	one spike
int-c	int-c.5	GSHO 2003	Bowman	1-4	59	1.86	31.53	one spike
int-c	int-c.5	GSHO 2003	Bowman	1-5	34	1.42	41.76	one spike
int-c	int-c.5	GSHO 2003	Bowman	1-6	50	1.81	36.2	one spike
int-c	int-c.5	GSHO 2003	Bowman	2-1	48	1.69	35.21	one spike
int-c	int-c.5	GSHO 2003	Bowman	2-2	41	1.54	37.56	one spike
int-c	int-c.5	GSHO 2003	Bowman	2-3	57	1.93	33.86	one spike
int-c	int-c.5	GSHO 2003	Bowman	2-4	27	1.2	44.44	one spike
int-c	int-c.5	GSHO 2003	Bowman	2-5	32	1.3	40.63	one spike
int-c	int-c.5	GSHO 2003	Bowman	2-6	45	1.57	34.89	one spike
int-c	int-c.5	GSHO 2003	Bowman	4-1	46	1.61	35	one spike
int-c	int-c.5	GSHO 2003	Bowman	4-2	40	1.59	39.75	one spike
int-c	int-c.5	GSHO 2003	Bowman	4-3	50	1.65	33	one spike
int-c	int-c.5	GSHO 2003	Bowman	4-4	41	1.56	38.05	one spike
int-c	int-c.5	GSHO 2003	Bowman	4-5	46	1.58	34.35	one spike
int-c	int-c.5	GSHO 2003	Bowman	4-6	56	1.8	32.14	one spike
int-c	int-c.5	GSHO 2003	Bowman	5-1	54	1.87	34.63	one spike
int-c	int-c.5	GSHO 2003	Bowman	5-2	54	1.94	35.93	one spike
int-c	int-c.5	GSHO 2003	Bowman	5-3	34	1.43	42.06	one spike
int-c	int-c.5	GSHO 2003	Bowman	5-4	40	1.64	41	one spike
int-c	int-c.5	GSHO 2003	Bowman	5-5	48	1.76	36.67	one spike
int-c	int-c.5	GSHO 2003	Bowman	5-6	39	1.67	42.82	one spike
int-c	int-c.5	GSHO 2003	Bowman	6-1	47	1.84	39.15	one spike
int-c	int-c.5	GSHO 2003	Bowman	6-2	44	1.75	39.77	one spike
int-c	int-c.5	GSHO 2003	Bowman	6-3	47	1.77	37.66	one spike
int-c	int-c.5	GSHO 2003	Bowman	6-4	54	1.82	33.7	one spike
int-c	int-c.5	GSHO 2003	Bowman	6-5	33	1.38	41.82	one spike
int-c	int-c.5	GSHO 2003	Bowman	6-6	54	2.02	37.41	one spike
vrs1	vrs1.a	GSHO 1907	Bowman	2-1	55	1.83	33.27	one spike
vrs1	vrs1.a	GSHO 1907	Bowman	2-2	50	2.04	40.8	one spike
vrs1	vrs1.a	GSHO 1907	Bowman	2-3	56	1.9	33.93	one spike
vrs1	vrs1.a	GSHO 1907	Bowman	2-4	47	1.79	38.09	one spike
vrs1	vrs1.a	GSHO 1907	Bowman	2-5	62	2.17	35	one spike
vrs1	vrs1.a	GSHO 1907	Bowman	2-6	61	2.14	35.08	one spike
vrs1	vrs1.a	GSHO 1907	Bowman	3-1	51	1.93	37.84	one spike
vrs1	vrs1.a	GSHO 1907	Bowman	3-2	59	2.23	37.8	one spike
vrs1	vrs1.a	GSHO 1907	Bowman	3-3	55	2.04	37.09	one spike
vrs1	vrs1.a	GSHO 1907	Bowman	3-4	63	2.3	36.51	one spike
vrs1	vrs1.a	GSHO 1907	Bowman	3-5	61	2.26	37.05	one spike
vrs1	vrs1.a	GSHO 1907	Bowman	3-6	51	1.96	38.43	one spike
vrs1	vrs1.a	GSHO 1907	Bowman	4-1	48	1.57	32.71	one spike
vrs1	vrs1.a	GSHO 1907	Bowman	4-2	52	1.91	36.73	one spike
vrs1	vrs1.a	GSHO 1907	Bowman	4-3	51	1.75	34.31	one spike
vrs1	vrs1.a	GSHO 1907	Bowman	4-4	52	1.78	34.23	one spike
vrs1	vrs1.a	GSHO 1907	Bowman	4-5	53	1.93	36.42	one spike
vrs1	vrs1.a	GSHO 1907	Bowman	4-6	50	1.75	35	one spike
vrs1	vrs1.a	GSHO 1907	Bowman	5-1	58	2.45	42.24	one spike
vrs1	vrs1.a	GSHO 1907	Bowman	5-2	60	2.17	36.17	one spike
vrs1	vrs1.a	GSHO 1907	Bowman	5-3	55	2.11	38.36	one spike
vrs1	vrs1.a	GSHO 1907	Bowman	5-4	56	2.36	42.14	one spike
vrs1	vrs1.a	GSHO 1907	Bowman	5-5	43	1.57	36.51	one spike
vrs1	vrs1.a	GSHO 1907	Bowman	5-6	49	2.03	41.43	one spike
vrs4	vrs4.k	GSHO 1986	Bowman	13-1	59	2.32	39.32	one spike
vrs4	vrs4.k	GSHO 1986	Bowman	13-2	77	2.87	37.27	one spike
vrs4	vrs4.k	GSHO 1986	Bowman	13-3	61	2.51	41.15	one spike
vrs4	vrs4.k	GSHO 1986	Bowman	13-4	58	2.02	34.83	one spike
vrs4	vrs4.k	GSHO 1986	Bowman	13-5	68	2.49	36.62	one spike
vrs4	vrs4.k	GSHO 1986	Bowman	13-6	44	1.82	41.36	one spike
vrs4	vrs4.k	GSHO 1986	Bowman	14-1	47	2.1	44.68	one spike
vrs4	vrs4.k	GSHO 1986	Bowman	14-2	51	2.33	45.69	one spike
vrs4	vrs4.k	GSHO 1986	Bowman	14-3	51	2.25	44.12	one spike
vrs4	vrs4.k	GSHO 1986	Bowman	14-4	49	2.28	46.53	one spike
vrs4	vrs4.k	GSHO 1986	Bowman	14-5	76	2.99	39.34	one spike
vrs4	vrs4.k	GSHO 1986	Bowman	14-6	47	1.97	41.91	one spike
vrs4	vrs4.k	GSHO 1986	Bowman	15-1	45	1.78	39.56	one spike
vrs4	vrs4.k	GSHO 1986	Bowman	15-2	51	2.07	40.59	one spike
vrs4	vrs4.k	GSHO 1986	Bowman	15-3	50	2.19	43.8	one spike
vrs4	vrs4.k	GSHO 1986	Bowman	15-4	56	2.23	39.82	one spike
vrs4	vrs4.k	GSHO 1986	Bowman	15-5	80	3.05	38.13	one spike
vrs4	vrs4.k	GSHO 1986	Bowman	15-6	57	2.22	38.95	one spike
vrs4	vrs4.k	GSHO 1986	Bowman	9-1	55	2.41	43.82	one spike
vrs4	vrs4.k	GSHO 1986	Bowman	9-2	55	2.41	43.82	one spike
vrs4	vrs4.k	GSHO 1986	Bowman	9-3	57	2.54	44.56	one spike
vrs4	vrs4.k	GSHO 1986	Bowman	9-4	46	2.33	50.65	one spike
vrs4	vrs4.k	GSHO 1986	Bowman	9-5	51	2.04	40	one spike
vrs4	vrs4.k	GSHO 1986	Bowman	9-6	73	3.21	43.97	one spike
int-m	int-m.85	GSHO 2273	Bowman	11-1	9	0.45	50	one spike
int-m	int-m.85	GSHO 2273	Bowman	11-2	6	0.34	56.67	one spike
int-m	int-m.85	GSHO 2273	Bowman	11-3	6	0.33	55	one spike
int-m	int-m.85	GSHO 2273	Bowman	11-4	9	0.46	51.11	one spike
int-m	int-m.85	GSHO 2273	Bowman	11-5	7	0.36	51.43	one spike
int-m	int-m.85	GSHO 2273	Bowman	11-6	10	0.45	45	one spike
int-m	int-m.85	GSHO 2273	Bowman	14-1	9	0.46	51.11	one spike
int-m	int-m.85	GSHO 2273	Bowman	14-2	9	0.48	53.33	one spike
int-m	int-m.85	GSHO 2273	Bowman	14-3	12	0.61	50.83	one spike
int-m	int-m.85	GSHO 2273	Bowman	14-4	7	0.35	50	one spike
int-m	int-m.85	GSHO 2273	Bowman	14-5	13	0.77	59.23	one spike
int-m	int-m.85	GSHO 2273	Bowman	14-6	9	0.49	54.44	one spike
int-m	int-m.85	GSHO 2273	Bowman	3-1	5	0.32	64	one spike
int-m	int-m.85	GSHO 2273	Bowman	3-2	7	0.39	55.71	one spike
int-m	int-m.85	GSHO 2273	Bowman	3-3	7	0.36	51.43	one spike
int-m	int-m.85	GSHO 2273	Bowman	3-4	10	0.6	60	one spike
int-m	int-m.85	GSHO 2273	Bowman	3-5	10	0.56	56	one spike
int-m	int-m.85	GSHO 2273	Bowman	3-6	11	0.54	49.09	one spike
int-m	int-m.85	GSHO 2273	Bowman	4-1	7	0.39	55.71	one spike
int-m	int-m.85	GSHO 2273	Bowman	4-2	10	0.62	62	one spike
int-m	int-m.85	GSHO 2273	Bowman	4-3	8	0.41	51.25	one spike
int-m	int-m.85	GSHO 2273	Bowman	4-4	10	0.49	49	one spike
int-m	int-m.85	GSHO 2273	Bowman	4-5	6	0.32	53.33	one spike
int-m	int-m.85	GSHO 2273	Bowman	4-6	12	0.57	47.5	one spike
lnt1	int-l.81	GSHO 1961	Bowman	1	12	0.56	46.67	one spike
lnt1	int-l.81	GSHO 1961	Bowman	2	11	0.47	42.73	one spike
lnt1	int-l.81	GSHO 1961	Bowman	3	10	0.45	45	one spike
lnt1	int-l.81	GSHO 1961	Bowman	4	15	0.78	52	one spike
lnt1	int-l.81	GSHO 1961	Bowman	5	15	0.83	55.33	one spike
lnt1	int-l.81	GSHO 1961	Bowman	6	12	0.79	65.83	one spike
lnt1	int-l.81	GSHO 1961	Bowman	7	9	0.44	48.89	one spike
lnt1	int-l.81	GSHO 1961	Bowman	8	11	0.48	43.64	one spike
lnt1	int-l.81	GSHO 1961	Bowman	9	14	0.73	52.14	one spike
lnt1	int-l.81	GSHO 1961	Bowman	10	10	0.5	50	one spike
lnt1	int-l.81	GSHO 1961	Bowman	11	18	1.08	60	one spike
lnt1	int-l.81	GSHO 1961	Bowman	12	12	0.38	31.67	one spike
lnt1	int-l.81	GSHO 1961	Bowman	13	18	0.58	32.22	one spike
lnt1	int-l.81	GSHO 1961	Bowman	14	17	0.62	36.47	one spike
lnt1	int-l.81	GSHO 1961	Bowman	15	13	0.56	43.08	one spike
lnt1	lnt1.a	GSHO 1984	Bowman	1	14	0.85	60.71	one spike
lnt1	lnt1.a	GSHO 1984	Bowman	2	16	0.94	58.75	one spike
lnt1	lnt1.a	GSHO 1984	Bowman	3	10	0.61	61	one spike
lnt1	lnt1.a	GSHO 1984	Bowman	4	10	0.49	49	one spike
lnt1	lnt1.a	GSHO 1984	Bowman	5	15	0.69	46	one spike
lnt1	lnt1.a	GSHO 1984	Bowman	6	10	0.51	51	one spike
lnt1	lnt1.a	GSHO 1984	Bowman	7	9	0.47	52.22	one spike
lnt1	lnt1.a	GSHO 1984	Bowman	8	9	0.39	43.33	one spike
lnt1	lnt1.a	GSHO 1984	Bowman	9	10	0.59	59	one spike
lnt1	lnt1.a	GSHO 1984	Bowman	10	3	0.15	50	one spike
lnt1	lnt1.a	GSHO 1984	Bowman	11	4	0.2	50	one spike
lnt1	lnt1.a	GSHO 1984	Bowman	12	10	0.56	56	one spike
lnt1	lnt1.a	GSHO 1984	Bowman	13	3	0.12	40	one spike
lnt1	lnt1.a	GSHO 1984	Bowman	14	20	1.15	57.5	one spike
lnt1	lnt1.a	GSHO 1984	Bowman	15	9	0.47	52.22	one spike
wt	Bonus	GSHO 464	Bonus	13-1	29	1.82	62.76	one spike
wt	Bonus	GSHO 464	Bonus	13-2	28	1.8	64.29	one spike
wt	Bonus	GSHO 464	Bonus	13-3	33	2.15	65.15	one spike
wt	Bonus	GSHO 464	Bonus	13-4	27	1.6	59.26	one spike
wt	Bonus	GSHO 464	Bonus	13-5	36	2.28	63.33	one spike
wt	Bonus	GSHO 464	Bonus	13-6	33	2.04	61.82	one spike
wt	Bonus	GSHO 464	Bonus	15-1	30	1.86	62	one spike
wt	Bonus	GSHO 464	Bonus	15-2	28	1.81	64.64	one spike
wt	Bonus	GSHO 464	Bonus	15-3	27	1.81	67.04	one spike
wt	Bonus	GSHO 464	Bonus	15-4	27	1.72	63.7	one spike
wt	Bonus	GSHO 464	Bonus	15-5	29	1.97	67.93	one spike
wt	Bonus	GSHO 464	Bonus	15-6	27	1.79	66.3	one spike
wt	Bonus	GSHO 464	Bonus	16-1	26	1.63	62.69	one spike
wt	Bonus	GSHO 464	Bonus	16-2	27	1.68	62.22	one spike
wt	Bonus	GSHO 464	Bonus	16-3	27	1.77	65.56	one spike
wt	Bonus	GSHO 464	Bonus	16-4	28	1.84	65.71	one spike
wt	Bonus	GSHO 464	Bonus	16-5	27	1.86	68.89	one spike
wt	Bonus	GSHO 464	Bonus	16-6	26	1.28	49.23	one spike
vrs3	int-a.64	NGB 115482	Bonus	10-1	53	2.43	45.85	one spike
vrs3	int-a.64	NGB 115482	Bonus	10-2	47	2.06	43.83	one spike
vrs3	int-a.64	NGB 115482	Bonus	10-3	45	2.17	48.22	one spike
vrs3	int-a.64	NGB 115482	Bonus	10-4	47	2.23	47.45	one spike
vrs3	int-a.64	NGB 115482	Bonus	10-5	45	2.09	46.44	one spike
vrs3	int-a.64	NGB 115482	Bonus	10-6	38	1.81	47.63	one spike
vrs3	int-a.64	NGB 115482	Bonus	11-1	35	1.74	49.71	one spike
vrs3	int-a.64	NGB 115482	Bonus	11-2	33	1.53	46.36	one spike
vrs3	int-a.64	NGB 115482	Bonus	11-3	32	1.51	47.19	one spike
vrs3	int-a.64	NGB 115482	Bonus	11-4	29	1.6	55.17	one spike
vrs3	int-a.64	NGB 115482	Bonus	11-5	47	2	42.55	one spike
vrs3	int-a.64	NGB 115482	Bonus	11-6	28	1.5	53.57	one spike
vrs3	int-a.64	NGB 115482	Bonus	12-1	37	1.79	48.38	one spike
vrs3	int-a.64	NGB 115482	Bonus	12-2	36	1.69	46.94	one spike
vrs3	int-a.64	NGB 115482	Bonus	12-3	43	2	46.51	one spike
vrs3	int-a.64	NGB 115482	Bonus	12-4	34	1.67	49.12	one spike
vrs3	int-a.64	NGB 115482	Bonus	12-5	40	1.85	46.25	one spike
vrs3	int-a.64	NGB 115482	Bonus	12-6	40	1.8	45	one spike
vrs3	int-a.64	NGB 115482	Bonus	9-1	33	1.73	52.42	one spike
vrs3	int-a.64	NGB 115482	Bonus	9-2	44	2.23	50.68	one spike
vrs3	int-a.64	NGB 115482	Bonus	9-3	39	1.9	48.72	one spike
vrs3	int-a.64	NGB 115482	Bonus	9-4	41	1.63	39.76	one spike
vrs3	int-a.64	NGB 115482	Bonus	9-5	42	2.23	53.1	one spike
vrs3	int-a.64	NGB 115482	Bonus	9-6	43	2.31	53.72	one spike
int-b	int-b.3	NGB 115421	Bonus	1	43	1.59	36.98	one spike
int-b	int-b.3	NGB 115421	Bonus	2	9	0.4	44.44	one spike
int-b	int-b.3	NGB 115421	Bonus	3	30	1.09	36.33	one spike
int-b	int-b.3	NGB 115421	Bonus	4	16	0.72	45	one spike
int-b	int-b.3	NGB 115421	Bonus	5	6	0.11	18.33	one spike
int-b	int-b.3	NGB 115421	Bonus	6	18	0.77	42.78	one spike
int-b	int-b.3	NGB 115421	Bonus	7	26	1.04	40	one spike
int-b	int-b.3	NGB 115421	Bonus	8	23	1.16	50.43	one spike
int-b	int-b.3	NGB 115421	Bonus	9	9	0.4	44.44	one spike
int-b	int-b.3	NGB 115421	Bonus	10	15	0.49	32.67	one spike
int-b	int-b.3	NGB 115421	Bonus	11	25	1.05	42	one spike
int-b	int-b.3	NGB 115421	Bonus	12	21	1.02	48.57	one spike
int-b	int-b.3	NGB 115421	Bonus	13	21	0.87	41.43	one spike
int-b	int-b.3	NGB 115421	Bonus	14	13	0.59	45.38	one spike
int-b	int-b.3	NGB 115421	Bonus	15	33	1.29	39.09	one spike
int-b	int-b.3	NGB 115421	Bonus	16	23	1.13	49.13	one spike
int-b	int-b.3	NGB 115421	Bonus	17	24	0.93	38.75	one spike
int-b	int-b.3	NGB 115421	Bonus	18	20	0.72	36	one spike
int-b	int-b.6	NGB 115424	Bonus	1	29	1.19	41.03	one spike
int-b	int-b.6	NGB 115424	Bonus	2	19	0.75	39.47	one spike
int-b	int-b.6	NGB 115424	Bonus	3	28	1.1	39.29	one spike
int-b	int-b.6	NGB 115424	Bonus	4	28	1.14	40.71	one spike
int-b	int-b.6	NGB 115424	Bonus	5	15	0.71	47.33	one spike
int-b	int-b.6	NGB 115424	Bonus	6	16	0.55	34.38	one spike
int-b	int-b.6	NGB 115424	Bonus	7	13	0.42	32.31	one spike
int-b	int-b.75	NGB 115493	Bonus	1	11	0.56	50.91	one spike
int-b	int-b.75	NGB 115493	Bonus	2	28	1.25	44.64	one spike
int-b	int-b.75	NGB 115493	Bonus	3	31	1.49	48.06	one spike
int-b	int-b.75	NGB 115493	Bonus	4	18	0.85	47.22	one spike
int-b	int-b.75	NGB 115493	Bonus	5	5	0.16	32	one spike
int-b	int-b.75	NGB 115493	Bonus	6	13	0.34	26.15	one spike
int-b	int-b.75	NGB 115493	Bonus	7	8	0.37	46.25	one spike
int-b	int-b.75	NGB 115493	Bonus	8	33	1.46	44.24	one spike
int-b	int-b.75	NGB 115493	Bonus	9	8	0.3	37.5	one spike
int-b	int-b.75	NGB 115493	Bonus	10	8	0.29	36.25	one spike
int-b	int-b.75	NGB 115493	Bonus	11	28	1.44	51.43	one spike
int-b	int-b.75	NGB 115493	Bonus	12	32	1.56	48.75	one spike
int-b	int-b.75	NGB 115493	Bonus	13	21	1.12	53.33	one spike
int-b	int-b.75	NGB 115493	Bonus	14	25	1.21	48.4	one spike
int-b	int-b.75	NGB 115493	Bonus	15	8	0.38	47.5	one spike
int-b	int-b.75	NGB 115493	Bonus	16	32	1.63	50.94	one spike
int-b	int-b.75	NGB 115493	Bonus	17	44	1.95	44.32	one spike
int-c	int-c.5	NGB 115423	Bonus	10-1	77	3.46	44.94	one spike
int-c	int-c.5	NGB 115423	Bonus	10-2	66	2.99	45.3	one spike
int-c	int-c.5	NGB 115423	Bonus	10-3	64	3.19	49.84	one spike
int-c	int-c.5	NGB 115423	Bonus	10-4	76	3.69	48.55	one spike
int-c	int-c.5	NGB 115423	Bonus	10-5	69	3.27	47.39	one spike
int-c	int-c.5	NGB 115423	Bonus	10-6	59	2.92	49.49	one spike
int-c	int-c.5	NGB 115423	Bonus	5-1	41	2.01	49.02	one spike
int-c	int-c.5	NGB 115423	Bonus	5-2	68	3.14	46.18	one spike
int-c	int-c.5	NGB 115423	Bonus	5-3	57	2.74	48.07	one spike
int-c	int-c.5	NGB 115423	Bonus	5-4	39	1.48	37.95	one spike
int-c	int-c.5	NGB 115423	Bonus	5-5	63	2.88	45.71	one spike
int-c	int-c.5	NGB 115423	Bonus	5-6	48	1.81	37.71	one spike
int-c	int-c.5	NGB 115423	Bonus	5-7	41	2.17	52.93	one spike
int-c	int-c.5	NGB 115423	Bonus	6-1	47	2.43	51.7	one spike
int-c	int-c.5	NGB 115423	Bonus	6-2	40	2.09	52.25	one spike
int-c	int-c.5	NGB 115423	Bonus	6-3	66	3.25	49.24	one spike
int-c	int-c.5	NGB 115423	Bonus	6-4	57	2.72	47.72	one spike
int-c	int-c.5	NGB 115423	Bonus	6-5	60	2.81	46.83	one spike
int-c	int-c.5	NGB 115423	Bonus	6-6	62	2.73	44.03	one spike
int-c	int-c.5	NGB 115423	Bonus	9-1	49	2.68	54.69	one spike
int-c	int-c.5	NGB 115423	Bonus	9-2	61	2.71	44.43	one spike
int-c	int-c.5	NGB 115423	Bonus	9-3	53	2.18	41.13	one spike
int-c	int-c.5	NGB 115423	Bonus	9-4	68	3.29	48.38	one spike
int-c	int-c.5	NGB 115423	Bonus	9-5	65	3.21	49.38	one spike
int-c	int-c.5	NGB 115423	Bonus	9-6	66	3.36	50.91	one spike
vrs1	hex-v.3	NGB 115545	Bonus	2-1	70	2.45	35	one spike
vrs1	hex-v.3	NGB 115545	Bonus	2-2	88	3.54	40.23	one spike
vrs1	hex-v.3	NGB 115545	Bonus	2-3	56	2.27	40.54	one spike
vrs1	hex-v.3	NGB 115545	Bonus	2-4	66	2.62	39.7	one spike
vrs1	hex-v.3	NGB 115545	Bonus	2-5	63	2.29	36.35	one spike
vrs1	hex-v.3	NGB 115545	Bonus	2-6	83	3.31	39.88	one spike
vrs1	hex-v.3	NGB 115545	Bonus	3-1	86	3.92	45.58	one spike
vrs1	hex-v.3	NGB 115545	Bonus	3-2	71	2.69	37.89	one spike
vrs1	hex-v.3	NGB 115545	Bonus	3-3	65	2.8	43.08	one spike
vrs1	hex-v.3	NGB 115545	Bonus	3-4	89	3.87	43.48	one spike
vrs1	hex-v.3	NGB 115545	Bonus	3-5	64	2.69	42.03	one spike
vrs1	hex-v.3	NGB 115545	Bonus	3-6	66	2.61	39.55	one spike
vrs1	hex-v.3	NGB 115545	Bonus	6-1	79	3.48	44.05	one spike
vrs1	hex-v.3	NGB 115545	Bonus	6-2	64	2.57	40.16	one spike
vrs1	hex-v.3	NGB 115545	Bonus	6-3	54	2.19	40.56	one spike
vrs1	hex-v.3	NGB 115545	Bonus	6-4	64	2.56	40	one spike
vrs1	hex-v.3	NGB 115545	Bonus	6-5	96	4.28	44.58	one spike
vrs1	hex-v.3	NGB 115545	Bonus	6-6	74	3.02	40.81	one spike
vrs1	hex-v.3	NGB 115545	Bonus	8-1	82	3.37	41.1	one spike
vrs1	hex-v.3	NGB 115545	Bonus	8-2	81	3.24	40	one spike
vrs1	hex-v.3	NGB 115545	Bonus	8-3	74	3.32	44.86	one spike
vrs1	hex-v.3	NGB 115545	Bonus	8-4	79	2.72	34.43	one spike
vrs1	hex-v.3	NGB 115545	Bonus	8-5	73	2.37	32.47	one spike
vrs1	hex-v.3	NGB 115545	Bonus	8-6	87	3.59	41.26	one spike
vrs1	hex-v.6	NGB 115547	Bonus	13-1	73	2.91	39.86	one spike
vrs1	hex-v.6	NGB 115547	Bonus	13-2	83	3.51	42.29	one spike
vrs1	hex-v.6	NGB 115547	Bonus	13-3	57	2.11	37.02	one spike
vrs1	hex-v.6	NGB 115547	Bonus	13-4	69	3	43.48	one spike
vrs1	hex-v.6	NGB 115547	Bonus	13-5	77	3.55	46.1	one spike
vrs1	hex-v.6	NGB 115547	Bonus	13-6	60	2.33	38.83	one spike
vrs1	hex-v.6	NGB 115547	Bonus	5-1	52	1.89	36.35	one spike
vrs1	hex-v.6	NGB 115547	Bonus	5-2	73	3.19	43.7	one spike
vrs1	hex-v.6	NGB 115547	Bonus	5-3	78	3.67	47.05	one spike
vrs1	hex-v.6	NGB 115547	Bonus	5-4	70	2.96	42.29	one spike
vrs1	hex-v.6	NGB 115547	Bonus	5-5	82	3.77	45.98	one spike
vrs1	hex-v.6	NGB 115547	Bonus	5-6	62	1.95	31.45	one spike
vrs1	hex-v.6	NGB 115547	Bonus	7-1	64	2.54	39.69	one spike
vrs1	hex-v.6	NGB 115547	Bonus	7-2	74	3.17	42.84	one spike
vrs1	hex-v.6	NGB 115547	Bonus	7-3	75	3.18	42.4	one spike
vrs1	hex-v.6	NGB 115547	Bonus	7-4	73	3.26	44.66	one spike
vrs1	hex-v.6	NGB 115547	Bonus	7-5	80	3.64	45.5	one spike
vrs1	hex-v.6	NGB 115547	Bonus	7-6	65	2.83	43.54	one spike
vrs1	hex-v.6	NGB 115547	Bonus	8-1	76	2.84	37.37	one spike
vrs1	hex-v.6	NGB 115547	Bonus	8-2	65	2.03	31.23	one spike
vrs1	hex-v.6	NGB 115547	Bonus	8-3	51	1.7	33.33	one spike
vrs1	hex-v.6	NGB 115547	Bonus	8-4	50	2.01	40.2	one spike
vrs1	hex-v.6	NGB 115547	Bonus	8-5	69	2.57	37.25	one spike
vrs1	hex-v.6	NGB 115547	Bonus	8-6	72	2.83	39.31	one spike
vrs4	int-e.65	NGB 115483	Bonus	4-1	36	1.95	54.17	one spike
vrs4	int-e.65	NGB 115483	Bonus	4-2	42	2.24	53.33	one spike
vrs4	int-e.65	NGB 115483	Bonus	4-3	39	1.82	46.67	one spike
vrs4	int-e.65	NGB 115483	Bonus	4-4	35	1.89	54	one spike
vrs4	int-e.65	NGB 115483	Bonus	4-5	35	1.99	56.86	one spike
vrs4	int-e.65	NGB 115483	Bonus	4-6	30	1.63	54.33	one spike
vrs4	int-e.65	NGB 115483	Bonus	6-1	53	2.47	46.6	one spike
vrs4	int-e.65	NGB 115483	Bonus	6-2	34	1.98	58.24	one spike
vrs4	int-e.65	NGB 115483	Bonus	6-3	37	2.04	55.14	one spike
vrs4	int-e.65	NGB 115483	Bonus	6-4	36	1.87	51.94	one spike
vrs4	int-e.65	NGB 115483	Bonus	6-5	31	1.86	60	one spike
vrs4	int-e.65	NGB 115483	Bonus	6-6	42	2.22	52.86	one spike
vrs4	int-e.65	NGB 115483	Bonus	7-1	32	1.71	53.44	one spike
vrs4	int-e.65	NGB 115483	Bonus	7-2	36	2.01	55.83	one spike
vrs4	int-e.65	NGB 115483	Bonus	7-3	44	2.29	52.05	one spike
vrs4	int-e.65	NGB 115483	Bonus	7-4	39	2.14	54.87	one spike
vrs4	int-e.65	NGB 115483	Bonus	7-5	28	1.64	58.57	one spike
vrs4	int-e.65	NGB 115483	Bonus	7-6	54	2.5	46.3	one spike
vrs4	int-e.65	NGB 115483	Bonus	8-1	46	2.42	52.61	one spike
vrs4	int-e.65	NGB 115483	Bonus	8-2	38	2.23	58.68	one spike
vrs4	int-e.65	NGB 115483	Bonus	8-3	43	2.28	53.02	one spike
vrs4	int-e.65	NGB 115483	Bonus	8-4	41	2.15	52.44	one spike
vrs4	int-e.65	NGB 115483	Bonus	8-5	39	1.95	50	one spike
vrs4	int-e.65	NGB 115483	Bonus	8-6	40	2.23	55.75	one spike
wt	Foma	CIho11333	Foma	1	27	1.37	50.74	one spike
wt	Foma	CIho11333	Foma	2	33	1.89	57.27	one spike
wt	Foma	CIho11333	Foma	3	29	1.59	54.83	one spike
wt	Foma	CIho11333	Foma	4	29	1.55	53.45	one spike
wt	Foma	CIho11333	Foma	5	28	1.6	57.14	one spike
wt	Foma	CIho11333	Foma	6	25	1.12	44.8	one spike
wt	Foma	CIho11333	Foma	7	31	1.78	57.42	one spike
wt	Foma	CIho11333	Foma	8	29	1.61	55.52	one spike
wt	Foma	CIho11333	Foma	9	30	1.7	56.67	one spike
wt	Foma	CIho11333	Foma	10	27	1.52	56.3	one spike
wt	Foma	CIho11333	Foma	11	31	1.63	52.58	one spike
wt	Foma	CIho11333	Foma	12	28	1.44	51.43	one spike
wt	Foma	CIho11333	Foma	13	26	1.36	52.31	one spike
wt	Foma	CIho11333	Foma	14	28	1.62	57.86	one spike
wt	Foma	CIho11333	Foma	15	31	1.81	58.39	one spike
wt	Foma	CIho11333	Foma	16	35	1.82	52	one spike
wt	Foma	CIho11333	Foma	17	30	1.68	56	one spike
wt	Foma	CIho11333	Foma	18	31	1.64	52.9	one spike
wt	Foma	CIho11333	Foma	19	32	1.71	53.44	one spike
wt	Foma	CIho11333	Foma	20	31	1.78	57.42	one spike
wt	Foma	CIho11333	Foma	21	31	1.83	59.03	one spike
vrs3	int-a.8	NGB 115426	Foma	3-1	46	2.16	46.96	one spike
vrs3	int-a.8	NGB 115426	Foma	3-2	46	2.22	48.26	one spike
vrs3	int-a.8	NGB 115426	Foma	3-3	44	2.04	46.36	one spike
vrs3	int-a.8	NGB 115426	Foma	3-4	45	2.1	46.67	one spike
vrs3	int-a.8	NGB 115426	Foma	3-5	43	2.18	50.7	one spike
vrs3	int-a.8	NGB 115426	Foma	3-6	45	1.7	37.78	one spike
vrs3	int-a.8	NGB 115426	Foma	4-1	57	2.83	49.65	one spike
vrs3	int-a.8	NGB 115426	Foma	4-2	57	2.63	46.14	one spike
vrs3	int-a.8	NGB 115426	Foma	4-3	60	3.01	50.17	one spike
vrs3	int-a.8	NGB 115426	Foma	4-4	56	2.65	47.32	one spike
vrs3	int-a.8	NGB 115426	Foma	4-5	43	2.03	47.21	one spike
vrs3	int-a.8	NGB 115426	Foma	4-6	44	2.28	51.82	one spike
vrs3	int-a.8	NGB 115426	Foma	7-1	34	0.99	29.12	one spike
vrs3	int-a.8	NGB 115426	Foma	7-2	31	1.29	41.61	one spike
vrs3	int-a.8	NGB 115426	Foma	7-3	26	1.33	51.15	one spike
vrs3	int-a.8	NGB 115426	Foma	7-4	35	1.58	45.14	one spike
vrs3	int-a.8	NGB 115426	Foma	7-5	28	1.15	41.07	one spike
vrs3	int-a.8	NGB 115426	Foma	7-6	36	1.64	45.56	one spike
vrs3	int-a.8	NGB 115426	Foma	8-1	37	2.21	59.73	one spike
vrs3	int-a.8	NGB 115426	Foma	8-2	49	2.26	46.12	one spike
vrs3	int-a.8	NGB 115426	Foma	8-3	46	2.27	49.35	one spike
vrs3	int-a.8	NGB 115426	Foma	8-4	49	2.49	50.82	one spike
vrs3	int-a.8	NGB 115426	Foma	8-5	48	2.3	47.92	one spike
vrs3	int-a.8	NGB 115426	Foma	8-6	35	1.79	51.14	one spike
vrs3	int-a.27	NGB 115445	Foma	10-1	50	2.35	47	one spike
vrs3	int-a.27	NGB 115445	Foma	10-2	54	2.53	46.85	one spike
vrs3	int-a.27	NGB 115445	Foma	10-3	53	2.35	44.34	one spike
vrs3	int-a.27	NGB 115445	Foma	10-4	35	1.7	48.57	one spike
vrs3	int-a.27	NGB 115445	Foma	10-5	39	1.8	46.15	one spike
vrs3	int-a.27	NGB 115445	Foma	10-6	56	2.49	44.46	one spike
vrs3	int-a.27	NGB 115445	Foma	16-1	52	2.65	50.96	one spike
vrs3	int-a.27	NGB 115445	Foma	16-2	49	1.97	40.2	one spike
vrs3	int-a.27	NGB 115445	Foma	16-3	41	1.93	47.07	one spike
vrs3	int-a.27	NGB 115445	Foma	16-4	53	2.58	48.68	one spike
vrs3	int-a.27	NGB 115445	Foma	16-5	51	2.7	52.94	one spike
vrs3	int-a.27	NGB 115445	Foma	16-6	50	2.41	48.2	one spike
vrs3	int-a.27	NGB 115445	Foma	4-1	44	2.19	49.77	one spike
vrs3	int-a.27	NGB 115445	Foma	4-2	42	2.07	49.29	one spike
vrs3	int-a.27	NGB 115445	Foma	4-3	48	2.19	45.63	one spike
vrs3	int-a.27	NGB 115445	Foma	4-4	54	2.7	50	one spike
vrs3	int-a.27	NGB 115445	Foma	4-5	50	2.3	46	one spike
vrs3	int-a.27	NGB 115445	Foma	4-6	40	2.14	53.5	one spike
vrs3	int-a.27	NGB 115445	Foma	9-1	52	2.72	52.31	one spike
vrs3	int-a.27	NGB 115445	Foma	9-2	62	2.65	42.74	one spike
vrs3	int-a.27	NGB 115445	Foma	9-3	55	2.58	46.91	one spike
vrs3	int-a.27	NGB 115445	Foma	9-4	56	2.76	49.29	one spike
vrs3	int-a.27	NGB 115445	Foma	9-5	40	2.04	51	one spike
vrs3	int-a.27	NGB 115445	Foma	9-6	56	2.75	49.11	one spike
int-c	int-c.13	NGB 115431	Foma	1-1	47	2.15	45.74	one spike
int-c	int-c.13	NGB 115431	Foma	11-1	60	2.75	45.83	one spike
int-c	int-c.13	NGB 115431	Foma	11-2	39	2.11	54.1	one spike
int-c	int-c.13	NGB 115431	Foma	11-3	42	1.98	47.14	one spike
int-c	int-c.13	NGB 115431	Foma	11-4	54	2.03	37.59	one spike
int-c	int-c.13	NGB 115431	Foma	11-5	43	2.07	48.14	one spike
int-c	int-c.13	NGB 115431	Foma	11-6	46	2.13	46.3	one spike
int-c	int-c.13	NGB 115431	Foma	1-2	39	1.64	42.05	one spike
int-c	int-c.13	NGB 115431	Foma	1-3	68	2.78	40.88	one spike
int-c	int-c.13	NGB 115431	Foma	1-4	52	2.25	43.27	one spike
int-c	int-c.13	NGB 115431	Foma	1-5	37	1.86	50.27	one spike
int-c	int-c.13	NGB 115431	Foma	1-6	63	2.85	45.24	one spike
int-c	int-c.13	NGB 115431	Foma	2-1	44	2	45.45	one spike
int-c	int-c.13	NGB 115431	Foma	2-2	62	2.21	35.65	one spike
int-c	int-c.13	NGB 115431	Foma	2-3	57	2.33	40.88	one spike
int-c	int-c.13	NGB 115431	Foma	2-4	47	2.18	46.38	one spike
int-c	int-c.13	NGB 115431	Foma	2-5	50	2.33	46.6	one spike
int-c	int-c.13	NGB 115431	Foma	2-6	52	2.34	45	one spike
int-c	int-c.13	NGB 115431	Foma	9-1	60	2.57	42.83	one spike
int-c	int-c.13	NGB 115431	Foma	9-2	54	2.34	43.33	one spike
int-c	int-c.13	NGB 115431	Foma	9-3	62	2.56	41.29	one spike
int-c	int-c.13	NGB 115431	Foma	9-4	55	2.45	44.55	one spike
int-c	int-c.13	NGB 115431	Foma	9-5	63	2.51	39.84	one spike
int-c	int-c.13	NGB 115431	Foma	9-6	65	2.51	38.62	one spike
int-c	int-c.25	NGB 115443	Foma	1-1	44	2.31	52.5	one spike
int-c	int-c.25	NGB 115443	Foma	11-1	23	1.21	52.61	one spike
int-c	int-c.25	NGB 115443	Foma	11-2	53	2.57	48.49	one spike
int-c	int-c.25	NGB 115443	Foma	11-3	57	2.75	48.25	one spike
int-c	int-c.25	NGB 115443	Foma	11-4	65	3.35	51.54	one spike
int-c	int-c.25	NGB 115443	Foma	11-5	65	3.04	46.77	one spike
int-c	int-c.25	NGB 115443	Foma	11-6	63	2.99	47.46	one spike
int-c	int-c.25	NGB 115443	Foma	1-2	55	2.61	47.45	one spike
int-c	int-c.25	NGB 115443	Foma	1-3	58	2.52	43.45	one spike
int-c	int-c.25	NGB 115443	Foma	1-4	52	2.43	46.73	one spike
int-c	int-c.25	NGB 115443	Foma	1-5	60	2.69	44.83	one spike
int-c	int-c.25	NGB 115443	Foma	1-6	68	2.88	42.35	one spike
int-c	int-c.25	NGB 115443	Foma	16-1	61	2.64	43.28	one spike
int-c	int-c.25	NGB 115443	Foma	16-2	53	2.17	40.94	one spike
int-c	int-c.25	NGB 115443	Foma	16-3	57	2.31	40.53	one spike
int-c	int-c.25	NGB 115443	Foma	16-4	44	1.97	44.77	one spike
int-c	int-c.25	NGB 115443	Foma	16-5	35	1.84	52.57	one spike
int-c	int-c.25	NGB 115443	Foma	16-6	31	1.8	58.06	one spike
int-c	int-c.25	NGB 115443	Foma	5-1	57	2.72	47.72	one spike
int-c	int-c.25	NGB 115443	Foma	5-2	86	3.31	38.49	one spike
int-c	int-c.25	NGB 115443	Foma	5-3	58	3	51.72	one spike
int-c	int-c.25	NGB 115443	Foma	5-4	56	2.71	48.39	one spike
int-c	int-c.25	NGB 115443	Foma	5-5	59	2.67	45.25	one spike
int-c	int-c.25	NGB 115443	Foma	5-6	58	2.88	49.66	one spike
int-c	int-c.25	NGB 115443	Foma	6-1	42	2.09	49.76	one spike
int-c	int-c.25	NGB 115443	Foma	6-2	52	2.22	42.69	one spike
int-c	int-c.25	NGB 115443	Foma	6-3	52	2.51	48.27	one spike
int-c	int-c.25	NGB 115443	Foma	6-4	45	2.31	51.33	one spike
int-c	int-c.25	NGB 115443	Foma	6-5	56	2.57	45.89	one spike
int-c	int-c.25	NGB 115443	Foma	6-6	59	2.53	42.88	one spike
vrs1	int-d.11	NGB 115429	Foma	2-1	24	1.34	55.83	one spike
vrs1	int-d.11	NGB 115429	Foma	2-2	25	1.49	59.6	one spike
vrs1	int-d.11	NGB 115429	Foma	2-3	25	1.45	58	one spike
vrs1	int-d.11	NGB 115429	Foma	2-4	29	1.61	55.52	one spike
vrs1	int-d.11	NGB 115429	Foma	2-5	26	1.48	56.92	one spike
vrs1	int-d.11	NGB 115429	Foma	4-1	23	1.25	54.35	one spike
vrs1	int-d.11	NGB 115429	Foma	4-2	25	1.35	54	one spike
vrs1	int-d.11	NGB 115429	Foma	4-3	27	1.41	52.22	one spike
vrs1	int-d.11	NGB 115429	Foma	4-4	29	1.52	52.41	one spike
vrs1	int-d.11	NGB 115429	Foma	4-5	31	1.5	48.39	one spike
vrs1	int-d.11	NGB 115429	Foma	4-6	24	1.21	50.42	one spike
vrs1	int-d.11	NGB 115429	Foma	5-1	24	1.3	54.17	one spike
vrs1	int-d.11	NGB 115429	Foma	5-2	24	1.24	51.67	one spike
vrs1	int-d.11	NGB 115429	Foma	5-3	27	1.51	55.93	one spike
vrs1	int-d.11	NGB 115429	Foma	5-4	23	1.08	46.96	one spike
vrs1	int-d.11	NGB 115429	Foma	5-5	26	1.38	53.08	one spike
vrs1	int-d.11	NGB 115429	Foma	5-6	24	1.39	57.92	one spike
vrs1	int-d.11	NGB 115429	Foma	6-1	27	1.49	55.19	one spike
vrs1	int-d.11	NGB 115429	Foma	6-2	28	1.57	56.07	one spike
vrs1	int-d.11	NGB 115429	Foma	6-3	26	1.54	59.23	one spike
vrs1	int-d.11	NGB 115429	Foma	6-4	28	1.6	57.14	one spike
vrs1	int-d.11	NGB 115429	Foma	6-5	23	1.42	61.74	one spike
vrs1	int-d.11	NGB 115429	Foma	6-6	27	1.44	53.33	one spike
vrs1	int-d.22	NGB 115440	Foma	1-1	62	1.76	28.39	one spike
vrs1	int-d.22	NGB 115440	Foma	1-2	78	2.66	34.1	one spike
vrs1	int-d.22	NGB 115440	Foma	1-3	53	1.43	26.98	one spike
vrs1	int-d.22	NGB 115440	Foma	1-4	71	2.11	29.72	one spike
vrs1	int-d.22	NGB 115440	Foma	14-1	35	1.26	36	one spike
vrs1	int-d.22	NGB 115440	Foma	14-2	72	2.22	30.83	one spike
vrs1	int-d.22	NGB 115440	Foma	14-3	64	2.18	34.06	one spike
vrs1	int-d.22	NGB 115440	Foma	14-4	83	2.73	32.89	one spike
vrs1	int-d.22	NGB 115440	Foma	14-5	54	1.56	28.89	one spike
vrs1	int-d.22	NGB 115440	Foma	14-6	63	1.88	29.84	one spike
vrs1	int-d.22	NGB 115440	Foma	1-5	61	1.85	30.33	one spike
vrs1	int-d.22	NGB 115440	Foma	1-6	73	2.71	37.12	one spike
vrs1	int-d.22	NGB 115440	Foma	2-1	65	1.91	29.38	one spike
vrs1	int-d.22	NGB 115440	Foma	2-2	56	2.04	36.43	one spike
vrs1	int-d.22	NGB 115440	Foma	2-3	63	2.32	36.83	one spike
vrs1	int-d.22	NGB 115440	Foma	2-4	58	1.84	31.72	one spike
vrs1	int-d.22	NGB 115440	Foma	2-5	40	1.62	40.5	one spike
vrs1	int-d.22	NGB 115440	Foma	2-6	67	2.34	34.93	one spike
vrs1	int-d.22	NGB 115440	Foma	7-1	75	2.32	30.93	one spike
vrs1	int-d.22	NGB 115440	Foma	7-2	45	1.48	32.89	one spike
vrs1	int-d.22	NGB 115440	Foma	7-3	70	2.04	29.14	one spike
vrs1	int-d.22	NGB 115440	Foma	7-4	55	1.64	29.82	one spike
vrs1	int-d.22	NGB 115440	Foma	7-5	56	1.74	31.07	one spike
vrs1	int-d.22	NGB 115440	Foma	7-6	65	1.93	29.69	one spike
vrs4	int-e.20	NGB 115438	Foma	11-1	56	2.37	42.32	one spike
vrs4	int-e.20	NGB 115438	Foma	11-2	49	2.24	45.71	one spike
vrs4	int-e.20	NGB 115438	Foma	11-3	44	1.73	39.32	one spike
vrs4	int-e.20	NGB 115438	Foma	11-4	40	2.05	51.25	one spike
vrs4	int-e.20	NGB 115438	Foma	11-5	34	1.29	37.94	one spike
vrs4	int-e.20	NGB 115438	Foma	11-6	37	1.59	42.97	one spike
vrs4	int-e.20	NGB 115438	Foma	12-1	45	2	44.44	one spike
vrs4	int-e.20	NGB 115438	Foma	12-2	46	2.07	45	one spike
vrs4	int-e.20	NGB 115438	Foma	12-3	54	2.19	40.56	one spike
vrs4	int-e.20	NGB 115438	Foma	12-4	44	2	45.45	one spike
vrs4	int-e.20	NGB 115438	Foma	12-5	35	1.54	44	one spike
vrs4	int-e.20	NGB 115438	Foma	12-6	49	2.23	45.51	one spike
vrs4	int-e.20	NGB 115438	Foma	3-1	54	2.26	41.85	one spike
vrs4	int-e.20	NGB 115438	Foma	3-2	51	2.28	44.71	one spike
vrs4	int-e.20	NGB 115438	Foma	3-3	44	2.07	47.05	one spike
vrs4	int-e.20	NGB 115438	Foma	3-4	53	2.36	44.53	one spike
vrs4	int-e.20	NGB 115438	Foma	3-5	54	2.24	41.48	one spike
vrs4	int-e.20	NGB 115438	Foma	3-6	51	1.91	37.45	one spike
vrs4	int-e.20	NGB 115438	Foma	4-1	41	1.9	46.34	one spike
vrs4	int-e.20	NGB 115438	Foma	4-2	32	1.56	48.75	one spike
vrs4	int-e.20	NGB 115438	Foma	4-3	45	1.75	38.89	one spike
vrs4	int-e.20	NGB 115438	Foma	4-4	29	1.44	49.66	one spike
vrs4	int-e.20	NGB 115438	Foma	4-5	39	1.68	43.08	one spike
vrs4	int-e.20	NGB 115438	Foma	4-6	36	1.53	42.5	one spike
int-f	int-f.19	NGB 115437	Foma	4-1	35	2.04	58.29	one spike
int-f	int-f.19	NGB 115437	Foma	4-2	32	1.93	60.31	one spike
int-f	int-f.19	NGB 115437	Foma	4-3	41	2.08	50.73	one spike
int-f	int-f.19	NGB 115437	Foma	4-4	36	1.96	54.44	one spike
int-f	int-f.19	NGB 115437	Foma	4-5	37	2.13	57.57	one spike
int-f	int-f.19	NGB 115437	Foma	4-6	37	2.03	54.86	one spike
int-f	int-f.19	NGB 115437	Foma	5-1	47	2.34	49.79	one spike
int-f	int-f.19	NGB 115437	Foma	5-2	50	2.43	48.6	one spike
int-f	int-f.19	NGB 115437	Foma	5-3	44	2.27	51.59	one spike
int-f	int-f.19	NGB 115437	Foma	5-4	33	1.52	46.06	one spike
int-f	int-f.19	NGB 115437	Foma	5-5	36	1.79	49.72	one spike
int-f	int-f.19	NGB 115437	Foma	5-6	42	2.07	49.29	one spike
int-f	int-f.19	NGB 115437	Foma	6-1	30	1.59	53	one spike
int-f	int-f.19	NGB 115437	Foma	6-2	30	1.66	55.33	one spike
int-f	int-f.19	NGB 115437	Foma	6-3	29	1.62	55.86	one spike
int-f	int-f.19	NGB 115437	Foma	6-4	28	1.56	55.71	one spike
int-f	int-f.19	NGB 115437	Foma	6-5	30	1.63	54.33	one spike
int-f	int-f.19	NGB 115437	Foma	6-6	41	2.02	49.27	one spike
int-f	int-f.19	NGB 115437	Foma	7-1	33	2	60.61	one spike
int-f	int-f.19	NGB 115437	Foma	7-2	37	1.66	44.86	one spike
int-f	int-f.19	NGB 115437	Foma	7-3	46	2.23	48.48	one spike
int-f	int-f.19	NGB 115437	Foma	7-4	43	2.19	50.93	one spike
int-f	int-f.19	NGB 115437	Foma	7-5	49	2.12	43.27	one spike
int-f	int-f.19	NGB 115437	Foma	7-6	31	1.67	53.87	one spike
wt	Barke	--	Barke	16-1	28	1.63	58.21	one spike
wt	Barke	--	Barke	16-2	29	1.51	52.07	one spike
wt	Barke	--	Barke	16-3	30	2.02	67.33	one spike
wt	Barke	--	Barke	16-4	20	1.25	62.5	one spike
wt	Barke	--	Barke	16-5	28	1.59	56.79	one spike
wt	Barke	--	Barke	16-6	28	1.78	63.57	one spike
wt	Barke	--	Barke	19-1	25	1.41	56.4	one spike
wt	Barke	--	Barke	19-2	27	1.71	63.33	one spike
wt	Barke	--	Barke	19-3	25	1.4	56	one spike
wt	Barke	--	Barke	19-4	27	1.33	49.26	one spike
wt	Barke	--	Barke	19-5	26	1.47	56.54	one spike
wt	Barke	--	Barke	19-6	24	1.29	53.75	one spike
wt	Barke	--	Barke	5-1	27	1.68	62.22	one spike
wt	Barke	--	Barke	5-2	26	1.83	70.38	one spike
wt	Barke	--	Barke	5-3	25	1.51	60.4	one spike
wt	Barke	--	Barke	5-4	29	1.9	65.52	one spike
wt	Barke	--	Barke	5-5	28	1.61	57.5	one spike
wt	Barke	--	Barke	5-6	28	1.92	68.57	one spike
wt	Barke	--	Barke	7-1	27	1.53	56.67	one spike
wt	Barke	--	Barke	7-2	25	1.5	60	one spike
wt	Barke	--	Barke	7-3	30	2.1	70	one spike
wt	Barke	--	Barke	7-4	33	2.18	66.06	one spike
wt	Barke	--	Barke	7-5	28	1.43	51.07	one spike
wt	Barke	--	Barke	7-6	24	1.42	59.17	one spike
vrs1	11910BC	--	Barke	13-1	55	2.32	42.18	one spike
vrs1	11910BC	--	Barke	13-2	70	3.28	46.86	one spike
vrs1	11910BC	--	Barke	13-3	56	1.98	35.36	one spike
vrs1	11910BC	--	Barke	13-4	76	2.59	34.08	one spike
vrs1	11910BC	--	Barke	13-5	68	3.32	48.82	one spike
vrs1	11910BC	--	Barke	13-6	57	2.21	38.77	one spike
vrs1	11910BC	--	Barke	16-1	65	2.79	42.92	one spike
vrs1	11910BC	--	Barke	16-2	66	3.52	53.33	one spike
vrs1	11910BC	--	Barke	16-3	75	3.98	53.07	one spike
vrs1	11910BC	--	Barke	16-4	70	3.09	44.14	one spike
vrs1	11910BC	--	Barke	16-5	53	1.45	27.36	one spike
vrs1	11910BC	--	Barke	16-6	65	3.16	48.62	one spike
vrs1	11910BC	--	Barke	4-1	43	1.5	34.88	one spike
vrs1	11910BC	--	Barke	4-2	73	3.35	45.89	one spike
vrs1	11910BC	--	Barke	4-3	59	2.56	43.39	one spike
vrs1	11910BC	--	Barke	4-4	61	2.28	37.38	one spike
vrs1	11910BC	--	Barke	4-5	67	2.38	35.52	one spike
vrs1	11910BC	--	Barke	4-6	80	3.51	43.88	one spike
vrs1	11910BC	--	Barke	6-1	74	2.66	35.95	one spike
vrs1	11910BC	--	Barke	6-2	59	1.77	30	one spike
vrs1	11910BC	--	Barke	6-3	82	2.96	36.1	one spike
vrs1	11910BC	--	Barke	6-4	76	3.2	42.11	one spike
vrs1	11910BC	--	Barke	6-5	76	3.44	45.26	one spike
vrs1	11910BC	--	Barke	6-6	64	2.04	31.88	one spike
vrs1	8408BC	--	Barke	11-1	68	2.62	38.53	one spike
vrs1	8408BC	--	Barke	11-2	72	3.31	45.97	one spike
vrs1	8408BC	--	Barke	11-3	61	1.77	29.02	one spike
vrs1	8408BC	--	Barke	11-4	37	1.34	36.22	one spike
vrs1	8408BC	--	Barke	11-5	53	1.46	27.55	one spike
vrs1	8408BC	--	Barke	11-6	78	3.15	40.38	one spike
vrs1	8408BC	--	Barke	15-1	78	2.81	36.03	one spike
vrs1	8408BC	--	Barke	15-2	83	3.26	39.28	one spike
vrs1	8408BC	--	Barke	15-3	75	2.97	39.6	one spike
vrs1	8408BC	--	Barke	15-4	65	2.62	40.31	one spike
vrs1	8408BC	--	Barke	15-5	59	1.79	30.34	one spike
vrs1	8408BC	--	Barke	15-6	70	2.98	42.57	one spike
vrs1	8408BC	--	Barke	16-1	78	3.26	41.79	one spike
vrs1	8408BC	--	Barke	16-2	80	3.07	38.38	one spike
vrs1	8408BC	--	Barke	16-3	59	2.07	35.08	one spike
vrs1	8408BC	--	Barke	16-4	74	3.19	43.11	one spike
vrs1	8408BC	--	Barke	16-5	51	1.71	33.53	one spike
vrs1	8408BC	--	Barke	16-6	62	2.22	35.81	one spike
wt	Montcalm	CIho 7149	Montcalm	1	74	4.16	56.22	one spike
wt	Montcalm	CIho 7149	Montcalm	2	57	3.14	55.09	one spike
wt	Montcalm	CIho 7149	Montcalm	3	57	3.1	54.39	one spike
wt	Montcalm	CIho 7149	Montcalm	4	71	3.72	52.39	one spike
wt	Montcalm	CIho 7149	Montcalm	5	63	3.22	51.11	one spike
wt	Montcalm	CIho 7149	Montcalm	6	51	2.72	53.33	one spike
wt	Montcalm	CIho 7149	Montcalm	7	67	3.51	52.39	one spike
wt	Montcalm	CIho 7149	Montcalm	8	44	2.09	47.5	one spike
wt	Montcalm	CIho 7149	Montcalm	9	72	3.71	51.53	one spike
wt	Montcalm	CIho 7149	Montcalm	10	65	3.22	49.54	one spike
wt	Montcalm	CIho 7149	Montcalm	11	65	3.22	49.54	one spike
wt	Montcalm	CIho 7149	Montcalm	12	54	2.8	51.85	one spike
als	als1.a	GSHO 1065	Montcalm	1	24	0.69	28.75	one spike
als	als1.a	GSHO 1065	Montcalm	2	34	1.19	35	one spike
als	als1.a	GSHO 1065	Montcalm	3	21	0.9	42.86	one spike
als	als1.a	GSHO 1065	Montcalm	4	26	1.06	40.77	one spike
als	als1.a	GSHO 1065	Montcalm	5	25	0.95	38	one spike
als	als1.a	GSHO 1065	Montcalm	6	20	0.66	33	one spike
als	als1.a	GSHO 1065	Montcalm	7	25	0.95	38	one spike
als	als1.a	GSHO 1065	Montcalm	8	22	0.49	22.27	one spike
wt	Bowman	PI 483237	Bowman	7-1	62	3.61	58.23	5 mL seed
wt	Bowman	PI 483237	Bowman	7-2	64	3.68	57.5	5 mL seed
wt	Bowman	PI 483237	Bowman	7-3	72	3.96	55	5 mL seed
wt	Bowman	PI 483237	Bowman	7-4	66	3.67	55.61	5 mL seed
wt	Bowman	PI 483237	Bowman	12-1	61	3.63	59.51	5 mL seed
wt	Bowman	PI 483237	Bowman	12-2	61	3.49	57.21	5 mL seed
wt	Bowman	PI 483237	Bowman	12-3	62	3.62	58.39	5 mL seed
wt	Bowman	PI 483237	Bowman	12-4	68	3.84	56.47	5 mL seed
wt	Bowman	PI 483237	Bowman	9-1	59	3.58	60.68	5 mL seed
wt	Bowman	PI 483237	Bowman	9-2	58	3.54	61.03	5 mL seed
wt	Bowman	PI 483237	Bowman	9-3	61	3.56	58.36	5 mL seed
wt	Bowman	PI 483237	Bowman	9-4	61	3.53	57.87	5 mL seed
vrs3	int-a.1	GSHO 2055	Bowman	14-1	77	2.98	38.7	5 mL seed
vrs3	int-a.1	GSHO 2055	Bowman	14-2	75	2.9	38.67	5 mL seed
vrs3	int-a.1	GSHO 2055	Bowman	14-3	76	2.99	39.34	5 mL seed
vrs3	int-a.1	GSHO 2055	Bowman	14-4	77	3.09	40.13	5 mL seed
vrs3	int-a.1	GSHO 2055	Bowman	3-1	85	2.91	34.24	5 mL seed
vrs3	int-a.1	GSHO 2055	Bowman	3-2	85	2.92	34.35	5 mL seed
vrs3	int-a.1	GSHO 2055	Bowman	3-3	84	2.79	33.21	5 mL seed
vrs3	int-a.1	GSHO 2055	Bowman	3-4	96	3.17	33.02	5 mL seed
vrs3	int-a.1	GSHO 2055	Bowman	10-1	71	3.29	46.34	5 mL seed
vrs3	int-a.1	GSHO 2055	Bowman	10-2	77	3.45	44.81	5 mL seed
vrs3	int-a.1	GSHO 2055	Bowman	10-3	79	3.38	42.78	5 mL seed
vrs3	int-a.1	GSHO 2055	Bowman	10-4	84	3.35	39.88	5 mL seed
vrs3	vrs3.f	GSHO 2056	Bowman	9-1	76	2.94	38.68	5 mL seed
vrs3	vrs3.f	GSHO 2056	Bowman	9-2	79	3.24	41.01	5 mL seed
vrs3	vrs3.f	GSHO 2056	Bowman	9-3	82	3.33	40.61	5 mL seed
vrs3	vrs3.f	GSHO 2056	Bowman	9-4	85	3.29	38.71	5 mL seed
vrs3	vrs3.f	GSHO 2056	Bowman	13-1	88	3.34	37.95	5 mL seed
vrs3	vrs3.f	GSHO 2056	Bowman	13-2	88	3.19	36.25	5 mL seed
vrs3	vrs3.f	GSHO 2056	Bowman	13-3	87	3.31	38.05	5 mL seed
vrs3	vrs3.f	GSHO 2056	Bowman	13-4	94	3.04	32.34	5 mL seed
vrs3	vrs3.f	GSHO 2056	Bowman	8-1	71	3.18	44.79	5 mL seed
vrs3	vrs3.f	GSHO 2056	Bowman	8-2	80	3.33	41.63	5 mL seed
vrs3	vrs3.f	GSHO 2056	Bowman	8-3	76	3.36	44.21	5 mL seed
vrs3	vrs3.f	GSHO 2056	Bowman	8-4	78	3.37	43.21	5 mL seed
int-b	int-b.3	GSHO 2129	Bowman	3-1	72	3.41	47.36	5 mL seed
int-b	int-b.3	GSHO 2129	Bowman	3-2	79	3.57	45.19	5 mL seed
int-b	int-b.3	GSHO 2129	Bowman	3-3	86	3.48	40.47	5 mL seed
int-b	int-b.3	GSHO 2129	Bowman	3-4	88	3.41	38.75	5 mL seed
int-b	int-b.3	GSHO 2129	Bowman	6-1	82	3.71	45.24	5 mL seed
int-b	int-b.3	GSHO 2129	Bowman	6-2	75	3.66	48.8	5 mL seed
int-b	int-b.3	GSHO 2129	Bowman	6-3	75	3.58	47.73	5 mL seed
int-b	int-b.3	GSHO 2129	Bowman	6-4	87	3.77	43.33	5 mL seed
int-b	int-b.3	GSHO 2129	Bowman	8-1	76	3.5	46.05	5 mL seed
int-b	int-b.3	GSHO 2129	Bowman	8-2	80	3.83	47.88	5 mL seed
int-b	int-b.3	GSHO 2129	Bowman	8-3	76	3.5	46.05	5 mL seed
int-b	int-b.3	GSHO 2129	Bowman	8-4	90	3.46	38.44	5 mL seed
int-c	int-c.5	GSHO 2003	Bowman	14-1	88	3.43	38.98	5 mL seed
int-c	int-c.5	GSHO 2003	Bowman	14-2	83	3.46	41.69	5 mL seed
int-c	int-c.5	GSHO 2003	Bowman	14-3	89	3.4	38.2	5 mL seed
int-c	int-c.5	GSHO 2003	Bowman	14-4	93	3.6	38.71	5 mL seed
int-c	int-c.5	GSHO 2003	Bowman	16-1	87	3.47	39.89	5 mL seed
int-c	int-c.5	GSHO 2003	Bowman	16-2	94	3.53	37.55	5 mL seed
int-c	int-c.5	GSHO 2003	Bowman	16-3	93	3.56	38.28	5 mL seed
int-c	int-c.5	GSHO 2003	Bowman	16-4	94	3.47	36.91	5 mL seed
int-c	int-c.5	GSHO 2003	Bowman	13-1	77	3.42	44.42	5 mL seed
int-c	int-c.5	GSHO 2003	Bowman	13-2	80	3.5	43.75	5 mL seed
int-c	int-c.5	GSHO 2003	Bowman	13-3	80	3.5	43.75	5 mL seed
int-c	int-c.5	GSHO 2003	Bowman	13-4	99	3.54	35.76	5 mL seed
vrs1	vrs1.a	GSHO 1907	Bowman	1-1	94	3.68	39.15	5 mL seed
vrs1	vrs1.a	GSHO 1907	Bowman	1-2	97	3.75	38.66	5 mL seed
vrs1	vrs1.a	GSHO 1907	Bowman	1-3	89	3.66	41.12	5 mL seed
vrs1	vrs1.a	GSHO 1907	Bowman	1-4	107	3.62	33.83	5 mL seed
vrs1	vrs1.a	GSHO 1907	Bowman	18-1	92	3.2	34.78	5 mL seed
vrs1	vrs1.a	GSHO 1907	Bowman	18-2	93	3.42	36.77	5 mL seed
vrs1	vrs1.a	GSHO 1907	Bowman	18-3	103	3.39	32.91	5 mL seed
vrs1	vrs1.a	GSHO 1907	Bowman	18-4	111	3.34	30.09	5 mL seed
vrs1	vrs1.a	GSHO 1907	Bowman	8-1	92	3.53	38.37	5 mL seed
vrs1	vrs1.a	GSHO 1907	Bowman	8-2	81	3.51	43.33	5 mL seed
vrs1	vrs1.a	GSHO 1907	Bowman	8-3	94	3.58	38.09	5 mL seed
vrs1	vrs1.a	GSHO 1907	Bowman	8-4	90	3.51	39	5 mL seed
vrs4	vrs4.k	GSHO 1986	Bowman	16-1	88	3.62	41.14	5 mL seed
vrs4	vrs4.k	GSHO 1986	Bowman	16-2	89	3.45	38.76	5 mL seed
vrs4	vrs4.k	GSHO 1986	Bowman	16-3	92	3.7	40.22	5 mL seed
vrs4	vrs4.k	GSHO 1986	Bowman	16-4	93	3.63	39.03	5 mL seed
vrs4	vrs4.k	GSHO 1986	Bowman	11-1	101	3.69	36.53	5 mL seed
vrs4	vrs4.k	GSHO 1986	Bowman	11-2	96	3.5	36.46	5 mL seed
vrs4	vrs4.k	GSHO 1986	Bowman	11-3	94	3.56	37.87	5 mL seed
vrs4	vrs4.k	GSHO 1986	Bowman	11-4	100	3.75	37.5	5 mL seed
vrs4	vrs4.k	GSHO 1986	Bowman	7-1	89	3.52	39.55	5 mL seed
vrs4	vrs4.k	GSHO 1986	Bowman	7-2	94	3.61	38.4	5 mL seed
vrs4	vrs4.k	GSHO 1986	Bowman	7-3	99	3.79	38.28	5 mL seed
vrs4	vrs4.k	GSHO 1986	Bowman	7-4	95	3.61	38	5 mL seed
int-m	int-m.85	GSHO 2273	Bowman	8-1	60	3.29	54.83	5 mL seed
int-m	int-m.85	GSHO 2273	Bowman	8-2	65	3.6	55.38	5 mL seed
int-m	int-m.85	GSHO 2273	Bowman	8-3	66	3.64	55.15	5 mL seed
int-m	int-m.85	GSHO 2273	Bowman	8-4	65	3.61	55.54	5 mL seed
int-m	int-m.85	GSHO 2273	Bowman	16-1	60	3.3	55	5 mL seed
int-m	int-m.85	GSHO 2273	Bowman	16-2	61	3.34	54.75	5 mL seed
int-m	int-m.85	GSHO 2273	Bowman	16-3	60	3.24	54	5 mL seed
int-m	int-m.85	GSHO 2273	Bowman	5-1	60	3.35	55.83	5 mL seed
int-m	int-m.85	GSHO 2273	Bowman	5-2	59	3.21	54.41	5 mL seed
int-m	int-m.85	GSHO 2273	Bowman	5-3	61	3.41	55.9	5 mL seed
wt	Bonus	GSHO 464	Bonus	13-1	66	3.78	57.27	5 mL seed
wt	Bonus	GSHO 464	Bonus	13-2	65	3.79	58.31	5 mL seed
wt	Bonus	GSHO 464	Bonus	13-3	65	3.64	56	5 mL seed
wt	Bonus	GSHO 464	Bonus	13-4	68	3.7	54.41	5 mL seed
wt	Bonus	GSHO 464	Bonus	9-1	65	3.81	58.62	5 mL seed
wt	Bonus	GSHO 464	Bonus	9-2	63	3.6	57.14	5 mL seed
wt	Bonus	GSHO 464	Bonus	9-3	67	3.8	56.72	5 mL seed
wt	Bonus	GSHO 464	Bonus	9-4	69	3.78	54.78	5 mL seed
wt	Bonus	GSHO 464	Bonus	10-1	62	3.95	63.71	5 mL seed
wt	Bonus	GSHO 464	Bonus	10-2	64	3.99	62.34	5 mL seed
wt	Bonus	GSHO 464	Bonus	10-3	62	3.79	61.13	5 mL seed
wt	Bonus	GSHO 464	Bonus	10-4	61	3.73	61.15	5 mL seed
wt	Bonus	GSHO 464	Bonus	12-1	62	3.78	60.97	5 mL seed
wt	Bonus	GSHO 464	Bonus	12-2	63	3.83	60.79	5 mL seed
wt	Bonus	GSHO 464	Bonus	12-3	68	3.89	57.21	5 mL seed
wt	Bonus	GSHO 464	Bonus	12-4	64	3.86	60.31	5 mL seed
vrs3	int-a.64	NGB 115482	Bonus	15-1	63	3.13	49.68	5 mL seed
vrs3	int-a.64	NGB 115482	Bonus	15-2	67	3.15	47.01	5 mL seed
vrs3	int-a.64	NGB 115482	Bonus	15-3	70	3.43	49	5 mL seed
vrs3	int-a.64	NGB 115482	Bonus	15-4	66	3.37	51.06	5 mL seed
vrs3	int-a.64	NGB 115482	Bonus	5-1	70	3.32	47.43	5 mL seed
vrs3	int-a.64	NGB 115482	Bonus	5-2	73	3.29	45.07	5 mL seed
vrs3	int-a.64	NGB 115482	Bonus	5-3	76	3.38	44.47	5 mL seed
vrs3	int-a.64	NGB 115482	Bonus	5-4	77	3.49	45.32	5 mL seed
vrs3	int-a.64	NGB 115482	Bonus	2-1	59	3.18	53.9	5 mL seed
vrs3	int-a.64	NGB 115482	Bonus	2-2	68	3.05	44.85	5 mL seed
vrs3	int-a.64	NGB 115482	Bonus	2-3	67	3.32	49.55	5 mL seed
vrs3	int-a.64	NGB 115482	Bonus	2-4	68	3.37	49.56	5 mL seed
int-b	int-b.75	NGB 115493	Bonus	11-1	72	3.18	44.17	5 mL seed
int-b	int-b.75	NGB 115493	Bonus	11-2	75	3.34	44.53	5 mL seed
int-b	int-b.75	NGB 115493	Bonus	11-3	76	3.27	43.03	5 mL seed
int-b	int-b.75	NGB 115493	Bonus	11-4	75	3.39	45.2	5 mL seed
int-b	int-b.75	NGB 115493	Bonus	8-1	71	3.41	48.03	5 mL seed
int-b	int-b.75	NGB 115493	Bonus	8-2	76	3.45	45.39	5 mL seed
int-b	int-b.75	NGB 115493	Bonus	8-3	76	3.38	44.47	5 mL seed
int-b	int-b.75	NGB 115493	Bonus	12-1	75	3	40	5 mL seed
int-b	int-b.75	NGB 115493	Bonus	12-2	71	3.23	45.49	5 mL seed
int-b	int-b.75	NGB 115493	Bonus	12-3	71	3.23	45.49	5 mL seed
int-b	int-b.75	NGB 115493	Bonus	12-4	75	3.49	46.53	5 mL seed
int-c	int-c.5	NGB 115423	Bonus	15-1	74	3.64	49.19	5 mL seed
int-c	int-c.5	NGB 115423	Bonus	15-2	77	3.55	46.1	5 mL seed
int-c	int-c.5	NGB 115423	Bonus	15-3	86	3.7	43.02	5 mL seed
int-c	int-c.5	NGB 115423	Bonus	15-4	89	3.72	41.8	5 mL seed
int-c	int-c.5	NGB 115423	Bonus	9-1	71	3.45	48.59	5 mL seed
int-c	int-c.5	NGB 115423	Bonus	9-2	79	3.29	41.65	5 mL seed
int-c	int-c.5	NGB 115423	Bonus	9-3	74	3.56	48.11	5 mL seed
int-c	int-c.5	NGB 115423	Bonus	9-4	74	3.45	46.62	5 mL seed
int-c	int-c.5	NGB 115423	Bonus	16-1	71	3.22	45.35	5 mL seed
int-c	int-c.5	NGB 115423	Bonus	16-2	70	3.44	49.14	5 mL seed
int-c	int-c.5	NGB 115423	Bonus	16-3	75	3.3	44	5 mL seed
int-c	int-c.5	NGB 115423	Bonus	16-4	73	3.23	44.25	5 mL seed
vrs1	hex-v.3	NGB 115545	Bonus	4-1	93	3.96	42.58	5 mL seed
vrs1	hex-v.3	NGB 115545	Bonus	4-2	107	3.94	36.82	5 mL seed
vrs1	hex-v.3	NGB 115545	Bonus	4-3	94	3.76	40	5 mL seed
vrs1	hex-v.3	NGB 115545	Bonus	4-4	109	3.95	36.24	5 mL seed
vrs1	hex-v.3	NGB 115545	Bonus	5-1	90	3.67	40.78	5 mL seed
vrs1	hex-v.3	NGB 115545	Bonus	5-2	103	3.74	36.31	5 mL seed
vrs1	hex-v.3	NGB 115545	Bonus	5-3	110	3.7	33.64	5 mL seed
vrs1	hex-v.3	NGB 115545	Bonus	5-4	111	3.7	33.33	5 mL seed
vrs1	hex-v.3	NGB 115545	Bonus	7-1	85	3.72	43.76	5 mL seed
vrs1	hex-v.3	NGB 115545	Bonus	7-2	99	3.91	39.49	5 mL seed
vrs1	hex-v.3	NGB 115545	Bonus	7-3	99	3.59	36.26	5 mL seed
vrs1	hex-v.3	NGB 115545	Bonus	7-4	89	3.52	39.55	5 mL seed
vrs1	hex-v.6	NGB 115547	Bonus	9-1	70	3.48	49.71	5 mL seed
vrs1	hex-v.6	NGB 115547	Bonus	9-2	89	3.62	40.67	5 mL seed
vrs1	hex-v.6	NGB 115547	Bonus	9-3	92	3.51	38.15	5 mL seed
vrs1	hex-v.6	NGB 115547	Bonus	9-4	82	3.54	43.17	5 mL seed
vrs1	hex-v.6	NGB 115547	Bonus	16-1	82	3.69	45	5 mL seed
vrs1	hex-v.6	NGB 115547	Bonus	16-2	78	3.4	43.59	5 mL seed
vrs1	hex-v.6	NGB 115547	Bonus	16-3	84	3.55	42.26	5 mL seed
vrs1	hex-v.6	NGB 115547	Bonus	16-4	89	3.55	39.89	5 mL seed
vrs1	hex-v.6	NGB 115547	Bonus	7-1	84	3.37	40.12	5 mL seed
vrs1	hex-v.6	NGB 115547	Bonus	7-2	94	3.57	37.98	5 mL seed
vrs1	hex-v.6	NGB 115547	Bonus	7-3	81	3.35	41.36	5 mL seed
vrs1	hex-v.6	NGB 115547	Bonus	7-4	91	3.46	38.02	5 mL seed
vrs4	int-e.65	NGB 115483	Bonus	5-1	65	3.08	47.38	5 mL seed
vrs4	int-e.65	NGB 115483	Bonus	5-2	62	3.1	50	5 mL seed
vrs4	int-e.65	NGB 115483	Bonus	5-3	67	3.26	48.66	5 mL seed
vrs4	int-e.65	NGB 115483	Bonus	5-4	74	3.16	42.7	5 mL seed
vrs4	int-e.65	NGB 115483	Bonus	14-1	63	3.2	50.79	5 mL seed
vrs4	int-e.65	NGB 115483	Bonus	14-2	65	3.35	51.54	5 mL seed
vrs4	int-e.65	NGB 115483	Bonus	14-3	77	3.45	44.81	5 mL seed
vrs4	int-e.65	NGB 115483	Bonus	14-4	74	3.56	48.11	5 mL seed
vrs4	int-e.65	NGB 115483	Bonus	2-1	66	3.03	45.91	5 mL seed
vrs4	int-e.65	NGB 115483	Bonus	2-2	61	3.21	52.62	5 mL seed
vrs4	int-e.65	NGB 115483	Bonus	2-3	62	3.29	53.06	5 mL seed
vrs4	int-e.65	NGB 115483	Bonus	2-4	69	3.32	48.12	5 mL seed
wt	Foma	CIho11333	Foma	6-1	66	3.61	54.7	5 mL seed
wt	Foma	CIho11333	Foma	6-2	67	3.7	55.22	5 mL seed
wt	Foma	CIho11333	Foma	6-3	68	3.74	55	5 mL seed
wt	Foma	CIho11333	Foma	6-4	72	3.76	52.22	5 mL seed
wt	Foma	CIho11333	Foma	5-1	79	3.78	47.85	5 mL seed
wt	Foma	CIho11333	Foma	5-2	76	3.88	51.05	5 mL seed
wt	Foma	CIho11333	Foma	5-3	73	3.75	51.37	5 mL seed
wt	Foma	CIho11333	Foma	5-4	80	3.94	49.25	5 mL seed
wt	Foma	CIho11333	Foma	4-1	69	3.76	54.49	5 mL seed
wt	Foma	CIho11333	Foma	4-2	76	3.86	50.79	5 mL seed
wt	Foma	CIho11333	Foma	4-3	75	3.81	50.8	5 mL seed
wt	Foma	CIho11333	Foma	4-4	78	3.79	48.59	5 mL seed
wt	Foma	CIho11333	Foma	3-1	74	4.01	54.19	5 mL seed
wt	Foma	CIho11333	Foma	3-2	72	3.85	53.47	5 mL seed
wt	Foma	CIho11333	Foma	3-3	73	3.9	53.42	5 mL seed
wt	Foma	CIho11333	Foma	3-4	71	3.84	54.08	5 mL seed
vrs3	int-a.8	NGB 115426	Foma	15-1	69	3.76	54.49	5 mL seed
vrs3	int-a.8	NGB 115426	Foma	15-2	67	3.49	52.09	5 mL seed
vrs3	int-a.8	NGB 115426	Foma	15-3	70	3.62	51.71	5 mL seed
vrs3	int-a.8	NGB 115426	Foma	15-4	74	3.59	48.51	5 mL seed
vrs3	int-a.8	NGB 115426	Foma	12-1	62	3.4	54.84	5 mL seed
vrs3	int-a.8	NGB 115426	Foma	12-2	71	3.46	48.73	5 mL seed
vrs3	int-a.8	NGB 115426	Foma	12-3	70	3.41	48.71	5 mL seed
vrs3	int-a.8	NGB 115426	Foma	12-4	67	3.6	53.73	5 mL seed
vrs3	int-a.8	NGB 115426	Foma	11-1	66	3.56	53.94	5 mL seed
vrs3	int-a.8	NGB 115426	Foma	11-2	74	3.53	47.7	5 mL seed
vrs3	int-a.8	NGB 115426	Foma	11-3	70	3.47	49.57	5 mL seed
vrs3	int-a.8	NGB 115426	Foma	11-4	73	3.49	47.81	5 mL seed
vrs3	int-a.27	NGB 115445	Foma	15-1	64	3.28	51.25	5 mL seed
vrs3	int-a.27	NGB 115445	Foma	15-2	63	3.44	54.6	5 mL seed
vrs3	int-a.27	NGB 115445	Foma	15-3	74	3.56	48.11	5 mL seed
vrs3	int-a.27	NGB 115445	Foma	15-4	81	3.61	44.57	5 mL seed
vrs3	int-a.27	NGB 115445	Foma	11-1	64	3.2	50	5 mL seed
vrs3	int-a.27	NGB 115445	Foma	11-2	74	3.34	45.14	5 mL seed
vrs3	int-a.27	NGB 115445	Foma	11-3	67	3.29	49.1	5 mL seed
vrs3	int-a.27	NGB 115445	Foma	11-4	70	3.26	46.57	5 mL seed
vrs3	int-a.27	NGB 115445	Foma	14-1	67	3.36	50.15	5 mL seed
vrs3	int-a.27	NGB 115445	Foma	14-2	64	3.36	52.5	5 mL seed
vrs3	int-a.27	NGB 115445	Foma	14-3	71	3.14	44.23	5 mL seed
vrs3	int-a.27	NGB 115445	Foma	14-4	76	3.29	43.29	5 mL seed
int-c	int-c.13	NGB 115431	Foma	9-1	87	3.49	40.11	5 mL seed
int-c	int-c.13	NGB 115431	Foma	9-2	84	3.52	41.9	5 mL seed
int-c	int-c.13	NGB 115431	Foma	9-3	81	3.57	44.07	5 mL seed
int-c	int-c.13	NGB 115431	Foma	9-4	83	3.3	39.76	5 mL seed
int-c	int-c.13	NGB 115431	Foma	14-1	64	3.59	56.09	5 mL seed
int-c	int-c.13	NGB 115431	Foma	14-2	63	3.31	52.54	5 mL seed
int-c	int-c.13	NGB 115431	Foma	14-3	66	3.5	53.03	5 mL seed
int-c	int-c.13	NGB 115431	Foma	14-4	76	3.42	45	5 mL seed
int-c	int-c.13	NGB 115431	Foma	12-1	83	3.42	41.2	5 mL seed
int-c	int-c.13	NGB 115431	Foma	12-2	75	3.22	42.93	5 mL seed
int-c	int-c.13	NGB 115431	Foma	12-3	78	3.38	43.33	5 mL seed
int-c	int-c.13	NGB 115431	Foma	12-4	87	3.32	38.16	5 mL seed
int-c	int-c.25	NGB 115443	Foma	1-1	69	3.38	48.99	5 mL seed
int-c	int-c.25	NGB 115443	Foma	1-2	74	3.56	48.11	5 mL seed
int-c	int-c.25	NGB 115443	Foma	1-3	79	3.32	42.03	5 mL seed
int-c	int-c.25	NGB 115443	Foma	1-4	78	3.44	44.1	5 mL seed
int-c	int-c.25	NGB 115443	Foma	3-1	61	3.23	52.95	5 mL seed
int-c	int-c.25	NGB 115443	Foma	3-2	66	3.29	49.85	5 mL seed
int-c	int-c.25	NGB 115443	Foma	3-3	81	3.43	42.35	5 mL seed
int-c	int-c.25	NGB 115443	Foma	3-4	66	3.13	47.42	5 mL seed
int-c	int-c.25	NGB 115443	Foma	7-1	61	3.53	57.87	5 mL seed
int-c	int-c.25	NGB 115443	Foma	7-2	67	3.54	52.84	5 mL seed
int-c	int-c.25	NGB 115443	Foma	7-3	64	3.34	52.19	5 mL seed
int-c	int-c.25	NGB 115443	Foma	7-4	68	3.45	50.74	5 mL seed
vrs1	int-d.11	NGB 115429	Foma	8-1	73	3.93	53.84	5 mL seed
vrs1	int-d.11	NGB 115429	Foma	8-2	74	3.9	52.7	5 mL seed
vrs1	int-d.11	NGB 115429	Foma	8-3	75	3.96	52.8	5 mL seed
vrs1	int-d.11	NGB 115429	Foma	8-4	78	3.95	50.64	5 mL seed
vrs1	int-d.11	NGB 115429	Foma	7-1	73	3.8	52.05	5 mL seed
vrs1	int-d.11	NGB 115429	Foma	7-2	70	3.84	54.86	5 mL seed
vrs1	int-d.11	NGB 115429	Foma	7-3	77	3.85	50	5 mL seed
vrs1	int-d.11	NGB 115429	Foma	7-4	79	3.82	48.35	5 mL seed
vrs1	int-d.11	NGB 115429	Foma	22-1	68	3.83	56.32	5 mL seed
vrs1	int-d.11	NGB 115429	Foma	22-2	65	3.7	56.92	5 mL seed
vrs1	int-d.11	NGB 115429	Foma	22-3	69	3.78	54.78	5 mL seed
vrs1	int-d.11	NGB 115429	Foma	22-4	71	3.76	52.96	5 mL seed
vrs1	int-d.22	NGB 115440	Foma	4-1	95	3.79	39.89	5 mL seed
vrs1	int-d.22	NGB 115440	Foma	4-2	96	3.73	38.85	5 mL seed
vrs1	int-d.22	NGB 115440	Foma	4-3	100	3.73	37.3	5 mL seed
vrs1	int-d.22	NGB 115440	Foma	4-4	138	3.58	25.94	5 mL seed
vrs1	int-d.22	NGB 115440	Foma	14-1	99	3.67	37.07	5 mL seed
vrs1	int-d.22	NGB 115440	Foma	14-2	101	3.79	37.52	5 mL seed
vrs1	int-d.22	NGB 115440	Foma	14-3	110	3.79	34.45	5 mL seed
vrs1	int-d.22	NGB 115440	Foma	14-4	112	3.78	33.75	5 mL seed
vrs1	int-d.22	NGB 115440	Foma	8-1	100	3.61	36.1	5 mL seed
vrs1	int-d.22	NGB 115440	Foma	8-2	97	3.67	37.84	5 mL seed
vrs1	int-d.22	NGB 115440	Foma	8-3	92	3.53	38.37	5 mL seed
vrs1	int-d.22	NGB 115440	Foma	8-4	114	3.63	31.84	5 mL seed
vrs4	int-e.20	NGB 115438	Foma	6-1	84	3.84	45.71	5 mL seed
vrs4	int-e.20	NGB 115438	Foma	6-2	86	3.72	43.26	5 mL seed
vrs4	int-e.20	NGB 115438	Foma	6-3	87	3.62	41.61	5 mL seed
vrs4	int-e.20	NGB 115438	Foma	6-4	95	3.63	38.21	5 mL seed
vrs4	int-e.20	NGB 115438	Foma	8-1	78	3.89	49.87	5 mL seed
vrs4	int-e.20	NGB 115438	Foma	8-2	70	3.68	52.57	5 mL seed
vrs4	int-e.20	NGB 115438	Foma	8-3	90	3.73	41.44	5 mL seed
vrs4	int-e.20	NGB 115438	Foma	8-4	89	3.77	42.36	5 mL seed
vrs4	int-e.20	NGB 115438	Foma	9-1	80	3.66	45.75	5 mL seed
vrs4	int-e.20	NGB 115438	Foma	9-2	83	3.69	44.46	5 mL seed
vrs4	int-e.20	NGB 115438	Foma	9-3	90	3.77	41.89	5 mL seed
vrs4	int-e.20	NGB 115438	Foma	9-4	100	3.84	38.4	5 mL seed
int-f	int-f.19	NGB 115437	Foma	10-1	61	3.05	50	5 mL seed
int-f	int-f.19	NGB 115437	Foma	10-2	60	3.03	50.5	5 mL seed
int-f	int-f.19	NGB 115437	Foma	10-3	65	3.16	48.62	5 mL seed
int-f	int-f.19	NGB 115437	Foma	10-4	68	3.26	47.94	5 mL seed
int-f	int-f.19	NGB 115437	Foma	11-1	53	2.89	54.53	5 mL seed
int-f	int-f.19	NGB 115437	Foma	11-2	60	3.05	50.83	5 mL seed
int-f	int-f.19	NGB 115437	Foma	11-3	60	2.97	49.5	5 mL seed
int-f	int-f.19	NGB 115437	Foma	11-4	61	2.81	46.07	5 mL seed
int-f	int-f.19	NGB 115437	Foma	8-1	62	3.28	52.9	5 mL seed
int-f	int-f.19	NGB 115437	Foma	8-2	65	3.14	48.31	5 mL seed
int-f	int-f.19	NGB 115437	Foma	8-3	61	3.17	51.97	5 mL seed
int-f	int-f.19	NGB 115437	Foma	8-4	66	3.17	48.03	5 mL seed
wt	Barke	--	Barke	11-1	61	3.83	62.79	5 mL seed
wt	Barke	--	Barke	11-2	65	3.88	59.69	5 mL seed
wt	Barke	--	Barke	11-3	67	3.95	58.96	5 mL seed
wt	Barke	--	Barke	11-4	65	3.92	60.31	5 mL seed
wt	Barke	--	Barke	7-1	70	3.8	54.29	5 mL seed
wt	Barke	--	Barke	7-2	67	3.66	54.63	5 mL seed
wt	Barke	--	Barke	7-3	72	3.84	53.33	5 mL seed
wt	Barke	--	Barke	7-4	71	3.76	52.96	5 mL seed
wt	Barke	--	Barke	6-1	66	3.74	56.67	5 mL seed
wt	Barke	--	Barke	6-2	64	3.79	59.22	5 mL seed
wt	Barke	--	Barke	6-3	65	3.74	57.54	5 mL seed
wt	Barke	--	Barke	6-4	67	3.93	58.66	5 mL seed
vrs1	11910BC	--	Barke	4-1	90	3.51	39	5 mL seed
vrs1	11910BC	--	Barke	4-2	86	3.48	40.47	5 mL seed
vrs1	11910BC	--	Barke	4-3	97	3.58	36.91	5 mL seed
vrs1	11910BC	--	Barke	4-4	95	3.49	36.74	5 mL seed
vrs1	11910BC	--	Barke	6-1	84	3.38	40.24	5 mL seed
vrs1	11910BC	--	Barke	6-2	90	3.6	40	5 mL seed
vrs1	11910BC	--	Barke	6-3	83	3.34	40.24	5 mL seed
vrs1	11910BC	--	Barke	6-4	89	3.38	37.98	5 mL seed
wt	Montcalm	CIho 7149	Montcalm	5-1	61	3.34	54.75	5 mL seed
wt	Montcalm	CIho 7149	Montcalm	5-2	66	3.52	53.33	5 mL seed
wt	Montcalm	CIho 7149	Montcalm	5-3	67	3.49	52.09	5 mL seed
wt	Montcalm	CIho 7149	Montcalm	5-4	67	3.51	52.39	5 mL seed
wt	Montcalm	CIho 7149	Montcalm	4-1	63	3.43	54.44	5 mL seed
wt	Montcalm	CIho 7149	Montcalm	4-2	69	3.46	50.14	5 mL seed
wt	Montcalm	CIho 7149	Montcalm	4-3	65	3.47	53.38	5 mL seed
wt	Montcalm	CIho 7149	Montcalm	4-4	70	3.51	50.14	5 mL seed
wt	Montcalm	CIho 7149	Montcalm	3-1	69	3.52	51.01	5 mL seed
wt	Montcalm	CIho 7149	Montcalm	3-2	65	3.41	52.46	5 mL seed
wt	Montcalm	CIho 7149	Montcalm	3-3	71	3.57	50.28	5 mL seed
wt	Montcalm	CIho 7149	Montcalm	3-4	72	3.6	50	5 mL seed

## Sheet: File S1 seed area
File S1: Raw seed area values measured using the MARVIN seed analyzer
Seed are sorted into bins accoring to their seed area
class 1	2.5-25 mm2
class 2	25-47.5 mm2
class 3	47.5-70 mm2
						class 1										class 2										class 3
locus	mutation	seed stock number	background	replicate	seed nr.	A-F0(<=2,50)	A-F1(<=5,00)	A-F2(<=7,50)	A-F3(<=10,00)	A-F4(<=12,50)	A-F5(<=15,00)	A-F6(<=17,50)	A-F7(<=20,00)	A-F8(<=22,50)	A-F9(<=25,00)	A-F0(<=25,00)	A-F1(<=27,50)	A-F2(<=30,00)	A-F3(<=32,50)	A-F4(<=35,00)	A-F5(<=37,50)	A-F6(<=40,00)	A-F7(<=42,50)	A-F8(<=45,00)	A-F9(<=47,50)	A-F0(<=47,50)	A-F1(<=50,00)	A-F2(<=52,50)	A-F3(<=55,00)	A-F4(<=57,50)	A-F5(<=60,00)	A-F6(<=62,50)	A-F7(<=65,00)	A-F8(<=67,50)	A-F9(<=70,00)	ØArea	Remark
wt	Bowman	PI 483237	Bowman	10-1	20	0	0	0	0	0	0	1	0	1	1	3	3	5	6	3	0	0	0	0	0	20	0	0	0	0	0	0	0	0	0	28.8	one spike
wt	Bowman	PI 483237	Bowman	10-2	21	0	0	0	0	0	0	0	1	1	1	3	9	5	4	0	0	0	0	0	0	21	0	0	0	0	0	0	0	0	0	27	one spike
wt	Bowman	PI 483237	Bowman	10-3	20	0	0	0	0	0	0	0	0	1	1	2	8	6	4	0	0	0	0	0	0	20	0	0	0	0	0	0	0	0	0	27.5	one spike
wt	Bowman	PI 483237	Bowman	10-4	16	0	0	0	0	0	0	0	0	0	2	2	0	8	2	4	0	0	0	0	0	16	0	0	0	0	0	0	0	0	0	29.8	one spike
wt	Bowman	PI 483237	Bowman	10-5	20	0	0	0	0	0	0	0	0	1	1	2	0	7	7	3	1	0	0	0	0	20	0	0	0	0	0	0	0	0	0	29.9	one spike
wt	Bowman	PI 483237	Bowman	10-6	19	0	0	0	0	0	0	0	0	2	1	3	3	10	3	0	0	0	0	0	0	19	0	0	0	0	0	0	0	0	0	27.8	one spike
wt	Bowman	PI 483237	Bowman	16-1	21	0	0	0	0	0	0	0	1	0	2	3	3	2	10	3	0	0	0	0	0	21	0	0	0	0	0	0	0	0	0	29.2	one spike
wt	Bowman	PI 483237	Bowman	16-2	19	0	0	0	0	0	0	0	0	0	3	3	5	3	7	1	0	0	0	0	0	19	0	0	0	0	0	0	0	0	0	28.5	one spike
wt	Bowman	PI 483237	Bowman	16-3	17	0	0	0	0	0	0	0	0	0	0	0	3	7	4	3	0	0	0	0	0	17	0	0	0	0	0	0	0	0	0	29.5	one spike
wt	Bowman	PI 483237	Bowman	16-4	21	0	0	0	0	0	0	1	0	1	0	2	3	7	6	3	0	0	0	0	0	21	0	0	0	0	0	0	0	0	0	29	one spike
wt	Bowman	PI 483237	Bowman	16-5	21	0	0	0	0	0	0	0	1	4	2	7	4	8	2	0	0	0	0	0	0	21	0	0	0	0	0	0	0	0	0	26.3	one spike
wt	Bowman	PI 483237	Bowman	16-6	21	0	0	0	0	0	0	0	3	2	6	11	4	5	1	0	0	0	0	0	0	21	0	0	0	0	0	0	0	0	0	25	one spike
wt	Bowman	PI 483237	Bowman	3-1	19	0	0	0	0	0	0	0	0	2	2	4	5	6	4	0	0	0	0	0	0	19	0	0	0	0	0	0	0	0	0	27.1	one spike
wt	Bowman	PI 483237	Bowman	3-2	23	0	0	0	0	0	1	0	1	4	3	9	5	6	3	0	0	0	0	0	0	23	0	0	0	0	0	0	0	0	0	25.6	one spike
wt	Bowman	PI 483237	Bowman	3-3	21	0	0	0	0	0	0	1	1	1	3	6	4	9	2	0	0	0	0	0	0	21	0	0	0	0	0	0	0	0	0	26.2	one spike
wt	Bowman	PI 483237	Bowman	3-4	21	0	0	0	0	0	0	1	2	1	3	7	7	7	0	0	0	0	0	0	0	21	0	0	0	0	0	0	0	0	0	25.3	one spike
wt	Bowman	PI 483237	Bowman	3-5	24	0	0	0	0	1	0	1	0	1	5	8	5	9	2	0	0	0	0	0	0	24	0	0	0	0	0	0	0	0	0	25.7	one spike
wt	Bowman	PI 483237	Bowman	3-6	23	0	0	0	0	0	0	1	1	2	2	6	6	9	2	0	0	0	0	0	0	23	0	0	0	0	0	0	0	0	0	26.1	one spike
wt	Bowman	PI 483237	Bowman	4-1	23	0	0	0	0	0	0	0	1	0	2	3	2	4	7	7	0	0	0	0	0	23	0	0	0	0	0	0	0	0	0	30	one spike
wt	Bowman	PI 483237	Bowman	4-2	22	0	0	0	0	0	0	0	0	1	1	2	4	3	8	5	0	0	0	0	0	22	0	0	0	0	0	0	0	0	0	29.8	one spike
wt	Bowman	PI 483237	Bowman	4-3	20	0	0	0	0	0	0	0	0	1	3	4	5	3	4	4	0	0	0	0	0	20	0	0	0	0	0	0	0	0	0	28.2	one spike
wt	Bowman	PI 483237	Bowman	4-4	21	0	0	0	0	0	0	0	0	1	4	5	1	5	7	2	1	0	0	0	0	21	0	0	0	0	0	0	0	0	0	29	one spike
wt	Bowman	PI 483237	Bowman	4-5	26	0	0	0	0	0	0	0	1	1	3	5	4	7	6	4	0	0	0	0	0	26	0	0	0	0	0	0	0	0	0	28.6	one spike
wt	Bowman	PI 483237	Bowman	4-6	24	0	0	0	0	0	0	0	1	1	3	5	3	3	8	3	2	0	0	0	0	24	0	0	0	0	0	0	0	0	0	29.1	one spike
wt	Bowman	PI 483237	Bowman	5-1	22	0	0	0	0	0	0	0	1	0	2	3	4	5	8	2	0	0	0	0	0	22	0	0	0	0	0	0	0	0	0	28.8	one spike
wt	Bowman	PI 483237	Bowman	5-2	21	0	0	0	0	0	0	1	1	0	3	5	4	6	4	2	0	0	0	0	0	21	0	0	0	0	0	0	0	0	0	27.6	one spike
wt	Bowman	PI 483237	Bowman	5-3	20	0	0	0	0	0	0	0	1	1	4	6	7	4	2	1	0	0	0	0	0	20	0	0	0	0	0	0	0	0	0	26.5	one spike
wt	Bowman	PI 483237	Bowman	5-4	17	0	0	0	0	0	0	0	0	0	2	2	8	5	2	0	0	0	0	0	0	17	0	0	0	0	0	0	0	0	0	27.7	one spike
wt	Bowman	PI 483237	Bowman	5-5	22	0	0	0	0	0	0	1	1	1	4	7	7	6	2	0	0	0	0	0	0	22	0	0	0	0	0	0	0	0	0	25.9	one spike
wt	Bowman	PI 483237	Bowman	5-6	19	0	0	0	0	0	0	0	0	1	5	6	8	4	1	0	0	0	0	0	0	19	0	0	0	0	0	0	0	0	0	25.9	one spike
vrs3	int-a.1	GSHO 2055	Bowman	10-1	49	0	0	0	0	1	1	2	1	8	17	30	11	6	1	1	0	0	0	0	0	49	0	0	0	0	0	0	0	0	0	24	one spike
vrs3	int-a.1	GSHO 2055	Bowman	10-2	57	0	0	0	0	0	3	4	4	8	13	32	13	9	3	0	0	0	0	0	0	57	0	0	0	0	0	0	0	0	0	23.7	one spike
vrs3	int-a.1	GSHO 2055	Bowman	10-3	56	0	0	0	0	0	3	0	11	14	14	42	11	3	0	0	0	0	0	0	0	56	0	0	0	0	0	0	0	0	0	22.5	one spike
vrs3	int-a.1	GSHO 2055	Bowman	10-4	40	0	0	0	0	0	0	2	8	10	9	29	5	5	1	0	0	0	0	0	0	40	0	0	0	0	0	0	0	0	0	22.7	one spike
vrs3	int-a.1	GSHO 2055	Bowman	10-5	42	0	0	0	0	0	0	3	5	11	14	33	3	4	1	1	0	0	0	0	0	42	0	0	0	0	0	0	0	0	0	22.8	one spike
vrs3	int-a.1	GSHO 2055	Bowman	10-6	47	0	0	0	0	0	0	2	10	8	12	32	7	4	4	0	0	0	0	0	0	47	0	0	0	0	0	0	0	0	0	23.3	one spike
vrs3	int-a.1	GSHO 2055	Bowman	13-1	51	0	0	0	1	1	0	6	8	15	10	41	7	1	2	0	0	0	0	0	0	51	0	0	0	0	0	0	0	0	0	21.7	one spike
vrs3	int-a.1	GSHO 2055	Bowman	13-2	54	0	0	0	0	1	2	3	11	12	12	41	8	3	2	0	0	0	0	0	0	54	0	0	0	0	0	0	0	0	0	22	one spike
vrs3	int-a.1	GSHO 2055	Bowman	13-3	39	0	0	0	0	0	4	5	6	11	5	31	5	2	1	0	0	0	0	0	0	39	0	0	0	0	0	0	0	0	0	21.1	one spike
vrs3	int-a.1	GSHO 2055	Bowman	13-4	56	0	0	0	0	0	4	7	5	14	16	46	6	3	1	0	0	0	0	0	0	56	0	0	0	0	0	0	0	0	0	21.8	one spike
vrs3	int-a.1	GSHO 2055	Bowman	13-5	55	0	0	0	0	5	10	12	6	7	4	44	5	6	0	0	0	0	0	0	0	55	0	0	0	0	0	0	0	0	0	19	one spike
vrs3	int-a.1	GSHO 2055	Bowman	13-6	55	0	0	0	0	0	1	6	11	23	5	46	4	4	1	0	0	0	0	0	0	55	0	0	0	0	0	0	0	0	0	21.4	one spike
vrs3	int-a.1	GSHO 2055	Bowman	15-1	55	0	0	0	0	2	4	10	16	17	6	55	0	0	0	0	0	0	0	0	0	55	0	0	0	0	0	0	0	0	0	18.9	one spike
vrs3	int-a.1	GSHO 2055	Bowman	15-2	52	0	0	0	0	0	2	8	6	13	11	40	7	5	0	0	0	0	0	0	0	52	0	0	0	0	0	0	0	0	0	22.1	one spike
vrs3	int-a.1	GSHO 2055	Bowman	15-3	53	0	0	0	0	0	5	4	18	15	6	48	5	0	0	0	0	0	0	0	0	53	0	0	0	0	0	0	0	0	0	20.1	one spike
vrs3	int-a.1	GSHO 2055	Bowman	15-4	58	0	0	0	0	2	10	12	16	8	6	54	4	0	0	0	0	0	0	0	0	58	0	0	0	0	0	0	0	0	0	18.5	one spike
vrs3	int-a.1	GSHO 2055	Bowman	15-5	53	0	0	0	0	0	2	13	12	7	10	44	6	3	0	0	0	0	0	0	0	53	0	0	0	0	0	0	0	0	0	20.6	one spike
vrs3	int-a.1	GSHO 2055	Bowman	15-6	50	0	0	0	0	0	4	7	13	12	10	46	4	0	0	0	0	0	0	0	0	50	0	0	0	0	0	0	0	0	0	20	one spike
vrs3	int-a.1	GSHO 2055	Bowman	16-1	54	0	0	0	0	1	5	10	10	10	4	40	6	7	1	0	0	0	0	0	0	54	0	0	0	0	0	0	0	0	0	20.7	one spike
vrs3	int-a.1	GSHO 2055	Bowman	16-2	54	0	0	0	0	0	1	11	6	13	13	44	7	3	0	0	0	0	0	0	0	54	0	0	0	0	0	0	0	0	0	21.6	one spike
vrs3	int-a.1	GSHO 2055	Bowman	16-3	53	0	0	0	0	0	0	7	10	16	10	43	3	6	1	0	0	0	0	0	0	53	0	0	0	0	0	0	0	0	0	22	one spike
vrs3	int-a.1	GSHO 2055	Bowman	16-4	47	0	0	0	0	1	2	4	6	13	6	32	7	6	2	0	0	0	0	0	0	47	0	0	0	0	0	0	0	0	0	22.4	one spike
vrs3	int-a.1	GSHO 2055	Bowman	16-5	54	0	0	0	0	0	3	11	17	11	5	47	7	0	0	0	0	0	0	0	0	54	0	0	0	0	0	0	0	0	0	20	one spike
vrs3	int-a.1	GSHO 2055	Bowman	16-6	47	0	0	0	0	2	4	3	8	16	6	39	3	5	0	0	0	0	0	0	0	47	0	0	0	0	0	0	0	0	0	20.7	one spike
vrs3	vrs3.f	GSHO 2056	Bowman	1-1	40	0	0	0	0	0	0	2	11	12	9	34	4	2	0	0	0	0	0	0	0	40	0	0	0	0	0	0	0	0	0	21.7	one spike
vrs3	vrs3.f	GSHO 2056	Bowman	1-2	49	0	0	0	0	2	7	11	10	9	4	43	5	1	0	0	0	0	0	0	0	49	0	0	0	0	0	0	0	0	0	19	one spike
vrs3	vrs3.f	GSHO 2056	Bowman	1-3	48	0	0	0	0	0	0	3	10	17	5	35	8	3	1	1	0	0	0	0	0	48	0	0	0	0	0	0	0	0	0	22.7	one spike
vrs3	vrs3.f	GSHO 2056	Bowman	1-4	37	0	0	0	0	0	1	8	10	9	4	32	3	2	0	0	0	0	0	0	0	37	0	0	0	0	0	0	0	0	0	20.2	one spike
vrs3	vrs3.f	GSHO 2056	Bowman	1-5	40	0	0	0	0	0	2	8	8	15	3	36	3	1	0	0	0	0	0	0	0	40	0	0	0	0	0	0	0	0	0	20.3	one spike
vrs3	vrs3.f	GSHO 2056	Bowman	1-6	38	0	0	0	0	3	3	6	11	4	5	32	4	2	0	0	0	0	0	0	0	38	0	0	0	0	0	0	0	0	0	19.7	one spike
vrs3	vrs3.f	GSHO 2056	Bowman	2-1	32	0	0	0	0	0	1	4	3	16	4	28	1	3	0	0	0	0	0	0	0	32	0	0	0	0	0	0	0	0	0	21.1	one spike
vrs3	vrs3.f	GSHO 2056	Bowman	2-2	41	0	0	0	0	0	0	4	11	11	4	30	8	3	0	0	0	0	0	0	0	41	0	0	0	0	0	0	0	0	0	21.9	one spike
vrs3	vrs3.f	GSHO 2056	Bowman	2-3	54	0	0	0	0	1	2	12	12	10	5	42	8	4	0	0	0	0	0	0	0	54	0	0	0	0	0	0	0	0	0	20.7	one spike
vrs3	vrs3.f	GSHO 2056	Bowman	2-4	32	0	0	0	0	0	1	2	8	10	6	27	4	1	0	0	0	0	0	0	0	32	0	0	0	0	0	0	0	0	0	21.4	one spike
vrs3	vrs3.f	GSHO 2056	Bowman	2-5	48	0	0	0	0	0	3	3	9	16	8	39	5	3	1	0	0	0	0	0	0	48	0	0	0	0	0	0	0	0	0	21.8	one spike
vrs3	vrs3.f	GSHO 2056	Bowman	2-6	48	0	0	0	1	1	3	5	12	12	5	39	7	2	0	0	0	0	0	0	0	48	0	0	0	0	0	0	0	0	0	20.4	one spike
vrs3	vrs3.f	GSHO 2056	Bowman	3-1	43	0	0	0	0	0	1	5	11	7	6	30	9	3	1	0	0	0	0	0	0	43	0	0	0	0	0	0	0	0	0	21.8	one spike
vrs3	vrs3.f	GSHO 2056	Bowman	3-2	37	0	0	0	0	0	1	3	13	4	8	29	6	2	0	0	0	0	0	0	0	37	0	0	0	0	0	0	0	0	0	21.5	one spike
vrs3	vrs3.f	GSHO 2056	Bowman	3-3	42	0	0	0	0	0	4	10	10	7	5	36	4	2	0	0	0	0	0	0	0	42	0	0	0	0	0	0	0	0	0	20	one spike
vrs3	vrs3.f	GSHO 2056	Bowman	3-4	51	0	0	0	0	0	2	6	10	14	10	42	6	3	0	0	0	0	0	0	0	51	0	0	0	0	0	0	0	0	0	21.3	one spike
vrs3	vrs3.f	GSHO 2056	Bowman	3-5	47	0	0	0	0	0	2	3	10	11	13	39	5	2	1	0	0	0	0	0	0	47	0	0	0	0	0	0	0	0	0	21.7	one spike
vrs3	vrs3.f	GSHO 2056	Bowman	3-6	48	0	0	0	0	0	3	5	11	14	10	43	3	1	1	0	0	0	0	0	0	48	0	0	0	0	0	0	0	0	0	20.9	one spike
vrs3	vrs3.f	GSHO 2056	Bowman	7-1	43	0	0	0	0	0	5	6	8	9	5	33	6	4	0	0	0	0	0	0	0	43	0	0	0	0	0	0	0	0	0	20.9	one spike
vrs3	vrs3.f	GSHO 2056	Bowman	7-2	46	0	0	0	0	0	2	5	13	10	7	37	7	1	1	0	0	0	0	0	0	46	0	0	0	0	0	0	0	0	0	21.2	one spike
vrs3	vrs3.f	GSHO 2056	Bowman	7-3	39	0	0	0	0	0	0	2	6	11	9	28	7	2	1	1	0	0	0	0	0	39	0	0	0	0	0	0	0	0	0	23.1	one spike
vrs3	vrs3.f	GSHO 2056	Bowman	7-4	50	0	0	0	0	2	4	11	11	7	7	42	4	4	0	0	0	0	0	0	0	50	0	0	0	0	0	0	0	0	0	20	one spike
vrs3	vrs3.f	GSHO 2056	Bowman	7-5	43	0	0	0	0	0	4	4	5	12	9	34	6	2	1	0	0	0	0	0	0	43	0	0	0	0	0	0	0	0	0	21.6	one spike
vrs3	vrs3.f	GSHO 2056	Bowman	7-6	44	0	0	0	0	2	2	10	5	9	7	35	8	0	1	0	0	0	0	0	0	44	0	0	0	0	0	0	0	0	0	20.5	one spike
int-b	int-b.3	GSHO 2129	Bowman	1	29	0	0	0	0	0	3	3	4	8	5	23	4	2	0	0	0	0	0	0	0	29	0	0	0	0	0	0	0	0	0	21.1	one spike
int-b	int-b.3	GSHO 2129	Bowman	2	28	0	0	0	0	0	0	2	7	5	1	15	2	8	3	0	0	0	0	0	0	28	0	0	0	0	0	0	0	0	0	23.9	one spike
int-b	int-b.3	GSHO 2129	Bowman	3	14	0	0	0	0	0	0	0	2	1	2	5	2	2	4	0	1	0	0	0	0	14	0	0	0	0	0	0	0	0	0	26.9	one spike
int-b	int-b.3	GSHO 2129	Bowman	4	21	0	0	0	0	0	1	1	2	4	2	10	5	5	0	0	1	0	0	0	0	21	0	0	0	0	0	0	0	0	0	24	one spike
int-b	int-b.3	GSHO 2129	Bowman	5	18	0	0	0	0	1	0	1	2	2	1	7	2	5	4	0	0	0	0	0	0	18	0	0	0	0	0	0	0	0	0	25.1	one spike
int-b	int-b.3	GSHO 2129	Bowman	6	24	0	0	0	0	0	2	3	6	1	4	16	4	3	1	0	0	0	0	0	0	24	0	0	0	0	0	0	0	0	0	22	one spike
int-b	int-b.3	GSHO 2129	Bowman	7	13	0	0	0	0	0	0	2	0	2	1	5	2	3	3	0	0	0	0	0	0	13	0	0	0	0	0	0	0	0	0	25.3	one spike
int-b	int-b.3	GSHO 2129	Bowman	8	28	0	0	0	0	1	0	7	6	3	3	20	5	3	0	0	0	0	0	0	0	28	0	0	0	0	0	0	0	0	0	21.2	one spike
int-b	int-b.3	GSHO 2129	Bowman	9	43	0	0	0	0	2	9	11	6	10	3	41	2	0	0	0	0	0	0	0	0	43	0	0	0	0	0	0	0	0	0	18	one spike
int-b	int-b.3	GSHO 2129	Bowman	10	48	0	0	0	0	1	4	6	12	9	3	35	9	4	0	0	0	0	0	0	0	48	0	0	0	0	0	0	0	0	0	20.9	one spike
int-b	int-b.3	GSHO 2129	Bowman	11	48	0	0	0	1	1	2	5	18	7	5	39	8	1	0	0	0	0	0	0	0	48	0	0	0	0	0	0	0	0	0	20.2	one spike
int-b	int-b.3	GSHO 2129	Bowman	12	18	0	0	0	0	0	3	2	0	0	1	6	5	5	2	0	0	0	0	0	0	18	0	0	0	0	0	0	0	0	0	24.1	one spike
int-b	int-b.3	GSHO 2129	Bowman	13	30	0	0	0	0	0	2	4	10	1	3	20	5	5	0	0	0	0	0	0	0	30	0	0	0	0	0	0	0	0	0	21.7	one spike
int-b	int-b.3	GSHO 2129	Bowman	14	21	0	0	0	0	0	0	2	3	3	3	11	3	2	3	2	0	0	0	0	0	21	0	0	0	0	0	0	0	0	0	24.7	one spike
int-b	int-b.3	GSHO 2129	Bowman	15	23	0	0	0	1	0	3	0	1	5	7	17	3	3	0	0	0	0	0	0	0	23	0	0	0	0	0	0	0	0	0	22	one spike
int-b	int-b.3	GSHO 2129	Bowman	16	11	0	0	0	0	0	0	0	0	0	0	0	1	2	2	4	2	0	0	0	0	11	0	0	0	0	0	0	0	0	0	32.2	one spike
int-b	int-b.3	GSHO 2129	Bowman	17	17	0	0	0	0	0	0	0	2	1	4	7	4	4	1	1	0	0	0	0	0	17	0	0	0	0	0	0	0	0	0	26	one spike
int-b	int-b.3	GSHO 2129	Bowman	18	21	0	0	0	0	1	0	3	5	3	3	15	0	3	2	1	0	0	0	0	0	21	0	0	0	0	0	0	0	0	0	22.3	one spike
int-b	int-b.3	GSHO 2129	Bowman	19	21	0	0	0	0	0	1	5	2	1	3	12	3	4	2	0	0	0	0	0	0	21	0	0	0	0	0	0	0	0	0	22.9	one spike
int-b	int-b.3	GSHO 2129	Bowman	20	35	0	0	0	0	0	3	5	4	9	4	25	8	2	0	0	0	0	0	0	0	35	0	0	0	0	0	0	0	0	0	21.4	one spike
int-c	int-c.5	GSHO 2003	Bowman	1-1	28	0	0	0	0	0	0	4	3	5	3	15	5	5	3	0	0	0	0	0	0	28	0	0	0	0	0	0	0	0	0	24	one spike
int-c	int-c.5	GSHO 2003	Bowman	1-2	47	0	0	0	0	0	2	5	10	8	7	32	6	7	2	0	0	0	0	0	0	47	0	0	0	0	0	0	0	0	0	22.4	one spike
int-c	int-c.5	GSHO 2003	Bowman	1-3	47	0	0	0	0	0	1	5	15	7	5	33	7	7	0	0	0	0	0	0	0	47	0	0	0	0	0	0	0	0	0	21.9	one spike
int-c	int-c.5	GSHO 2003	Bowman	1-4	59	0	0	0	0	1	5	17	15	3	5	46	11	2	0	0	0	0	0	0	0	59	0	0	0	0	0	0	0	0	0	19.8	one spike
int-c	int-c.5	GSHO 2003	Bowman	1-5	34	0	0	0	0	0	0	8	4	4	3	19	5	10	0	0	0	0	0	0	0	34	0	0	0	0	0	0	0	0	0	23.1	one spike
int-c	int-c.5	GSHO 2003	Bowman	1-6	50	0	0	0	0	2	0	7	14	7	5	35	11	4	0	0	0	0	0	0	0	50	0	0	0	0	0	0	0	0	0	21.4	one spike
int-c	int-c.5	GSHO 2003	Bowman	2-1	48	0	0	0	0	1	7	5	13	10	7	43	4	1	0	0	0	0	0	0	0	48	0	0	0	0	0	0	0	0	0	19.6	one spike
int-c	int-c.5	GSHO 2003	Bowman	2-2	41	0	0	0	0	1	5	8	7	3	5	29	9	3	0	0	0	0	0	0	0	41	0	0	0	0	0	0	0	0	0	20.6	one spike
int-c	int-c.5	GSHO 2003	Bowman	2-3	57	0	0	0	0	1	5	8	14	10	7	45	8	4	0	0	0	0	0	0	0	57	0	0	0	0	0	0	0	0	0	20.6	one spike
int-c	int-c.5	GSHO 2003	Bowman	2-4	27	0	0	0	0	0	0	4	4	5	3	16	5	4	2	0	0	0	0	0	0	27	0	0	0	0	0	0	0	0	0	23.1	one spike
int-c	int-c.5	GSHO 2003	Bowman	2-5	32	0	0	0	0	0	4	3	8	2	5	22	5	5	0	0	0	0	0	0	0	32	0	0	0	0	0	0	0	0	0	21.6	one spike
int-c	int-c.5	GSHO 2003	Bowman	2-6	45	0	0	0	0	2	1	7	18	3	3	34	6	5	0	0	0	0	0	0	0	45	0	0	0	0	0	0	0	0	0	20.5	one spike
int-c	int-c.5	GSHO 2003	Bowman	4-1	46	0	0	0	0	0	3	5	14	7	4	33	8	5	0	0	0	0	0	0	0	46	0	0	0	0	0	0	0	0	0	21.6	one spike
int-c	int-c.5	GSHO 2003	Bowman	4-2	40	0	0	0	0	0	1	3	11	8	5	28	5	6	1	0	0	0	0	0	0	40	0	0	0	0	0	0	0	0	0	22.3	one spike
int-c	int-c.5	GSHO 2003	Bowman	4-3	50	0	0	0	0	0	3	17	8	5	4	37	7	5	1	0	0	0	0	0	0	50	0	0	0	0	0	0	0	0	0	20.4	one spike
int-c	int-c.5	GSHO 2003	Bowman	4-4	41	0	0	0	0	0	0	10	9	5	5	29	3	9	0	0	0	0	0	0	0	41	0	0	0	0	0	0	0	0	0	21.7	one spike
int-c	int-c.5	GSHO 2003	Bowman	4-5	46	0	0	0	0	2	3	8	6	11	4	34	6	6	0	0	0	0	0	0	0	46	0	0	0	0	0	0	0	0	0	21.1	one spike
int-c	int-c.5	GSHO 2003	Bowman	4-6	56	0	0	0	1	1	7	6	14	12	6	47	6	3	0	0	0	0	0	0	0	56	0	0	0	0	0	0	0	0	0	19.9	one spike
int-c	int-c.5	GSHO 2003	Bowman	5-1	54	0	0	0	1	0	6	13	10	7	5	42	4	8	0	0	0	0	0	0	0	54	0	0	0	0	0	0	0	0	0	20.2	one spike
int-c	int-c.5	GSHO 2003	Bowman	5-2	54	0	0	0	0	0	5	8	17	6	5	41	5	7	1	0	0	0	0	0	0	54	0	0	0	0	0	0	0	0	0	20.8	one spike
int-c	int-c.5	GSHO 2003	Bowman	5-3	34	0	0	0	0	0	3	7	4	5	3	22	4	3	5	0	0	0	0	0	0	34	0	0	0	0	0	0	0	0	0	22.3	one spike
int-c	int-c.5	GSHO 2003	Bowman	5-4	40	0	0	0	0	0	2	5	13	7	5	32	4	4	0	0	0	0	0	0	0	40	0	0	0	0	0	0	0	0	0	21.3	one spike
int-c	int-c.5	GSHO 2003	Bowman	5-5	48	0	0	0	0	2	8	12	8	3	2	35	6	7	0	0	0	0	0	0	0	48	0	0	0	0	0	0	0	0	0	19.7	one spike
int-c	int-c.5	GSHO 2003	Bowman	5-6	39	0	0	0	0	0	1	4	13	5	4	27	6	5	1	0	0	0	0	0	0	39	0	0	0	0	0	0	0	0	0	22	one spike
int-c	int-c.5	GSHO 2003	Bowman	6-1	47	0	0	0	0	1	8	8	10	2	5	34	6	6	1	0	0	0	0	0	0	47	0	0	0	0	0	0	0	0	0	20.5	one spike
int-c	int-c.5	GSHO 2003	Bowman	6-2	44	0	0	0	0	4	2	8	11	7	6	38	4	1	1	0	0	0	0	0	0	44	0	0	0	0	0	0	0	0	0	19.6	one spike
int-c	int-c.5	GSHO 2003	Bowman	6-3	47	0	0	0	0	1	3	9	15	4	4	36	5	6	0	0	0	0	0	0	0	47	0	0	0	0	0	0	0	0	0	20.5	one spike
int-c	int-c.5	GSHO 2003	Bowman	6-4	54	0	0	0	0	2	3	3	14	15	7	44	8	2	0	0	0	0	0	0	0	54	0	0	0	0	0	0	0	0	0	20.9	one spike
int-c	int-c.5	GSHO 2003	Bowman	6-5	33	0	0	0	0	0	2	6	3	10	2	23	2	3	4	1	0	0	0	0	0	33	0	0	0	0	0	0	0	0	0	22.5	one spike
int-c	int-c.5	GSHO 2003	Bowman	6-6	54	0	0	0	0	1	1	11	12	13	6	44	8	2	0	0	0	0	0	0	0	54	0	0	0	0	0	0	0	0	0	20.6	one spike
vrs1	vrs1.a	GSHO 1907	Bowman	2-1	55	0	0	0	1	2	2	19	12	4	9	49	6	0	0	0	0	0	0	0	0	55	0	0	0	0	0	0	0	0	0	19.2	one spike
vrs1	vrs1.a	GSHO 1907	Bowman	2-2	50	0	0	0	0	0	1	5	21	7	2	36	10	4	0	0	0	0	0	0	0	50	0	0	0	0	0	0	0	0	0	21.2	one spike
vrs1	vrs1.a	GSHO 1907	Bowman	2-3	56	0	0	0	0	3	4	18	15	1	8	49	7	0	0	0	0	0	0	0	0	56	0	0	0	0	0	0	0	0	0	18.9	one spike
vrs1	vrs1.a	GSHO 1907	Bowman	2-4	47	0	0	0	0	0	5	7	16	4	6	38	9	0	0	0	0	0	0	0	0	47	0	0	0	0	0	0	0	0	0	20.1	one spike
vrs1	vrs1.a	GSHO 1907	Bowman	2-5	62	0	0	0	0	0	7	15	18	5	6	51	11	0	0	0	0	0	0	0	0	62	0	0	0	0	0	0	0	0	0	19.5	one spike
vrs1	vrs1.a	GSHO 1907	Bowman	2-6	61	0	0	0	1	2	5	14	20	7	3	52	9	0	0	0	0	0	0	0	0	61	0	0	0	0	0	0	0	0	0	18.8	one spike
vrs1	vrs1.a	GSHO 1907	Bowman	3-1	51	0	0	0	0	1	3	12	18	2	6	42	8	1	0	0	0	0	0	0	0	51	0	0	0	0	0	0	0	0	0	19.8	one spike
vrs1	vrs1.a	GSHO 1907	Bowman	3-2	59	0	0	0	0	3	3	12	23	2	7	50	7	2	0	0	0	0	0	0	0	59	0	0	0	0	0	0	0	0	0	19.5	one spike
vrs1	vrs1.a	GSHO 1907	Bowman	3-3	55	0	0	0	0	1	3	14	14	8	4	44	11	0	0	0	0	0	0	0	0	55	0	0	0	0	0	0	0	0	0	19.9	one spike
vrs1	vrs1.a	GSHO 1907	Bowman	3-4	63	0	0	0	1	2	6	13	18	6	3	49	11	3	0	0	0	0	0	0	0	63	0	0	0	0	0	0	0	0	0	19.6	one spike
vrs1	vrs1.a	GSHO 1907	Bowman	3-5	61	0	0	0	0	0	2	12	22	9	4	49	10	2	0	0	0	0	0	0	0	61	0	0	0	0	0	0	0	0	0	20.3	one spike
vrs1	vrs1.a	GSHO 1907	Bowman	3-6	51	0	0	0	0	2	2	9	16	7	3	39	9	3	0	0	0	0	0	0	0	51	0	0	0	0	0	0	0	0	0	20.2	one spike
vrs1	vrs1.a	GSHO 1907	Bowman	4-1	48	0	0	0	0	0	8	17	6	4	9	44	4	0	0	0	0	0	0	0	0	48	0	0	0	0	0	0	0	0	0	18.8	one spike
vrs1	vrs1.a	GSHO 1907	Bowman	4-2	52	0	0	0	0	0	4	13	18	3	5	43	5	4	0	0	0	0	0	0	0	52	0	0	0	0	0	0	0	0	0	19.6	one spike
vrs1	vrs1.a	GSHO 1907	Bowman	4-3	51	0	0	0	0	2	6	10	16	3	6	43	8	0	0	0	0	0	0	0	0	51	0	0	0	0	0	0	0	0	0	19.3	one spike
vrs1	vrs1.a	GSHO 1907	Bowman	4-4	52	0	0	0	0	1	3	10	19	5	4	42	8	2	0	0	0	0	0	0	0	52	0	0	0	0	0	0	0	0	0	20	one spike
vrs1	vrs1.a	GSHO 1907	Bowman	4-5	53	0	0	0	0	0	4	14	16	4	5	43	8	2	0	0	0	0	0	0	0	53	0	0	0	0	0	0	0	0	0	19.8	one spike
vrs1	vrs1.a	GSHO 1907	Bowman	4-6	50	0	0	0	0	0	5	16	10	4	7	42	8	0	0	0	0	0	0	0	0	50	0	0	0	0	0	0	0	0	0	19.5	one spike
vrs1	vrs1.a	GSHO 1907	Bowman	5-1	58	0	0	0	0	0	1	4	16	16	6	43	6	8	1	0	0	0	0	0	0	58	0	0	0	0	0	0	0	0	0	22.1	one spike
vrs1	vrs1.a	GSHO 1907	Bowman	5-2	60	0	0	0	0	2	7	15	17	6	2	49	8	3	0	0	0	0	0	0	0	60	0	0	0	0	0	0	0	0	0	19.3	one spike
vrs1	vrs1.a	GSHO 1907	Bowman	5-3	55	0	0	0	0	1	3	13	18	4	6	45	10	0	0	0	0	0	0	0	0	55	0	0	0	0	0	0	0	0	0	19.8	one spike
vrs1	vrs1.a	GSHO 1907	Bowman	5-4	56	0	0	0	0	1	2	8	13	15	3	42	5	8	1	0	0	0	0	0	0	56	0	0	0	0	0	0	0	0	0	21.4	one spike
vrs1	vrs1.a	GSHO 1907	Bowman	5-5	43	0	0	0	0	0	3	9	13	3	7	35	8	0	0	0	0	0	0	0	0	43	0	0	0	0	0	0	0	0	0	20.3	one spike
vrs1	vrs1.a	GSHO 1907	Bowman	5-6	49	0	0	0	0	0	1	9	21	2	5	38	8	3	0	0	0	0	0	0	0	49	0	0	0	0	0	0	0	0	0	20.8	one spike
vrs4	vrs4.k	GSHO 1986	Bowman	13-1	59	0	0	0	0	0	1	6	10	12	18	47	9	3	0	0	0	0	0	0	0	59	0	0	0	0	0	0	0	0	0	22	one spike
vrs4	vrs4.k	GSHO 1986	Bowman	13-2	77	0	0	0	0	5	8	14	13	25	8	73	4	0	0	0	0	0	0	0	0	77	0	0	0	0	0	0	0	0	0	19.1	one spike
vrs4	vrs4.k	GSHO 1986	Bowman	13-3	61	0	0	0	0	3	4	9	7	11	16	50	9	2	0	0	0	0	0	0	0	61	0	0	0	0	0	0	0	0	0	20.8	one spike
vrs4	vrs4.k	GSHO 1986	Bowman	13-4	58	0	0	0	0	4	5	9	7	21	10	56	2	0	0	0	0	0	0	0	0	58	0	0	0	0	0	0	0	0	0	19.4	one spike
vrs4	vrs4.k	GSHO 1986	Bowman	13-5	68	0	0	0	0	0	9	12	13	19	11	64	4	0	0	0	0	0	0	0	0	68	0	0	0	0	0	0	0	0	0	19.8	one spike
vrs4	vrs4.k	GSHO 1986	Bowman	13-6	44	0	0	0	0	0	3	3	10	15	12	43	1	0	0	0	0	0	0	0	0	44	0	0	0	0	0	0	0	0	0	20.7	one spike
vrs4	vrs4.k	GSHO 1986	Bowman	14-1	47	0	0	0	0	0	0	2	4	10	16	32	11	4	0	0	0	0	0	0	0	47	0	0	0	0	0	0	0	0	0	23.3	one spike
vrs4	vrs4.k	GSHO 1986	Bowman	14-2	51	0	0	0	0	0	2	2	4	6	10	24	17	9	1	0	0	0	0	0	0	51	0	0	0	0	0	0	0	0	0	24.1	one spike
vrs4	vrs4.k	GSHO 1986	Bowman	14-3	51	0	0	0	0	0	4	4	7	4	11	30	14	7	0	0	0	0	0	0	0	51	0	0	0	0	0	0	0	0	0	22.8	one spike
vrs4	vrs4.k	GSHO 1986	Bowman	14-4	49	0	0	0	0	0	0	2	2	8	17	29	13	7	0	0	0	0	0	0	0	49	0	0	0	0	0	0	0	0	0	24.3	one spike
vrs4	vrs4.k	GSHO 1986	Bowman	14-5	76	0	0	0	0	2	7	10	16	21	16	72	4	0	0	0	0	0	0	0	0	76	0	0	0	0	0	0	0	0	0	19.9	one spike
vrs4	vrs4.k	GSHO 1986	Bowman	14-6	47	0	0	0	0	0	3	2	10	8	16	39	5	3	0	0	0	0	0	0	0	47	0	0	0	0	0	0	0	0	0	21.6	one spike
vrs4	vrs4.k	GSHO 1986	Bowman	15-1	45	0	0	0	0	2	3	2	14	16	4	41	4	0	0	0	0	0	0	0	0	45	0	0	0	0	0	0	0	0	0	19.9	one spike
vrs4	vrs4.k	GSHO 1986	Bowman	15-2	51	0	0	0	0	1	1	7	10	7	13	39	11	1	0	0	0	0	0	0	0	51	0	0	0	0	0	0	0	0	0	21.5	one spike
vrs4	vrs4.k	GSHO 1986	Bowman	15-3	50	0	0	0	0	0	3	1	5	21	15	45	5	0	0	0	0	0	0	0	0	50	0	0	0	0	0	0	0	0	0	21.7	one spike
vrs4	vrs4.k	GSHO 1986	Bowman	15-4	56	0	0	0	0	1	5	5	10	17	13	51	5	0	0	0	0	0	0	0	0	56	0	0	0	0	0	0	0	0	0	20.5	one spike
vrs4	vrs4.k	GSHO 1986	Bowman	15-5	80	0	0	0	0	7	4	14	9	23	15	72	7	1	0	0	0	0	0	0	0	80	0	0	0	0	0	0	0	0	0	20	one spike
vrs4	vrs4.k	GSHO 1986	Bowman	15-6	57	0	0	0	1	1	3	6	13	21	11	56	1	0	0	0	0	0	0	0	0	57	0	0	0	0	0	0	0	0	0	20	one spike
vrs4	vrs4.k	GSHO 1986	Bowman	9-1	55	0	0	0	0	0	2	6	5	11	11	35	12	7	1	0	0	0	0	0	0	55	0	0	0	0	0	0	0	0	0	23	one spike
vrs4	vrs4.k	GSHO 1986	Bowman	9-2	55	0	0	0	1	1	5	2	8	11	15	43	8	4	0	0	0	0	0	0	0	55	0	0	0	0	0	0	0	0	0	21.6	one spike
vrs4	vrs4.k	GSHO 1986	Bowman	9-3	57	0	0	0	0	1	5	6	5	13	11	41	10	6	0	0	0	0	0	0	0	57	0	0	0	0	0	0	0	0	0	21.8	one spike
vrs4	vrs4.k	GSHO 1986	Bowman	9-4	46	0	0	0	0	0	1	2	4	3	9	19	14	10	2	1	0	0	0	0	0	46	0	0	0	0	0	0	0	0	0	24.8	one spike
vrs4	vrs4.k	GSHO 1986	Bowman	9-5	51	0	0	0	0	6	2	8	12	13	7	48	3	0	0	0	0	0	0	0	0	51	0	0	0	0	0	0	0	0	0	18.8	one spike
vrs4	vrs4.k	GSHO 1986	Bowman	9-6	73	0	0	0	0	0	3	6	13	20	23	65	8	0	0	0	0	0	0	0	0	73	0	0	0	0	0	0	0	0	0	21.4	one spike
int-m	int-m.85	GSHO 2273	Bowman	11-1	9	0	0	0	0	0	0	0	1	1	6	8	0	1	0	0	0	0	0	0	0	9	0	0	0	0	0	0	0	0	0	23.7	one spike
int-m	int-m.85	GSHO 2273	Bowman	11-2	6	0	0	0	0	0	0	0	0	1	1	2	2	1	1	0	0	0	0	0	0	6	0	0	0	0	0	0	0	0	0	26.7	one spike
int-m	int-m.85	GSHO 2273	Bowman	11-3	6	0	0	0	0	0	0	0	1	0	1	2	3	0	1	0	0	0	0	0	0	6	0	0	0	0	0	0	0	0	0	25.8	one spike
int-m	int-m.85	GSHO 2273	Bowman	11-4	9	0	0	0	0	0	0	0	1	1	5	7	2	0	0	0	0	0	0	0	0	9	0	0	0	0	0	0	0	0	0	23.6	one spike
int-m	int-m.85	GSHO 2273	Bowman	11-5	7	0	0	0	0	0	0	0	0	3	3	6	1	0	0	0	0	0	0	0	0	7	0	0	0	0	0	0	0	0	0	23.3	one spike
int-m	int-m.85	GSHO 2273	Bowman	11-6	10	0	0	0	0	0	0	1	0	1	1	3	4	2	0	1	0	0	0	0	0	10	0	0	0	0	0	0	0	0	0	25.7	one spike
int-m	int-m.85	GSHO 2273	Bowman	14-1	9	0	0	0	0	0	0	2	3	0	1	6	1	2	0	0	0	0	0	0	0	9	0	0	0	0	0	0	0	0	0	22.1	one spike
int-m	int-m.85	GSHO 2273	Bowman	14-2	9	0	0	0	0	0	0	0	0	2	2	4	5	0	0	0	0	0	0	0	0	9	0	0	0	0	0	0	0	0	0	24.6	one spike
int-m	int-m.85	GSHO 2273	Bowman	14-3	12	0	0	0	0	0	1	2	1	2	2	8	3	1	0	0	0	0	0	0	0	12	0	0	0	0	0	0	0	0	0	21.8	one spike
int-m	int-m.85	GSHO 2273	Bowman	14-4	7	0	0	0	0	1	0	0	0	1	2	4	2	1	0	0	0	0	0	0	0	7	0	0	0	0	0	0	0	0	0	22.9	one spike
int-m	int-m.85	GSHO 2273	Bowman	14-5	13	0	0	0	0	0	0	0	0	2	2	4	3	4	2	0	0	0	0	0	0	13	0	0	0	0	0	0	0	0	0	26.6	one spike
int-m	int-m.85	GSHO 2273	Bowman	14-6	9	0	0	0	0	0	0	0	1	2	3	6	2	1	0	0	0	0	0	0	0	9	0	0	0	0	0	0	0	0	0	24	one spike
int-m	int-m.85	GSHO 2273	Bowman	3-1	5	0	0	0	0	0	0	0	0	0	0	0	1	1	3	0	0	0	0	0	0	5	0	0	0	0	0	0	0	0	0	29.9	one spike
int-m	int-m.85	GSHO 2273	Bowman	3-2	7	0	0	0	0	0	0	0	0	1	1	2	2	0	3	0	0	0	0	0	0	7	0	0	0	0	0	0	0	0	0	27.6	one spike
int-m	int-m.85	GSHO 2273	Bowman	3-3	7	0	0	0	0	1	0	0	0	1	0	2	1	1	2	0	1	0	0	0	0	7	0	0	0	0	0	0	0	0	0	26.2	one spike
int-m	int-m.85	GSHO 2273	Bowman	3-4	10	0	0	0	0	0	0	0	0	0	4	4	2	1	3	0	0	0	0	0	0	10	0	0	0	0	0	0	0	0	0	27	one spike
int-m	int-m.85	GSHO 2273	Bowman	3-5	10	0	0	0	0	0	0	0	1	0	1	2	2	4	2	0	0	0	0	0	0	10	0	0	0	0	0	0	0	0	0	27.3	one spike
int-m	int-m.85	GSHO 2273	Bowman	3-6	11	0	0	0	0	0	0	0	3	3	2	8	2	1	0	0	0	0	0	0	0	11	0	0	0	0	0	0	0	0	0	23	one spike
int-m	int-m.85	GSHO 2273	Bowman	4-1	7	0	0	0	0	0	0	0	0	2	1	3	1	2	1	0	0	0	0	0	0	7	0	0	0	0	0	0	0	0	0	26.3	one spike
int-m	int-m.85	GSHO 2273	Bowman	4-2	10	0	0	0	0	0	0	0	0	1	1	2	1	3	4	0	0	0	0	0	0	10	0	0	0	0	0	0	0	0	0	28.7	one spike
int-m	int-m.85	GSHO 2273	Bowman	4-3	8	0	0	0	0	0	0	0	0	1	5	6	2	0	0	0	0	0	0	0	0	8	0	0	0	0	0	0	0	0	0	24	one spike
int-m	int-m.85	GSHO 2273	Bowman	4-4	10	0	0	0	0	0	0	0	1	2	3	6	1	3	0	0	0	0	0	0	0	10	0	0	0	0	0	0	0	0	0	24.2	one spike
int-m	int-m.85	GSHO 2273	Bowman	4-5	6	0	0	0	0	0	1	0	0	0	0	1	0	2	2	1	0	0	0	0	0	6	0	0	0	0	0	0	0	0	0	27.7	one spike
int-m	int-m.85	GSHO 2273	Bowman	4-6	12	0	0	0	0	0	0	2	0	4	2	8	2	2	0	0	0	0	0	0	0	12	0	0	0	0	0	0	0	0	0	23.1	one spike
lnt1	int-l.81	GSHO 1961	Bowman	1	12	0	0	0	0	0	0	0	0	1	0	1	1	3	1	4	1	1	0	0	0	12	0	0	0	0	0	0	0	0	0	31.3	one spike
lnt1	int-l.81	GSHO 1961	Bowman	2	11	0	0	0	0	0	0	0	0	0	1	1	0	0	3	1	5	1	0	0	0	11	0	0	0	0	0	0	0	0	0	33.6	one spike
lnt1	int-l.81	GSHO 1961	Bowman	3	10	0	0	0	0	0	0	0	1	0	0	1	0	4	0	2	3	0	0	0	0	10	0	0	0	0	0	0	0	0	0	30.8	one spike
lnt1	int-l.81	GSHO 1961	Bowman	4	15	0	0	0	0	0	0	0	0	1	0	1	2	1	4	4	2	1	0	0	0	15	0	0	0	0	0	0	0	0	0	31.5	one spike
lnt1	int-l.81	GSHO 1961	Bowman	5	15	0	0	0	0	0	0	0	0	1	0	1	0	1	2	5	2	2	2	0	0	15	0	0	0	0	0	0	0	0	0	34	one spike
lnt1	int-l.81	GSHO 1961	Bowman	6	12	0	0	0	0	0	0	0	0	0	0	0	0	0	0	3	1	4	4	0	0	12	0	0	0	0	0	0	0	0	0	38.1	one spike
lnt1	int-l.81	GSHO 1961	Bowman	7	9	0	0	0	0	0	0	0	0	0	0	0	0	0	1	2	5	0	1	0	0	9	0	0	0	0	0	0	0	0	0	35.7	one spike
lnt1	int-l.81	GSHO 1961	Bowman	8	11	0	0	0	0	0	0	0	0	0	1	1	1	1	3	3	2	0	0	0	0	11	0	0	0	0	0	0	0	0	0	31.4	one spike
lnt1	int-l.81	GSHO 1961	Bowman	9	14	0	0	0	0	0	0	0	0	0	0	0	0	1	1	1	8	2	1	0	0	14	0	0	0	0	0	0	0	0	0	35.9	one spike
lnt1	int-l.81	GSHO 1961	Bowman	10	10	0	0	0	0	0	0	0	0	0	0	0	0	0	4	1	4	1	0	0	0	10	0	0	0	0	0	0	0	0	0	34.7	one spike
lnt1	int-l.81	GSHO 1961	Bowman	11	18	0	0	0	0	0	0	0	0	0	0	0	0	2	2	5	3	5	1	0	0	18	0	0	0	0	0	0	0	0	0	35.2	one spike
lnt1	int-l.81	GSHO 1961	Bowman	12	12	0	0	0	0	0	2	0	1	0	0	3	0	1	1	3	4	0	0	0	0	12	0	0	0	0	0	0	0	0	0	29.1	one spike
lnt1	int-l.81	GSHO 1961	Bowman	13	18	0	0	0	0	0	2	0	0	1	1	4	3	2	2	4	1	2	0	0	0	18	0	0	0	0	0	0	0	0	0	29	one spike
lnt1	int-l.81	GSHO 1961	Bowman	14	17	0	0	0	0	0	1	1	0	0	0	2	1	3	4	1	2	3	1	0	0	17	0	0	0	0	0	0	0	0	0	31.6	one spike
lnt1	int-l.81	GSHO 1961	Bowman	15	13	0	0	0	0	0	1	0	0	0	0	1	0	3	1	1	3	3	1	0	0	13	0	0	0	0	0	0	0	0	0	33.4	one spike
lnt1	lnt1.a	GSHO 1984	Bowman	1	14	0	0	0	0	0	0	0	0	0	2	2	0	1	3	2	4	2	0	0	0	14	0	0	0	0	0	0	0	0	0	33.1	one spike
lnt1	lnt1.a	GSHO 1984	Bowman	2	16	0	0	0	0	0	0	0	0	0	0	0	3	6	3	4	0	0	0	0	0	16	0	0	0	0	0	0	0	0	0	29.7	one spike
lnt1	lnt1.a	GSHO 1984	Bowman	3	10	0	0	0	0	0	0	0	0	0	0	0	0	1	4	5	0	0	0	0	0	10	0	0	0	0	0	0	0	0	0	32.3	one spike
lnt1	lnt1.a	GSHO 1984	Bowman	4	10	0	0	0	0	0	0	0	0	1	2	3	0	2	1	2	2	0	0	0	0	10	0	0	0	0	0	0	0	0	0	30.3	one spike
lnt1	lnt1.a	GSHO 1984	Bowman	5	15	0	0	0	0	0	0	0	2	0	1	3	3	3	4	1	1	0	0	0	0	15	0	0	0	0	0	0	0	0	0	28.4	one spike
lnt1	lnt1.a	GSHO 1984	Bowman	6	10	0	0	0	0	0	0	0	0	0	1	1	2	2	2	2	1	0	0	0	0	10	0	0	0	0	0	0	0	0	0	29.9	one spike
lnt1	lnt1.a	GSHO 1984	Bowman	7	9	0	0	0	0	0	0	0	0	1	1	2	0	2	1	3	1	0	0	0	0	9	0	0	0	0	0	0	0	0	0	29.8	one spike
lnt1	lnt1.a	GSHO 1984	Bowman	8	9	0	0	0	0	0	0	0	1	1	3	5	3	0	1	0	0	0	0	0	0	9	0	0	0	0	0	0	0	0	0	24.4	one spike
lnt1	lnt1.a	GSHO 1984	Bowman	9	10	0	0	0	0	0	0	0	0	1	0	1	0	0	4	3	2	0	0	0	0	10	0	0	0	0	0	0	0	0	0	32	one spike
lnt1	lnt1.a	GSHO 1984	Bowman	10	3	0	0	0	0	0	0	0	0	0	1	1	0	0	1	1	0	0	0	0	0	3	0	0	0	0	0	0	0	0	0	30.2	one spike
lnt1	lnt1.a	GSHO 1984	Bowman	11	4	0	0	0	0	0	0	0	0	0	0	0	1	1	1	0	0	1	0	0	0	4	0	0	0	0	0	0	0	0	0	31.5	one spike
lnt1	lnt1.a	GSHO 1984	Bowman	12	10	0	0	0	0	0	0	0	0	0	0	0	2	3	4	1	0	0	0	0	0	10	0	0	0	0	0	0	0	0	0	29.8	one spike
lnt1	lnt1.a	GSHO 1984	Bowman	13	3	0	0	0	0	0	0	0	0	0	0	0	1	0	1	0	1	0	0	0	0	3	0	0	0	0	0	0	0	0	0	31.6	one spike
lnt1	lnt1.a	GSHO 1984	Bowman	14	20	0	0	0	0	0	0	0	0	0	1	1	1	7	8	2	0	1	0	0	0	20	0	0	0	0	0	0	0	0	0	30.5	one spike
lnt1	lnt1.a	GSHO 1984	Bowman	15	9	0	0	0	0	0	1	0	0	0	0	1	1	1	2	3	1	0	0	0	0	9	0	0	0	0	0	0	0	0	0	30.2	one spike
wt	Bonus	GSHO 464	Bonus	13-1	29	0	0	0	0	0	0	0	1	2	2	5	2	12	8	2	0	0	0	0	0	29	0	0	0	0	0	0	0	0	0	28.4	one spike
wt	Bonus	GSHO 464	Bonus	13-2	28	0	0	0	0	0	0	1	0	3	2	6	5	8	9	0	0	0	0	0	0	28	0	0	0	0	0	0	0	0	0	27.6	one spike
wt	Bonus	GSHO 464	Bonus	13-3	33	0	0	0	0	0	0	0	1	1	1	3	6	6	11	5	2	0	0	0	0	33	0	0	0	0	0	0	0	0	0	29.8	one spike
wt	Bonus	GSHO 464	Bonus	13-4	27	0	0	0	0	0	0	0	0	2	2	4	5	5	11	2	0	0	0	0	0	27	0	0	0	0	0	0	0	0	0	29.1	one spike
wt	Bonus	GSHO 464	Bonus	13-5	36	0	0	0	0	0	0	1	1	1	3	6	5	12	9	4	0	0	0	0	0	36	0	0	0	0	0	0	0	0	0	28.3	one spike
wt	Bonus	GSHO 464	Bonus	13-6	33	0	0	0	0	0	0	0	1	3	4	8	9	8	6	2	0	0	0	0	0	33	0	0	0	0	0	0	0	0	0	27.3	one spike
wt	Bonus	GSHO 464	Bonus	15-1	30	0	0	0	0	0	0	1	0	2	2	5	3	10	9	3	0	0	0	0	0	30	0	0	0	0	0	0	0	0	0	28.2	one spike
wt	Bonus	GSHO 464	Bonus	15-2	28	0	0	0	0	0	0	0	0	1	2	3	5	7	12	1	0	0	0	0	0	28	0	0	0	0	0	0	0	0	0	29.1	one spike
wt	Bonus	GSHO 464	Bonus	15-3	27	0	0	0	0	0	0	0	0	1	1	2	3	6	10	5	1	0	0	0	0	27	0	0	0	0	0	0	0	0	0	30.2	one spike
wt	Bonus	GSHO 464	Bonus	15-4	27	0	0	0	0	0	0	0	1	0	3	4	3	6	10	4	0	0	0	0	0	27	0	0	0	0	0	0	0	0	0	29.3	one spike
wt	Bonus	GSHO 464	Bonus	15-5	29	0	0	0	0	0	0	0	0	0	1	1	5	5	13	5	0	0	0	0	0	29	0	0	0	0	0	0	0	0	0	30	one spike
wt	Bonus	GSHO 464	Bonus	15-6	27	0	0	0	0	0	0	0	0	1	4	5	6	5	10	1	0	0	0	0	0	27	0	0	0	0	0	0	0	0	0	28.3	one spike
wt	Bonus	GSHO 464	Bonus	16-1	26	0	0	0	0	0	0	0	0	2	1	3	5	11	7	0	0	0	0	0	0	26	0	0	0	0	0	0	0	0	0	27.9	one spike
wt	Bonus	GSHO 464	Bonus	16-2	27	0	0	0	0	0	0	0	1	2	3	6	8	6	7	0	0	0	0	0	0	27	0	0	0	0	0	0	0	0	0	27.3	one spike
wt	Bonus	GSHO 464	Bonus	16-3	27	0	0	0	0	0	0	0	0	2	3	5	5	9	8	0	0	0	0	0	0	27	0	0	0	0	0	0	0	0	0	27.9	one spike
wt	Bonus	GSHO 464	Bonus	16-4	28	0	0	0	0	0	0	0	0	1	1	2	6	8	10	2	0	0	0	0	0	28	0	0	0	0	0	0	0	0	0	29.1	one spike
wt	Bonus	GSHO 464	Bonus	16-5	27	0	0	0	0	0	0	1	0	1	2	4	5	6	9	3	0	0	0	0	0	27	0	0	0	0	0	0	0	0	0	28.7	one spike
wt	Bonus	GSHO 464	Bonus	16-6	26	0	0	0	0	0	0	0	3	1	3	7	4	9	6	0	0	0	0	0	0	26	0	0	0	0	0	0	0	0	0	26.9	one spike
vrs3	int-a.64	NGB 115482	Bonus	10-1	53	0	0	0	0	0	1	3	6	16	5	31	7	5	9	1	0	0	0	0	0	53	0	0	0	0	0	0	0	0	0	24.2	one spike
vrs3	int-a.64	NGB 115482	Bonus	10-2	47	0	0	0	0	0	0	0	7	15	5	27	1	3	6	8	1	1	0	0	0	47	0	0	0	0	0	0	0	0	0	25.9	one spike
vrs3	int-a.64	NGB 115482	Bonus	10-3	45	0	0	0	0	0	0	3	10	7	3	23	6	8	5	3	0	0	0	0	0	45	0	0	0	0	0	0	0	0	0	24.6	one spike
vrs3	int-a.64	NGB 115482	Bonus	10-4	47	0	0	0	0	1	0	1	8	13	4	27	3	2	10	5	0	0	0	0	0	47	0	0	0	0	0	0	0	0	0	24.8	one spike
vrs3	int-a.64	NGB 115482	Bonus	10-5	45	0	0	0	0	0	0	0	10	10	4	24	3	6	7	5	0	0	0	0	0	45	0	0	0	0	0	0	0	0	0	25.2	one spike
vrs3	int-a.64	NGB 115482	Bonus	10-6	38	0	0	0	1	0	0	1	0	8	8	18	4	6	8	2	0	0	0	0	0	38	0	0	0	0	0	0	0	0	0	25.8	one spike
vrs3	int-a.64	NGB 115482	Bonus	11-1	35	0	0	0	0	0	0	3	8	3	1	15	4	3	10	2	1	0	0	0	0	35	0	0	0	0	0	0	0	0	0	25.6	one spike
vrs3	int-a.64	NGB 115482	Bonus	11-2	33	0	0	0	0	1	3	2	4	1	5	16	8	5	3	1	0	0	0	0	0	33	0	0	0	0	0	0	0	0	0	23.7	one spike
vrs3	int-a.64	NGB 115482	Bonus	11-3	32	0	0	0	0	0	2	3	5	2	4	16	4	10	2	0	0	0	0	0	0	32	0	0	0	0	0	0	0	0	0	23.9	one spike
vrs3	int-a.64	NGB 115482	Bonus	11-4	29	0	0	0	0	0	0	2	6	1	2	11	4	1	8	5	0	0	0	0	0	29	0	0	0	0	0	0	0	0	0	26.2	one spike
vrs3	int-a.64	NGB 115482	Bonus	11-5	47	0	0	0	0	1	1	8	7	3	6	26	4	4	8	5	0	0	0	0	0	47	0	0	0	0	0	0	0	0	0	24.1	one spike
vrs3	int-a.64	NGB 115482	Bonus	11-6	28	0	0	0	0	0	0	4	2	1	1	8	6	13	1	0	0	0	0	0	0	28	0	0	0	0	0	0	0	0	0	25.4	one spike
vrs3	int-a.64	NGB 115482	Bonus	12-1	37	0	0	0	0	0	2	5	5	2	4	18	7	6	5	1	0	0	0	0	0	37	0	0	0	0	0	0	0	0	0	24	one spike
vrs3	int-a.64	NGB 115482	Bonus	12-2	36	0	0	0	1	0	1	3	7	6	2	20	2	2	5	5	2	0	0	0	0	36	0	0	0	0	0	0	0	0	0	24.5	one spike
vrs3	int-a.64	NGB 115482	Bonus	12-3	43	0	0	0	0	0	0	2	8	8	6	24	4	4	5	4	2	0	0	0	0	43	0	0	0	0	0	0	0	0	0	24.9	one spike
vrs3	int-a.64	NGB 115482	Bonus	12-4	34	0	0	0	0	0	1	2	9	1	1	14	9	4	6	1	0	0	0	0	0	34	0	0	0	0	0	0	0	0	0	24.6	one spike
vrs3	int-a.64	NGB 115482	Bonus	12-5	40	0	0	0	0	2	0	7	5	5	1	20	4	7	8	1	0	0	0	0	0	40	0	0	0	0	0	0	0	0	0	23.5	one spike
vrs3	int-a.64	NGB 115482	Bonus	12-6	40	0	0	0	0	1	3	2	4	10	3	23	5	4	8	0	0	0	0	0	0	40	0	0	0	0	0	0	0	0	0	23.6	one spike
vrs3	int-a.64	NGB 115482	Bonus	9-1	33	0	0	0	0	0	0	3	6	2	2	13	5	6	7	2	0	0	0	0	0	33	0	0	0	0	0	0	0	0	0	25.7	one spike
vrs3	int-a.64	NGB 115482	Bonus	9-2	44	0	0	0	0	0	0	2	7	9	5	23	6	6	4	5	0	0	0	0	0	44	0	0	0	0	0	0	0	0	0	24.9	one spike
vrs3	int-a.64	NGB 115482	Bonus	9-3	39	0	0	0	0	0	1	2	5	7	2	17	3	11	6	2	0	0	0	0	0	39	0	0	0	0	0	0	0	0	0	25.3	one spike
vrs3	int-a.64	NGB 115482	Bonus	9-4	41	0	0	0	0	0	2	8	4	11	1	26	6	4	4	0	1	0	0	0	0	41	0	0	0	0	0	0	0	0	0	22.4	one spike
vrs3	int-a.64	NGB 115482	Bonus	9-5	42	0	0	0	0	0	0	1	3	4	8	16	10	4	7	4	1	0	0	0	0	42	0	0	0	0	0	0	0	0	0	26.5	one spike
vrs3	int-a.64	NGB 115482	Bonus	9-6	43	0	0	0	0	0	0	1	3	8	4	16	10	3	6	5	2	1	0	0	0	43	0	0	0	0	0	0	0	0	0	26.8	one spike
int-b	int-b.3	NGB 115421	Bonus	1	43	0	0	0	0	0	0	2	10	11	9	32	4	7	0	0	0	0	0	0	0	43	0	0	0	0	0	0	0	0	0	22.6	one spike
int-b	int-b.3	NGB 115421	Bonus	2	9	0	0	0	0	0	0	0	1	1	1	3	3	3	0	0	0	0	0	0	0	9	0	0	0	0	0	0	0	0	0	25.5	one spike
int-b	int-b.3	NGB 115421	Bonus	3	30	0	0	0	0	0	2	2	8	4	6	22	3	2	3	0	0	0	0	0	0	30	0	0	0	0	0	0	0	0	0	22.3	one spike
int-b	int-b.3	NGB 115421	Bonus	4	16	0	0	0	0	0	0	0	0	1	4	5	5	2	2	2	0	0	0	0	0	16	0	0	0	0	0	0	0	0	0	27	one spike
int-b	int-b.3	NGB 115421	Bonus	5	6	0	0	0	0	2	1	0	3	0	0	6	0	0	0	0	0	0	0	0	0	6	0	0	0	0	0	0	0	0	0	15.2	one spike
int-b	int-b.3	NGB 115421	Bonus	6	18	0	0	0	0	0	1	0	2	1	4	8	7	2	1	0	0	0	0	0	0	18	0	0	0	0	0	0	0	0	0	24.5	one spike
int-b	int-b.3	NGB 115421	Bonus	7	26	0	0	0	0	0	0	3	5	4	3	15	5	6	0	0	0	0	0	0	0	26	0	0	0	0	0	0	0	0	0	23	one spike
int-b	int-b.3	NGB 115421	Bonus	8	23	0	0	0	0	0	0	1	1	2	2	6	1	2	9	5	0	0	0	0	0	23	0	0	0	0	0	0	0	0	0	28.5	one spike
int-b	int-b.3	NGB 115421	Bonus	9	9	0	0	0	0	0	0	0	1	0	1	2	0	4	3	0	0	0	0	0	0	9	0	0	0	0	0	0	0	0	0	28.1	one spike
int-b	int-b.3	NGB 115421	Bonus	10	15	0	0	0	0	0	0	1	0	0	3	4	2	5	2	2	0	0	0	0	0	15	0	0	0	0	0	0	0	0	0	28	one spike
int-b	int-b.3	NGB 115421	Bonus	11	25	0	0	0	0	0	0	0	1	5	5	11	4	2	5	1	2	0	0	0	0	25	0	0	0	0	0	0	0	0	0	26.6	one spike
int-b	int-b.3	NGB 115421	Bonus	12	21	0	0	0	0	0	1	0	0	1	2	4	7	4	6	0	0	0	0	0	0	21	0	0	0	0	0	0	0	0	0	27.1	one spike
int-b	int-b.3	NGB 115421	Bonus	13	21	0	0	0	0	0	0	1	2	5	4	12	5	4	0	0	0	0	0	0	0	21	0	0	0	0	0	0	0	0	0	23.7	one spike
int-b	int-b.3	NGB 115421	Bonus	14	13	0	0	0	0	0	0	0	1	1	2	4	6	2	1	0	0	0	0	0	0	13	0	0	0	0	0	0	0	0	0	25.6	one spike
int-b	int-b.3	NGB 115421	Bonus	15	33	0	0	0	0	0	0	6	7	11	3	27	2	3	1	0	0	0	0	0	0	33	0	0	0	0	0	0	0	0	0	21.1	one spike
int-b	int-b.3	NGB 115421	Bonus	16	23	0	0	0	0	0	0	0	0	2	5	7	3	4	7	2	0	0	0	0	0	23	0	0	0	0	0	0	0	0	0	27.7	one spike
int-b	int-b.3	NGB 115421	Bonus	17	24	0	0	0	0	0	0	1	3	2	1	7	5	2	4	3	3	0	0	0	0	24	0	0	0	0	0	0	0	0	0	27.6	one spike
int-b	int-b.3	NGB 115421	Bonus	18	20	0	0	0	0	0	1	2	1	4	2	10	9	1	0	0	0	0	0	0	0	20	0	0	0	0	0	0	0	0	0	23.2	one spike
int-b	int-b.6	NGB 115424	Bonus	1	29	0	0	0	0	0	1	3	2	6	6	18	6	5	0	0	0	0	0	0	0	29	0	0	0	0	0	0	0	0	0	23.2	one spike
int-b	int-b.6	NGB 115424	Bonus	2	19	0	0	0	0	0	0	2	2	2	2	8	3	3	4	1	0	0	0	0	0	19	0	0	0	0	0	0	0	0	0	25.9	one spike
int-b	int-b.6	NGB 115424	Bonus	3	28	0	0	0	0	0	1	0	4	9	2	16	5	7	0	0	0	0	0	0	0	28	0	0	0	0	0	0	0	0	0	23.7	one spike
int-b	int-b.6	NGB 115424	Bonus	4	28	0	0	0	0	0	1	4	4	5	4	18	7	3	0	0	0	0	0	0	0	28	0	0	0	0	0	0	0	0	0	22.3	one spike
int-b	int-b.6	NGB 115424	Bonus	5	15	0	0	0	0	0	0	0	0	2	3	5	3	3	3	1	0	0	0	0	0	15	0	0	0	0	0	0	0	0	0	27.1	one spike
int-b	int-b.6	NGB 115424	Bonus	6	16	0	0	0	0	1	1	0	4	5	3	14	1	1	0	0	0	0	0	0	0	16	0	0	0	0	0	0	0	0	0	20.7	one spike
int-b	int-b.6	NGB 115424	Bonus	7	13	0	0	0	0	0	0	0	1	2	2	5	2	3	2	1	0	0	0	0	0	13	0	0	0	0	0	0	0	0	0	26.7	one spike
int-b	int-b.75	NGB 115493	Bonus	1	11	0	0	0	0	0	0	0	2	3	2	7	2	2	0	0	0	0	0	0	0	11	0	0	0	0	0	0	0	0	0	23.7	one spike
int-b	int-b.75	NGB 115493	Bonus	2	28	0	0	0	0	0	0	0	0	4	5	9	7	1	4	2	4	1	0	0	0	28	0	0	0	0	0	0	0	0	0	28.3	one spike
int-b	int-b.75	NGB 115493	Bonus	3	31	0	0	0	0	0	0	0	5	11	8	24	1	1	5	0	0	0	0	0	0	31	0	0	0	0	0	0	0	0	0	23.5	one spike
int-b	int-b.75	NGB 115493	Bonus	4	18	0	0	0	0	0	0	0	2	4	4	10	1	4	3	0	0	0	0	0	0	18	0	0	0	0	0	0	0	0	0	25	one spike
int-b	int-b.75	NGB 115493	Bonus	5	5	0	0	0	0	0	0	0	0	0	1	1	3	0	1	0	0	0	0	0	0	5	0	0	0	0	0	0	0	0	0	26.6	one spike
int-b	int-b.75	NGB 115493	Bonus	6	13	0	0	0	0	0	0	0	3	4	0	7	0	3	0	1	2	0	0	0	0	13	0	0	0	0	0	0	0	0	0	25.8	one spike
int-b	int-b.75	NGB 115493	Bonus	7	8	0	0	0	0	0	0	0	0	2	4	6	1	0	0	1	0	0	0	0	0	8	0	0	0	0	0	0	0	0	0	24.7	one spike
int-b	int-b.75	NGB 115493	Bonus	8	33	0	0	0	0	0	0	1	7	10	6	24	3	4	2	0	0	0	0	0	0	33	0	0	0	0	0	0	0	0	0	22.8	one spike
int-b	int-b.75	NGB 115493	Bonus	9	8	0	0	0	0	0	0	0	0	2	3	5	1	2	0	0	0	0	0	0	0	8	0	0	0	0	0	0	0	0	0	24.3	one spike
int-b	int-b.75	NGB 115493	Bonus	10	8	0	0	0	0	0	0	0	0	3	1	4	1	2	0	1	0	0	0	0	0	8	0	0	0	0	0	0	0	0	0	25.6	one spike
int-b	int-b.75	NGB 115493	Bonus	11	28	0	0	0	0	0	0	1	2	6	8	17	4	5	1	1	0	0	0	0	0	28	0	0	0	0	0	0	0	0	0	24.3	one spike
int-b	int-b.75	NGB 115493	Bonus	12	32	0	0	0	0	0	0	0	3	8	11	22	2	5	2	1	0	0	0	0	0	32	0	0	0	0	0	0	0	0	0	24.4	one spike
int-b	int-b.75	NGB 115493	Bonus	13	21	0	0	0	0	0	0	0	0	2	7	9	3	4	3	2	0	0	0	0	0	21	0	0	0	0	0	0	0	0	0	26.6	one spike
int-b	int-b.75	NGB 115493	Bonus	14	25	0	0	0	0	0	0	0	1	1	4	6	9	5	2	3	0	0	0	0	0	25	0	0	0	0	0	0	0	0	0	27	one spike
int-b	int-b.75	NGB 115493	Bonus	15	8	0	0	0	0	0	0	0	1	2	1	4	0	0	2	1	1	0	0	0	0	8	0	0	0	0	0	0	0	0	0	27.5	one spike
int-b	int-b.75	NGB 115493	Bonus	16	32	0	0	0	0	0	0	0	3	6	10	19	4	5	4	0	0	0	0	0	0	32	0	0	0	0	0	0	0	0	0	24.9	one spike
int-b	int-b.75	NGB 115493	Bonus	17	44	0	0	0	0	1	1	3	7	11	4	27	9	6	2	0	0	0	0	0	0	44	0	0	0	0	0	0	0	0	0	23	one spike
int-c	int-c.5	NGB 115423	Bonus	10-1	77	0	0	0	0	0	0	3	9	19	18	49	11	8	5	2	2	0	0	0	0	77	0	0	0	0	0	0	0	0	0	24.2	one spike
int-c	int-c.5	NGB 115423	Bonus	10-2	66	0	0	0	0	0	0	1	10	13	11	35	15	7	4	4	1	0	0	0	0	66	0	0	0	0	0	0	0	0	0	24.7	one spike
int-c	int-c.5	NGB 115423	Bonus	10-3	64	0	0	0	0	0	0	3	4	9	15	31	12	12	3	4	2	0	0	0	0	64	0	0	0	0	0	0	0	0	0	25.4	one spike
int-c	int-c.5	NGB 115423	Bonus	10-4	76	0	0	0	0	0	0	2	4	11	16	33	17	7	8	7	3	1	0	0	0	76	0	0	0	0	0	0	0	0	0	26.3	one spike
int-c	int-c.5	NGB 115423	Bonus	10-5	69	0	0	0	0	0	0	0	1	16	20	37	8	9	5	6	2	2	0	0	0	69	0	0	0	0	0	0	0	0	0	26.3	one spike
int-c	int-c.5	NGB 115423	Bonus	10-6	59	0	0	0	0	0	0	0	1	13	16	30	10	3	7	6	2	1	0	0	0	59	0	0	0	0	0	0	0	0	0	26.5	one spike
int-c	int-c.5	NGB 115423	Bonus	5-1	41	0	0	0	0	0	0	0	1	6	9	16	6	2	7	9	1	0	0	0	0	41	0	0	0	0	0	0	0	0	0	27.8	one spike
int-c	int-c.5	NGB 115423	Bonus	5-2	68	0	0	0	0	0	0	1	4	8	17	30	11	10	3	10	4	0	0	0	0	68	0	0	0	0	0	0	0	0	0	26.5	one spike
int-c	int-c.5	NGB 115423	Bonus	5-3	57	0	0	0	0	0	1	0	3	7	18	29	8	6	10	3	1	0	0	0	0	57	0	0	0	0	0	0	0	0	0	25.8	one spike
int-c	int-c.5	NGB 115423	Bonus	5-4	39	0	0	0	0	0	0	0	0	4	12	16	9	5	6	3	0	0	0	0	0	39	0	0	0	0	0	0	0	0	0	26.6	one spike
int-c	int-c.5	NGB 115423	Bonus	5-5	63	0	0	0	0	0	0	2	9	14	12	37	5	7	9	4	1	0	0	0	0	63	0	0	0	0	0	0	0	0	0	24.8	one spike
int-c	int-c.5	NGB 115423	Bonus	5-6	48	0	0	0	0	0	0	2	6	12	11	31	9	4	4	0	0	0	0	0	0	48	0	0	0	0	0	0	0	0	0	23.7	one spike
int-c	int-c.5	NGB 115423	Bonus	5-7	41	0	0	0	0	0	0	0	4	8	6	18	3	5	6	8	1	0	0	0	0	41	0	0	0	0	0	0	0	0	0	27	one spike
int-c	int-c.5	NGB 115423	Bonus	6-1	47	0	0	0	0	0	0	2	9	5	4	20	7	9	8	3	0	0	0	0	0	47	0	0	0	0	0	0	0	0	0	25.7	one spike
int-c	int-c.5	NGB 115423	Bonus	6-2	40	0	0	0	0	0	0	0	3	7	8	18	5	8	5	4	0	0	0	0	0	40	0	0	0	0	0	0	0	0	0	26.2	one spike
int-c	int-c.5	NGB 115423	Bonus	6-3	66	0	0	0	0	0	0	0	2	8	16	26	10	9	8	8	3	2	0	0	0	66	0	0	0	0	0	0	0	0	0	27.5	one spike
int-c	int-c.5	NGB 115423	Bonus	6-4	57	0	0	0	0	0	0	0	2	16	13	31	6	6	8	6	0	0	0	0	0	57	0	0	0	0	0	0	0	0	0	25.9	one spike
int-c	int-c.5	NGB 115423	Bonus	6-5	60	0	0	0	0	0	0	0	6	18	13	37	5	7	8	3	0	0	0	0	0	60	0	0	0	0	0	0	0	0	0	24.9	one spike
int-c	int-c.5	NGB 115423	Bonus	6-6	62	0	0	0	0	0	0	3	9	18	6	36	2	8	3	10	3	0	0	0	0	62	0	0	0	0	0	0	0	0	0	25.2	one spike
int-c	int-c.5	NGB 115423	Bonus	9-1	49	0	0	0	0	0	0	0	0	5	17	22	5	1	8	6	6	1	0	0	0	49	0	0	0	0	0	0	0	0	0	28	one spike
int-c	int-c.5	NGB 115423	Bonus	9-2	61	0	0	0	0	0	0	4	8	9	11	32	11	7	10	1	0	0	0	0	0	61	0	0	0	0	0	0	0	0	0	24.6	one spike
int-c	int-c.5	NGB 115423	Bonus	9-3	53	0	0	0	0	0	0	0	1	7	11	19	13	1	10	6	4	0	0	0	0	53	0	0	0	0	0	0	0	0	0	27.4	one spike
int-c	int-c.5	NGB 115423	Bonus	9-4	68	0	0	0	0	0	0	0	1	6	25	32	14	3	7	9	3	0	0	0	0	68	0	0	0	0	0	0	0	0	0	26.8	one spike
int-c	int-c.5	NGB 115423	Bonus	9-5	65	0	0	0	0	0	0	1	0	19	16	36	5	6	8	8	1	1	0	0	0	65	0	0	0	0	0	0	0	0	0	26.1	one spike
int-c	int-c.5	NGB 115423	Bonus	9-6	66	0	0	0	0	0	0	1	2	10	20	33	9	5	11	5	3	0	0	0	0	66	0	0	0	0	0	0	0	0	0	26.3	one spike
vrs1	hex-v.3	NGB 115545	Bonus	2-1	70	0	0	0	0	0	2	13	26	7	8	56	5	9	0	0	0	0	0	0	0	70	0	0	0	0	0	0	0	0	0	20.8	one spike
vrs1	hex-v.3	NGB 115545	Bonus	2-2	88	0	0	0	0	1	9	8	31	12	6	67	11	10	0	0	0	0	0	0	0	88	0	0	0	0	0	0	0	0	0	20.7	one spike
vrs1	hex-v.3	NGB 115545	Bonus	2-3	56	0	0	0	0	0	0	7	23	5	3	38	6	12	0	0	0	0	0	0	0	56	0	0	0	0	0	0	0	0	0	22.1	one spike
vrs1	hex-v.3	NGB 115545	Bonus	2-4	66	0	0	0	0	0	3	11	18	11	4	47	10	8	1	0	0	0	0	0	0	66	0	0	0	0	0	0	0	0	0	21.4	one spike
vrs1	hex-v.3	NGB 115545	Bonus	2-5	63	0	0	0	0	1	7	21	12	2	7	50	7	6	0	0	0	0	0	0	0	63	0	0	0	0	0	0	0	0	0	19.8	one spike
vrs1	hex-v.3	NGB 115545	Bonus	2-6	83	0	0	0	0	0	1	6	15	33	4	59	9	10	5	0	0	0	0	0	0	83	0	0	0	0	0	0	0	0	0	22.4	one spike
vrs1	hex-v.3	NGB 115545	Bonus	3-1	86	0	0	0	0	0	1	6	14	32	8	61	11	9	5	0	0	0	0	0	0	86	0	0	0	0	0	0	0	0	0	22.5	one spike
vrs1	hex-v.3	NGB 115545	Bonus	3-2	71	0	0	0	0	0	5	14	25	5	3	52	10	9	0	0	0	0	0	0	0	71	0	0	0	0	0	0	0	0	0	20.5	one spike
vrs1	hex-v.3	NGB 115545	Bonus	3-3	65	0	0	0	0	0	0	9	16	17	3	45	7	11	2	0	0	0	0	0	0	65	0	0	0	0	0	0	0	0	0	22.2	one spike
vrs1	hex-v.3	NGB 115545	Bonus	3-4	89	0	0	0	0	0	4	9	21	26	6	66	13	10	0	0	0	0	0	0	0	89	0	0	0	0	0	0	0	0	0	21.6	one spike
vrs1	hex-v.3	NGB 115545	Bonus	3-5	64	0	0	0	0	0	1	7	24	11	6	49	8	7	0	0	0	0	0	0	0	64	0	0	0	0	0	0	0	0	0	21.3	one spike
vrs1	hex-v.3	NGB 115545	Bonus	3-6	66	0	0	0	0	0	3	8	26	8	3	48	5	12	1	0	0	0	0	0	0	66	0	0	0	0	0	0	0	0	0	21.4	one spike
vrs1	hex-v.3	NGB 115545	Bonus	6-1	79	0	0	0	0	0	2	5	14	29	6	56	5	12	5	1	0	0	0	0	0	79	0	0	0	0	0	0	0	0	0	22.7	one spike
vrs1	hex-v.3	NGB 115545	Bonus	6-2	64	0	0	0	0	0	2	13	23	3	3	44	10	10	0	0	0	0	0	0	0	64	0	0	0	0	0	0	0	0	0	21.1	one spike
vrs1	hex-v.3	NGB 115545	Bonus	6-3	54	0	0	0	0	0	1	4	23	17	1	46	3	5	0	0	0	0	0	0	0	54	0	0	0	0	0	0	0	0	0	20.7	one spike
vrs1	hex-v.3	NGB 115545	Bonus	6-4	64	0	0	0	0	0	1	5	23	11	3	43	9	10	1	1	0	0	0	0	0	64	0	0	0	0	0	0	0	0	0	22.2	one spike
vrs1	hex-v.3	NGB 115545	Bonus	6-5	96	0	0	0	0	0	5	7	19	30	9	70	9	14	3	0	0	0	0	0	0	96	0	0	0	0	0	0	0	0	0	22	one spike
vrs1	hex-v.3	NGB 115545	Bonus	6-6	74	0	0	0	0	0	2	8	23	18	5	56	4	13	1	0	0	0	0	0	0	74	0	0	0	0	0	0	0	0	0	21.5	one spike
vrs1	hex-v.3	NGB 115545	Bonus	8-1	82	0	0	0	0	1	2	11	20	20	8	62	13	7	0	0	0	0	0	0	0	82	0	0	0	0	0	0	0	0	0	21.3	one spike
vrs1	hex-v.3	NGB 115545	Bonus	8-2	81	0	0	0	0	1	1	14	15	22	5	58	8	10	5	0	0	0	0	0	0	81	0	0	0	0	0	0	0	0	0	22	one spike
vrs1	hex-v.3	NGB 115545	Bonus	8-3	74	0	0	0	0	0	0	8	12	23	7	50	9	8	7	0	0	0	0	0	0	74	0	0	0	0	0	0	0	0	0	22.9	one spike
vrs1	hex-v.3	NGB 115545	Bonus	8-4	79	0	0	0	0	1	2	18	26	5	7	59	13	7	0	0	0	0	0	0	0	79	0	0	0	0	0	0	0	0	0	20.7	one spike
vrs1	hex-v.3	NGB 115545	Bonus	8-5	73	0	0	0	0	0	4	13	29	4	5	55	13	5	0	0	0	0	0	0	0	73	0	0	0	0	0	0	0	0	0	20.6	one spike
vrs1	hex-v.3	NGB 115545	Bonus	8-6	87	0	0	0	0	1	3	9	19	26	8	66	9	10	2	0	0	0	0	0	0	87	0	0	0	0	0	0	0	0	0	21.7	one spike
vrs1	hex-v.6	NGB 115547	Bonus	13-1	73	0	0	0	0	0	4	8	19	17	5	53	4	6	9	1	0	0	0	0	0	73	0	0	0	0	0	0	0	0	0	22.1	one spike
vrs1	hex-v.6	NGB 115547	Bonus	13-2	83	0	0	0	0	0	1	4	14	22	16	57	3	7	10	6	0	0	0	0	0	83	0	0	0	0	0	0	0	0	0	23.8	one spike
vrs1	hex-v.6	NGB 115547	Bonus	13-3	57	0	0	0	0	0	5	10	11	10	5	41	7	9	0	0	0	0	0	0	0	57	0	0	0	0	0	0	0	0	0	21.3	one spike
vrs1	hex-v.6	NGB 115547	Bonus	13-4	69	0	0	0	0	0	2	4	10	23	7	46	6	7	10	0	0	0	0	0	0	69	0	0	0	0	0	0	0	0	0	23.4	one spike
vrs1	hex-v.6	NGB 115547	Bonus	13-5	77	0	0	0	0	0	2	6	10	15	20	53	5	5	8	5	1	0	0	0	0	77	0	0	0	0	0	0	0	0	0	23.9	one spike
vrs1	hex-v.6	NGB 115547	Bonus	13-6	60	0	0	0	0	0	0	11	14	11	6	42	4	6	4	4	0	0	0	0	0	60	0	0	0	0	0	0	0	0	0	22.6	one spike
vrs1	hex-v.6	NGB 115547	Bonus	5-1	52	0	0	0	0	0	2	14	12	4	3	35	8	9	0	0	0	0	0	0	0	52	0	0	0	0	0	0	0	0	0	21.4	one spike
vrs1	hex-v.6	NGB 115547	Bonus	5-2	73	0	0	0	0	0	0	8	12	19	9	48	16	7	2	0	0	0	0	0	0	73	0	0	0	0	0	0	0	0	0	22.7	one spike
vrs1	hex-v.6	NGB 115547	Bonus	5-3	78	0	0	0	0	0	3	8	9	16	20	56	5	7	6	3	1	0	0	0	0	78	0	0	0	0	0	0	0	0	0	23.3	one spike
vrs1	hex-v.6	NGB 115547	Bonus	5-4	70	0	0	0	0	0	2	5	9	24	10	50	3	7	5	5	0	0	0	0	0	70	0	0	0	0	0	0	0	0	0	23.3	one spike
vrs1	hex-v.6	NGB 115547	Bonus	5-5	82	0	0	0	0	0	3	4	11	17	20	55	5	4	15	3	0	0	0	0	0	82	0	0	0	0	0	0	0	0	0	24	one spike
vrs1	hex-v.6	NGB 115547	Bonus	5-6	62	0	0	0	0	1	6	15	15	6	6	49	7	5	1	0	0	0	0	0	0	62	0	0	0	0	0	0	0	0	0	20.1	one spike
vrs1	hex-v.6	NGB 115547	Bonus	7-1	64	0	0	0	0	1	4	5	12	20	2	44	4	5	9	2	0	0	0	0	0	64	0	0	0	0	0	0	0	0	0	22.6	one spike
vrs1	hex-v.6	NGB 115547	Bonus	7-2	74	0	0	0	0	0	1	8	9	28	6	52	2	7	5	8	0	0	0	0	0	74	0	0	0	0	0	0	0	0	0	23.3	one spike
vrs1	hex-v.6	NGB 115547	Bonus	7-3	75	0	0	0	0	0	2	7	13	26	6	54	3	11	6	1	0	0	0	0	0	75	0	0	0	0	0	0	0	0	0	22.6	one spike
vrs1	hex-v.6	NGB 115547	Bonus	7-4	73	0	0	0	0	0	2	8	13	24	4	51	5	11	6	0	0	0	0	0	0	73	0	0	0	0	0	0	0	0	0	22.5	one spike
vrs1	hex-v.6	NGB 115547	Bonus	7-5	80	0	0	0	0	0	1	7	11	25	11	55	7	7	8	3	0	0	0	0	0	80	0	0	0	0	0	0	0	0	0	23.4	one spike
vrs1	hex-v.6	NGB 115547	Bonus	7-6	65	0	0	0	0	0	0	7	15	13	12	47	3	11	2	2	0	0	0	0	0	65	0	0	0	0	0	0	0	0	0	22.7	one spike
vrs1	hex-v.6	NGB 115547	Bonus	8-1	76	0	0	0	0	1	3	14	27	9	4	58	4	8	6	0	0	0	0	0	0	76	0	0	0	0	0	0	0	0	0	21.1	one spike
vrs1	hex-v.6	NGB 115547	Bonus	8-2	65	0	0	0	0	0	3	14	20	3	8	48	11	6	0	0	0	0	0	0	0	65	0	0	0	0	0	0	0	0	0	20.8	one spike
vrs1	hex-v.6	NGB 115547	Bonus	8-3	51	0	0	0	0	0	3	10	16	2	3	34	7	9	1	0	0	0	0	0	0	51	0	0	0	0	0	0	0	0	0	21.4	one spike
vrs1	hex-v.6	NGB 115547	Bonus	8-4	50	0	0	0	0	0	3	8	13	6	4	34	7	7	2	0	0	0	0	0	0	50	0	0	0	0	0	0	0	0	0	21.6	one spike
vrs1	hex-v.6	NGB 115547	Bonus	8-5	69	0	0	0	0	0	6	7	29	4	5	51	7	10	1	0	0	0	0	0	0	69	0	0	0	0	0	0	0	0	0	21	one spike
vrs1	hex-v.6	NGB 115547	Bonus	8-6	72	0	0	0	0	0	6	5	16	18	8	53	5	9	5	0	0	0	0	0	0	72	0	0	0	0	0	0	0	0	0	22.2	one spike
vrs4	int-e.65	NGB 115483	Bonus	4-1	36	0	0	0	0	0	0	1	5	1	2	9	6	5	7	9	0	0	0	0	0	36	0	0	0	0	0	0	0	0	0	27.6	one spike
vrs4	int-e.65	NGB 115483	Bonus	4-2	42	0	0	0	0	0	2	3	2	2	6	15	6	3	5	12	1	0	0	0	0	42	0	0	0	0	0	0	0	0	0	27.1	one spike
vrs4	int-e.65	NGB 115483	Bonus	4-3	39	0	0	0	0	0	1	1	6	6	3	17	5	3	4	9	0	1	0	0	0	39	0	0	0	0	0	0	0	0	0	26.3	one spike
vrs4	int-e.65	NGB 115483	Bonus	4-4	35	0	0	0	0	0	1	3	4	4	3	15	4	6	6	4	0	0	0	0	0	35	0	0	0	0	0	0	0	0	0	25.7	one spike
vrs4	int-e.65	NGB 115483	Bonus	4-5	35	0	0	0	0	0	0	0	2	5	3	10	4	5	9	6	1	0	0	0	0	35	0	0	0	0	0	0	0	0	0	28.2	one spike
vrs4	int-e.65	NGB 115483	Bonus	4-6	30	0	0	0	0	0	0	2	2	3	3	10	0	5	8	7	0	0	0	0	0	30	0	0	0	0	0	0	0	0	0	27.8	one spike
vrs4	int-e.65	NGB 115483	Bonus	6-1	53	0	0	0	0	0	1	2	8	12	6	29	9	9	4	2	0	0	0	0	0	53	0	0	0	0	0	0	0	0	0	24.1	one spike
vrs4	int-e.65	NGB 115483	Bonus	6-2	34	0	0	0	0	0	1	2	2	2	4	11	3	6	5	7	2	0	0	0	0	34	0	0	0	0	0	0	0	0	0	27.6	one spike
vrs4	int-e.65	NGB 115483	Bonus	6-3	37	0	0	0	0	0	2	2	1	4	8	17	1	6	6	5	2	0	0	0	0	37	0	0	0	0	0	0	0	0	0	26.4	one spike
vrs4	int-e.65	NGB 115483	Bonus	6-4	36	0	0	0	0	0	1	6	5	3	2	17	1	4	8	5	0	1	0	0	0	36	0	0	0	0	0	0	0	0	0	25.6	one spike
vrs4	int-e.65	NGB 115483	Bonus	6-5	31	0	0	0	0	0	0	1	1	1	3	6	8	5	8	4	0	0	0	0	0	31	0	0	0	0	0	0	0	0	0	27.9	one spike
vrs4	int-e.65	NGB 115483	Bonus	6-6	42	0	0	0	0	0	1	3	5	4	3	16	3	5	8	10	0	0	0	0	0	42	0	0	0	0	0	0	0	0	0	26.8	one spike
vrs4	int-e.65	NGB 115483	Bonus	7-1	32	0	0	0	0	0	1	0	3	5	3	12	2	10	7	1	0	0	0	0	0	32	0	0	0	0	0	0	0	0	0	26	one spike
vrs4	int-e.65	NGB 115483	Bonus	7-2	36	0	0	0	0	0	1	2	2	1	8	14	4	2	4	4	6	2	0	0	0	36	0	0	0	0	0	0	0	0	0	28	one spike
vrs4	int-e.65	NGB 115483	Bonus	7-3	44	0	0	0	0	0	3	3	4	8	3	21	3	4	6	7	3	0	0	0	0	44	0	0	0	0	0	0	0	0	0	25.7	one spike
vrs4	int-e.65	NGB 115483	Bonus	7-4	39	0	0	0	0	0	0	2	2	7	7	18	5	4	7	5	0	0	0	0	0	39	0	0	0	0	0	0	0	0	0	26	one spike
vrs4	int-e.65	NGB 115483	Bonus	7-5	28	0	0	0	0	0	0	1	3	2	2	8	2	5	9	4	0	0	0	0	0	28	0	0	0	0	0	0	0	0	0	27.5	one spike
vrs4	int-e.65	NGB 115483	Bonus	7-6	54	0	0	0	0	2	0	5	10	9	5	31	9	9	5	0	0	0	0	0	0	54	0	0	0	0	0	0	0	0	0	23.2	one spike
vrs4	int-e.65	NGB 115483	Bonus	8-1	46	0	0	0	0	0	1	4	3	8	5	21	2	6	7	9	1	0	0	0	0	46	0	0	0	0	0	0	0	0	0	26.3	one spike
vrs4	int-e.65	NGB 115483	Bonus	8-2	38	0	0	0	0	0	0	1	6	3	2	12	5	2	6	8	5	0	0	0	0	38	0	0	0	0	0	0	0	0	0	28	one spike
vrs4	int-e.65	NGB 115483	Bonus	8-3	43	0	0	0	0	0	1	5	6	1	4	17	5	5	12	4	0	0	0	0	0	43	0	0	0	0	0	0	0	0	0	25.8	one spike
vrs4	int-e.65	NGB 115483	Bonus	8-4	41	0	0	0	0	0	0	1	6	4	4	15	4	6	11	5	0	0	0	0	0	41	0	0	0	0	0	0	0	0	0	26.8	one spike
vrs4	int-e.65	NGB 115483	Bonus	8-5	39	0	0	0	0	0	0	2	8	2	3	15	5	6	8	5	0	0	0	0	0	39	0	0	0	0	0	0	0	0	0	26.2	one spike
vrs4	int-e.65	NGB 115483	Bonus	8-6	40	0	0	0	0	0	0	0	4	7	4	15	3	5	6	10	1	0	0	0	0	40	0	0	0	0	0	0	0	0	0	27.5	one spike
wt	Foma	CIho11333	Foma	1	27	0	0	0	0	0	0	0	1	2	5	8	8	9	2	0	0	0	0	0	0	27	0	0	0	0	0	0	0	0	0	26.5	one spike
wt	Foma	CIho11333	Foma	2	33	0	0	0	0	0	0	1	2	2	5	10	12	11	0	0	0	0	0	0	0	33	0	0	0	0	0	0	0	0	0	25.7	one spike
wt	Foma	CIho11333	Foma	3	29	0	0	0	0	0	0	1	2	4	5	12	8	9	0	0	0	0	0	0	0	29	0	0	0	0	0	0	0	0	0	25	one spike
wt	Foma	CIho11333	Foma	4	29	0	0	0	0	0	0	1	1	2	7	11	9	9	0	0	0	0	0	0	0	29	0	0	0	0	0	0	0	0	0	25.4	one spike
wt	Foma	CIho11333	Foma	5	28	0	0	0	0	0	0	1	2	2	4	9	11	8	0	0	0	0	0	0	0	28	0	0	0	0	0	0	0	0	0	25.5	one spike
wt	Foma	CIho11333	Foma	6	25	0	0	0	0	0	0	1	3	4	5	13	12	0	0	0	0	0	0	0	0	25	0	0	0	0	0	0	0	0	0	23.6	one spike
wt	Foma	CIho11333	Foma	7	31	0	0	0	0	0	0	0	2	3	4	9	11	11	0	0	0	0	0	0	0	31	0	0	0	0	0	0	0	0	0	25.8	one spike
wt	Foma	CIho11333	Foma	8	29	0	0	0	0	0	0	0	2	3	4	9	11	9	0	0	0	0	0	0	0	29	0	0	0	0	0	0	0	0	0	25.5	one spike
wt	Foma	CIho11333	Foma	9	30	0	0	0	0	0	1	0	1	6	4	12	15	3	0	0	0	0	0	0	0	30	0	0	0	0	0	0	0	0	0	24.5	one spike
wt	Foma	CIho11333	Foma	10	27	0	0	0	0	0	0	0	0	2	6	8	11	8	0	0	0	0	0	0	0	27	0	0	0	0	0	0	0	0	0	26	one spike
wt	Foma	CIho11333	Foma	11	31	0	0	0	0	0	0	1	2	2	4	9	8	12	2	0	0	0	0	0	0	31	0	0	0	0	0	0	0	0	0	26.2	one spike
wt	Foma	CIho11333	Foma	12	28	0	0	0	0	0	1	0	2	3	10	16	10	2	0	0	0	0	0	0	0	28	0	0	0	0	0	0	0	0	0	24	one spike
wt	Foma	CIho11333	Foma	13	26	0	0	0	0	0	0	0	2	4	7	13	11	2	0	0	0	0	0	0	0	26	0	0	0	0	0	0	0	0	0	24.3	one spike
wt	Foma	CIho11333	Foma	14	28	0	0	0	0	0	0	0	1	3	4	8	7	13	0	0	0	0	0	0	0	28	0	0	0	0	0	0	0	0	0	26.2	one spike
wt	Foma	CIho11333	Foma	15	31	0	0	0	0	0	0	2	0	3	5	10	9	12	0	0	0	0	0	0	0	31	0	0	0	0	0	0	0	0	0	26	one spike
wt	Foma	CIho11333	Foma	16	35	0	0	0	0	0	0	1	1	5	9	16	15	4	0	0	0	0	0	0	0	35	0	0	0	0	0	0	0	0	0	24.6	one spike
wt	Foma	CIho11333	Foma	17	30	0	0	0	0	0	0	1	0	6	3	10	14	6	0	0	0	0	0	0	0	30	0	0	0	0	0	0	0	0	0	25.2	one spike
wt	Foma	CIho11333	Foma	18	31	0	0	0	0	0	0	1	2	5	8	16	8	6	1	0	0	0	0	0	0	31	0	0	0	0	0	0	0	0	0	24.4	one spike
wt	Foma	CIho11333	Foma	19	32	0	0	0	0	0	0	0	3	6	9	18	13	1	0	0	0	0	0	0	0	32	0	0	0	0	0	0	0	0	0	24	one spike
wt	Foma	CIho11333	Foma	20	31	0	0	0	0	0	0	1	2	2	5	10	14	7	0	0	0	0	0	0	0	31	0	0	0	0	0	0	0	0	0	25	one spike
wt	Foma	CIho11333	Foma	21	31	0	0	0	0	0	0	0	2	2	6	10	9	10	2	0	0	0	0	0	0	31	0	0	0	0	0	0	0	0	0	26.1	one spike
vrs3	int-a.8	NGB 115426	Foma	3-1	46	0	0	0	0	0	0	6	6	10	9	31	2	3	4	4	2	0	0	0	0	46	0	0	0	0	0	0	0	0	0	24.1	one spike
vrs3	int-a.8	NGB 115426	Foma	3-2	46	0	0	0	0	0	0	0	3	8	11	22	6	3	3	4	4	4	0	0	0	46	0	0	0	0	0	0	0	0	0	27.4	one spike
vrs3	int-a.8	NGB 115426	Foma	3-3	44	0	0	0	0	0	0	2	4	9	9	24	2	6	3	5	4	0	0	0	0	44	0	0	0	0	0	0	0	0	0	26	one spike
vrs3	int-a.8	NGB 115426	Foma	3-4	45	0	0	0	0	0	2	3	9	5	5	24	3	7	4	7	0	0	0	0	0	45	0	0	0	0	0	0	0	0	0	24.7	one spike
vrs3	int-a.8	NGB 115426	Foma	3-5	43	0	0	0	0	0	0	0	5	8	10	23	4	3	5	5	3	0	0	0	0	43	0	0	0	0	0	0	0	0	0	26.2	one spike
vrs3	int-a.8	NGB 115426	Foma	3-6	45	0	0	0	0	0	0	1	4	13	6	24	4	6	5	3	3	0	0	0	0	45	0	0	0	0	0	0	0	0	0	25.5	one spike
vrs3	int-a.8	NGB 115426	Foma	4-1	57	0	0	0	0	1	0	1	3	10	8	23	13	4	6	5	5	1	0	0	0	57	0	0	0	0	0	0	0	0	0	26.5	one spike
vrs3	int-a.8	NGB 115426	Foma	4-2	57	0	0	0	0	0	2	6	12	6	7	33	4	10	6	3	1	0	0	0	0	57	0	0	0	0	0	0	0	0	0	23.9	one spike
vrs3	int-a.8	NGB 115426	Foma	4-3	60	0	0	0	0	0	1	5	6	12	8	32	3	4	6	6	7	1	1	0	0	60	0	0	0	0	0	0	0	0	0	26	one spike
vrs3	int-a.8	NGB 115426	Foma	4-4	56	0	0	0	0	0	2	4	6	7	9	28	4	5	7	7	5	0	0	0	0	56	0	0	0	0	0	0	0	0	0	25.9	one spike
vrs3	int-a.8	NGB 115426	Foma	4-5	43	0	0	0	0	0	0	1	1	9	9	20	3	8	2	5	4	1	0	0	0	43	0	0	0	0	0	0	0	0	0	27.1	one spike
vrs3	int-a.8	NGB 115426	Foma	4-6	44	0	0	0	0	0	0	1	5	9	8	23	1	2	5	5	5	3	0	0	0	44	0	0	0	0	0	0	0	0	0	27.4	one spike
vrs3	int-a.8	NGB 115426	Foma	7-1	34	0	0	0	0	0	2	5	8	5	5	25	2	5	1	1	0	0	0	0	0	34	0	0	0	0	0	0	0	0	0	22.1	one spike
vrs3	int-a.8	NGB 115426	Foma	7-2	31	0	0	0	0	0	0	0	5	5	4	14	5	5	5	0	1	1	0	0	0	31	0	0	0	0	0	0	0	0	0	26.1	one spike
vrs3	int-a.8	NGB 115426	Foma	7-3	26	0	0	0	0	0	0	0	8	4	0	12	3	3	2	6	0	0	0	0	0	26	0	0	0	0	0	0	0	0	0	25.5	one spike
vrs3	int-a.8	NGB 115426	Foma	7-4	35	0	0	0	0	0	1	3	7	9	3	23	2	3	3	3	0	1	0	0	0	35	0	0	0	0	0	0	0	0	0	23.7	one spike
vrs3	int-a.8	NGB 115426	Foma	7-5	28	0	0	0	0	0	1	0	6	7	3	17	1	4	6	0	0	0	0	0	0	28	0	0	0	0	0	0	0	0	0	24.1	one spike
vrs3	int-a.8	NGB 115426	Foma	7-6	36	0	0	0	0	0	0	4	7	7	6	24	2	6	2	2	0	0	0	0	0	36	0	0	0	0	0	0	0	0	0	23.4	one spike
vrs3	int-a.8	NGB 115426	Foma	8-1	37	0	0	0	0	0	1	0	1	3	7	12	5	2	3	3	6	4	2	0	0	37	0	0	0	0	0	0	0	0	0	29.9	one spike
vrs3	int-a.8	NGB 115426	Foma	8-2	49	0	0	0	0	0	1	0	9	6	9	25	7	3	6	5	3	0	0	0	0	49	0	0	0	0	0	0	0	0	0	25.8	one spike
vrs3	int-a.8	NGB 115426	Foma	8-3	46	0	0	0	0	0	0	1	1	11	12	25	4	4	3	5	4	1	0	0	0	46	0	0	0	0	0	0	0	0	0	26.4	one spike
vrs3	int-a.8	NGB 115426	Foma	8-4	49	0	0	0	0	0	0	1	3	6	9	19	10	8	3	4	3	2	0	0	0	49	0	0	0	0	0	0	0	0	0	26.9	one spike
vrs3	int-a.8	NGB 115426	Foma	8-5	48	0	0	0	0	0	0	5	6	7	7	25	4	6	6	5	2	0	0	0	0	48	0	0	0	0	0	0	0	0	0	25.2	one spike
vrs3	int-a.8	NGB 115426	Foma	8-6	35	0	0	0	0	0	0	1	1	3	8	13	8	1	5	4	4	0	0	0	0	35	0	0	0	0	0	0	0	0	0	27.5	one spike
vrs3	int-a.27	NGB 115445	Foma	10-1	50	0	0	0	0	1	0	5	12	6	6	30	2	3	6	3	5	0	1	0	0	50	0	0	0	0	0	0	0	0	0	24.7	one spike
vrs3	int-a.27	NGB 115445	Foma	10-2	54	0	0	0	0	2	5	10	7	5	3	32	8	5	6	2	1	0	0	0	0	54	0	0	0	0	0	0	0	0	0	22.3	one spike
vrs3	int-a.27	NGB 115445	Foma	10-3	53	0	0	0	0	1	0	10	9	10	6	36	1	5	6	4	1	0	0	0	0	53	0	0	0	0	0	0	0	0	0	23.2	one spike
vrs3	int-a.27	NGB 115445	Foma	10-4	35	0	0	0	0	0	0	0	1	7	8	16	4	2	9	3	1	0	0	0	0	35	0	0	0	0	0	0	0	0	0	26.9	one spike
vrs3	int-a.27	NGB 115445	Foma	10-5	39	0	0	0	0	0	0	2	8	7	5	22	3	6	3	5	0	0	0	0	0	39	0	0	0	0	0	0	0	0	0	24.6	one spike
vrs3	int-a.27	NGB 115445	Foma	10-6	56	0	0	0	0	1	0	7	6	13	6	33	10	7	4	2	0	0	0	0	0	56	0	0	0	0	0	0	0	0	0	23.4	one spike
vrs3	int-a.27	NGB 115445	Foma	16-1	52	0	0	0	0	0	0	2	2	8	8	20	10	4	6	7	3	2	0	0	0	52	0	0	0	0	0	0	0	0	0	27.1	one spike
vrs3	int-a.27	NGB 115445	Foma	16-2	49	0	0	0	0	0	0	2	7	8	12	29	5	5	5	5	0	0	0	0	0	49	0	0	0	0	0	0	0	0	0	24.9	one spike
vrs3	int-a.27	NGB 115445	Foma	16-3	41	0	0	0	1	0	4	4	4	6	0	19	4	5	6	6	0	1	0	0	0	41	0	0	0	0	0	0	0	0	0	24.8	one spike
vrs3	int-a.27	NGB 115445	Foma	16-4	53	0	0	0	0	0	0	2	4	8	17	31	3	3	5	5	2	3	1	0	0	53	0	0	0	0	0	0	0	0	0	26.4	one spike
vrs3	int-a.27	NGB 115445	Foma	16-5	51	0	0	0	0	0	0	0	4	10	15	29	2	4	5	5	4	2	0	0	0	51	0	0	0	0	0	0	0	0	0	26.5	one spike
vrs3	int-a.27	NGB 115445	Foma	16-6	50	0	0	0	0	0	1	2	10	14	4	31	3	3	3	5	5	0	0	0	0	50	0	0	0	0	0	0	0	0	0	24.8	one spike
vrs3	int-a.27	NGB 115445	Foma	4-1	44	0	0	0	0	0	0	3	6	8	3	20	5	4	6	4	3	2	0	0	0	44	0	0	0	0	0	0	0	0	0	26.1	one spike
vrs3	int-a.27	NGB 115445	Foma	4-2	42	0	0	0	0	0	2	3	4	7	2	18	5	3	6	6	4	0	0	0	0	42	0	0	0	0	0	0	0	0	0	26.1	one spike
vrs3	int-a.27	NGB 115445	Foma	4-3	48	0	0	0	0	0	3	8	8	5	5	29	5	7	5	2	0	0	0	0	0	48	0	0	0	0	0	0	0	0	0	22.9	one spike
vrs3	int-a.27	NGB 115445	Foma	4-4	54	0	0	0	0	0	0	2	6	12	8	28	5	6	7	4	3	1	0	0	0	54	0	0	0	0	0	0	0	0	0	25.8	one spike
vrs3	int-a.27	NGB 115445	Foma	4-5	50	0	0	0	0	0	0	5	10	9	5	29	3	7	6	4	1	0	0	0	0	50	0	0	0	0	0	0	0	0	0	24.3	one spike
vrs3	int-a.27	NGB 115445	Foma	4-6	40	0	0	0	0	0	0	0	5	9	4	18	1	7	5	6	2	1	0	0	0	40	0	0	0	0	0	0	0	0	0	27	one spike
vrs3	int-a.27	NGB 115445	Foma	9-1	52	0	0	0	0	0	0	1	4	4	15	24	9	3	6	5	4	1	0	0	0	52	0	0	0	0	0	0	0	0	0	26.9	one spike
vrs3	int-a.27	NGB 115445	Foma	9-2	62	0	0	0	0	1	3	1	9	15	8	37	7	6	4	7	1	0	0	0	0	62	0	0	0	0	0	0	0	0	0	24.2	one spike
vrs3	int-a.27	NGB 115445	Foma	9-3	55	0	0	0	0	0	0	6	3	8	12	29	6	5	5	4	5	1	0	0	0	55	0	0	0	0	0	0	0	0	0	25.8	one spike
vrs3	int-a.27	NGB 115445	Foma	9-4	56	0	0	0	0	0	0	5	4	6	12	27	7	5	8	4	4	1	0	0	0	56	0	0	0	0	0	0	0	0	0	26.3	one spike
vrs3	int-a.27	NGB 115445	Foma	9-5	40	0	0	0	0	0	0	2	6	10	3	21	1	11	6	1	0	0	0	0	0	40	0	0	0	0	0	0	0	0	0	24.9	one spike
vrs3	int-a.27	NGB 115445	Foma	9-6	56	0	0	0	0	0	1	2	7	10	13	33	4	3	5	7	4	0	0	0	0	56	0	0	0	0	0	0	0	0	0	25.5	one spike
int-c	int-c.13	NGB 115431	Foma	1-1	47	0	0	0	0	3	21	14	3	2	8	25	2	6	11	3	0	0	0	0	0	47	0	0	0	0	0	0	0	0	0	25.7	one spike
int-c	int-c.13	NGB 115431	Foma	11-1	60	0	0	0	0	0	1	4	11	12	6	34	4	9	10	3	0	0	0	0	0	60	0	0	0	0	0	0	0	0	0	24.4	one spike
int-c	int-c.13	NGB 115431	Foma	11-2	39	0	0	0	0	0	0	0	3	7	5	15	5	5	6	6	2	0	0	0	0	39	0	0	0	0	0	0	0	0	0	27.5	one spike
int-c	int-c.13	NGB 115431	Foma	11-3	42	0	0	0	0	1	2	11	3	2	4	23	5	9	5	0	0	0	0	0	0	42	0	0	0	0	0	0	0	0	0	22.9	one spike
int-c	int-c.13	NGB 115431	Foma	11-4	54	0	0	0	1	4	8	8	4	4	7	36	6	6	3	3	0	0	0	0	0	54	0	0	0	0	0	0	0	0	0	21.2	one spike
int-c	int-c.13	NGB 115431	Foma	11-5	43	0	0	0	0	1	2	8	3	3	6	23	9	11	0	0	0	0	0	0	0	43	0	0	0	0	0	0	0	0	0	22.8	one spike
int-c	int-c.13	NGB 115431	Foma	11-6	46	0	0	0	0	0	0	1	2	5	14	22	7	6	4	5	2	0	0	0	0	46	0	0	0	0	0	0	0	0	0	26.5	one spike
int-c	int-c.13	NGB 115431	Foma	1-2	39	0	0	0	0	0	3	7	5	4	3	22	7	8	2	0	0	0	0	0	0	39	0	0	0	0	0	0	0	0	0	22.8	one spike
int-c	int-c.13	NGB 115431	Foma	1-3	68	0	0	0	0	0	0	3	13	23	8	47	8	11	2	0	0	0	0	0	0	68	0	0	0	0	0	0	0	0	0	22.9	one spike
int-c	int-c.13	NGB 115431	Foma	1-4	52	0	0	0	0	0	0	1	5	14	7	27	6	8	5	4	2	0	0	0	0	52	0	0	0	0	0	0	0	0	0	25.4	one spike
int-c	int-c.13	NGB 115431	Foma	1-5	37	0	0	0	0	0	0	4	4	4	5	17	10	9	1	0	0	0	0	0	0	37	0	0	0	0	0	0	0	0	0	24.4	one spike
int-c	int-c.13	NGB 115431	Foma	1-6	63	0	0	0	0	1	0	1	8	14	11	35	5	7	9	7	0	0	0	0	0	63	0	0	0	0	0	0	0	0	0	25.2	one spike
int-c	int-c.13	NGB 115431	Foma	2-1	44	0	0	0	0	1	3	1	6	5	5	21	9	4	10	0	0	0	0	0	0	44	0	0	0	0	0	0	0	0	0	24.4	one spike
int-c	int-c.13	NGB 115431	Foma	2-2	62	0	0	0	0	0	0	13	17	6	4	40	4	7	10	1	0	0	0	0	0	62	0	0	0	0	0	0	0	0	0	22.6	one spike
int-c	int-c.13	NGB 115431	Foma	2-3	57	0	0	0	0	0	0	3	8	19	7	37	3	7	6	4	0	0	0	0	0	57	0	0	0	0	0	0	0	0	0	24	one spike
int-c	int-c.13	NGB 115431	Foma	2-4	47	0	0	0	0	0	0	1	9	8	8	26	7	6	8	0	0	0	0	0	0	47	0	0	0	0	0	0	0	0	0	24.3	one spike
int-c	int-c.13	NGB 115431	Foma	2-5	50	0	0	0	0	0	0	2	8	10	6	26	6	8	8	2	0	0	0	0	0	50	0	0	0	0	0	0	0	0	0	24.8	one spike
int-c	int-c.13	NGB 115431	Foma	2-6	52	0	0	0	0	0	0	2	10	10	4	26	6	10	9	1	0	0	0	0	0	52	0	0	0	0	0	0	0	0	0	24.8	one spike
int-c	int-c.13	NGB 115431	Foma	9-1	60	0	0	0	0	0	0	4	16	10	5	35	10	7	8	0	0	0	0	0	0	60	0	0	0	0	0	0	0	0	0	23.4	one spike
int-c	int-c.13	NGB 115431	Foma	9-2	54	0	0	0	0	0	3	5	11	9	5	33	7	8	6	0	0	0	0	0	0	54	0	0	0	0	0	0	0	0	0	22.9	one spike
int-c	int-c.13	NGB 115431	Foma	9-3	62	0	0	0	0	0	1	7	15	13	8	44	3	11	4	0	0	0	0	0	0	62	0	0	0	0	0	0	0	0	0	22.6	one spike
int-c	int-c.13	NGB 115431	Foma	9-4	55	0	0	0	0	0	0	7	14	7	5	33	12	3	7	0	0	0	0	0	0	55	0	0	0	0	0	0	0	0	0	22.9	one spike
int-c	int-c.13	NGB 115431	Foma	9-5	63	0	0	0	0	0	1	6	15	15	5	42	10	9	2	0	0	0	0	0	0	63	0	0	0	0	0	0	0	0	0	22.5	one spike
int-c	int-c.13	NGB 115431	Foma	9-6	65	0	0	0	0	1	5	12	15	5	6	44	6	9	6	0	0	0	0	0	0	65	0	0	0	0	0	0	0	0	0	21.6	one spike
int-c	int-c.25	NGB 115443	Foma	1-1	44	0	0	0	0	0	0	4	6	5	3	18	8	5	7	5	1	0	0	0	0	44	0	0	0	0	0	0	0	0	0	25.8	one spike
int-c	int-c.25	NGB 115443	Foma	11-1	23	0	0	0	0	0	0	1	4	1	0	6	1	4	9	3	0	0	0	0	0	23	0	0	0	0	0	0	0	0	0	27.6	one spike
int-c	int-c.25	NGB 115443	Foma	11-2	53	0	0	0	0	0	2	4	9	5	6	26	5	7	9	4	2	0	0	0	0	53	0	0	0	0	0	0	0	0	0	25.3	one spike
int-c	int-c.25	NGB 115443	Foma	11-3	57	0	0	0	0	0	0	0	5	17	8	30	4	6	8	7	2	0	0	0	0	57	0	0	0	0	0	0	0	0	0	26	one spike
int-c	int-c.25	NGB 115443	Foma	11-4	65	0	0	0	0	0	0	1	4	26	5	36	4	3	6	12	4	0	0	0	0	65	0	0	0	0	0	0	0	0	0	26	one spike
int-c	int-c.25	NGB 115443	Foma	11-5	65	0	0	0	0	0	0	0	6	23	10	39	4	6	6	6	3	1	0	0	0	65	0	0	0	0	0	0	0	0	0	25.5	one spike
int-c	int-c.25	NGB 115443	Foma	11-6	63	0	0	0	0	0	2	5	5	10	11	33	5	4	8	11	2	0	0	0	0	63	0	0	0	0	0	0	0	0	0	25.7	one spike
int-c	int-c.25	NGB 115443	Foma	1-2	55	0	0	0	0	0	6	11	6	2	3	28	17	5	2	3	0	0	0	0	0	55	0	0	0	0	0	0	0	0	0	22.5	one spike
int-c	int-c.25	NGB 115443	Foma	1-3	58	0	0	0	0	0	6	13	10	3	2	34	9	6	7	1	1	0	0	0	0	58	0	0	0	0	0	0	0	0	0	22.1	one spike
int-c	int-c.25	NGB 115443	Foma	1-4	52	0	0	0	0	0	1	6	10	7	3	27	6	7	8	4	0	0	0	0	0	52	0	0	0	0	0	0	0	0	0	24.2	one spike
int-c	int-c.25	NGB 115443	Foma	1-5	60	0	0	0	0	0	0	0	9	15	14	38	5	4	6	6	1	0	0	0	0	60	0	0	0	0	0	0	0	0	0	24.8	one spike
int-c	int-c.25	NGB 115443	Foma	1-6	68	0	0	0	0	1	1	1	10	22	10	45	4	7	7	5	0	0	0	0	0	68	0	0	0	0	0	0	0	0	0	24	one spike
int-c	int-c.25	NGB 115443	Foma	16-1	61	0	0	0	0	0	0	0	4	21	15	40	2	4	7	4	4	0	0	0	0	61	0	0	0	0	0	0	0	0	0	25.1	one spike
int-c	int-c.25	NGB 115443	Foma	16-2	53	0	0	0	0	0	0	0	2	16	12	30	5	7	8	2	1	0	0	0	0	53	0	0	0	0	0	0	0	0	0	25.4	one spike
int-c	int-c.25	NGB 115443	Foma	16-3	57	0	0	0	0	0	0	0	1	14	17	32	3	4	14	4	0	0	0	0	0	57	0	0	0	0	0	0	0	0	0	26	one spike
int-c	int-c.25	NGB 115443	Foma	16-4	44	0	0	0	0	0	0	1	7	10	6	24	1	7	11	1	0	0	0	0	0	44	0	0	0	0	0	0	0	0	0	25.3	one spike
int-c	int-c.25	NGB 115443	Foma	16-5	35	0	0	0	0	0	0	0	1	8	4	13	3	7	7	5	0	0	0	0	0	35	0	0	0	0	0	0	0	0	0	27.3	one spike
int-c	int-c.25	NGB 115443	Foma	16-6	31	0	0	0	0	0	0	0	0	2	4	6	3	9	7	5	1	0	0	0	0	31	0	0	0	0	0	0	0	0	0	29.1	one spike
int-c	int-c.25	NGB 115443	Foma	5-1	57	0	0	0	0	0	0	0	7	21	7	35	2	7	4	8	1	0	0	0	0	57	0	0	0	0	0	0	0	0	0	25.1	one spike
int-c	int-c.25	NGB 115443	Foma	5-2	86	0	0	0	0	1	6	17	11	16	12	63	11	7	5	0	0	0	0	0	0	86	0	0	0	0	0	0	0	0	0	21.5	one spike
int-c	int-c.25	NGB 115443	Foma	5-3	58	0	0	0	0	0	1	0	7	13	12	33	4	4	7	6	4	0	0	0	0	58	0	0	0	0	0	0	0	0	0	25.8	one spike
int-c	int-c.25	NGB 115443	Foma	5-4	56	0	0	0	0	0	0	0	8	19	7	34	3	7	6	6	0	0	0	0	0	56	0	0	0	0	0	0	0	0	0	24.8	one spike
int-c	int-c.25	NGB 115443	Foma	5-5	59	0	0	0	0	0	0	2	9	12	7	30	12	6	6	3	2	0	0	0	0	59	0	0	0	0	0	0	0	0	0	24.9	one spike
int-c	int-c.25	NGB 115443	Foma	5-6	58	0	0	0	0	0	0	0	12	8	7	27	5	7	12	6	1	0	0	0	0	58	0	0	0	0	0	0	0	0	0	25.9	one spike
int-c	int-c.25	NGB 115443	Foma	6-1	42	0	0	0	0	0	0	2	4	8	5	19	5	2	7	8	1	0	0	0	0	42	0	0	0	0	0	0	0	0	0	26.4	one spike
int-c	int-c.25	NGB 115443	Foma	6-2	52	0	0	0	0	0	0	10	14	3	6	33	4	8	7	0	0	0	0	0	0	52	0	0	0	0	0	0	0	0	0	22.8	one spike
int-c	int-c.25	NGB 115443	Foma	6-3	52	0	0	0	0	0	0	0	8	14	7	29	3	5	11	4	0	0	0	0	0	52	0	0	0	0	0	0	0	0	0	25.3	one spike
int-c	int-c.25	NGB 115443	Foma	6-4	45	0	0	0	0	0	0	1	8	9	4	22	1	8	8	5	1	0	0	0	0	45	0	0	0	0	0	0	0	0	0	25.8	one spike
int-c	int-c.25	NGB 115443	Foma	6-5	56	0	0	0	0	2	2	6	8	12	7	37	3	4	7	5	0	0	0	0	0	56	0	0	0	0	0	0	0	0	0	23.1	one spike
int-c	int-c.25	NGB 115443	Foma	6-6	59	0	0	0	0	0	1	1	9	22	6	39	5	4	6	5	0	0	0	0	0	59	0	0	0	0	0	0	0	0	0	23.9	one spike
vrs1	int-d.11	NGB 115429	Foma	2-1	24	0	0	0	0	0	0	0	1	1	4	6	6	10	2	0	0	0	0	0	0	24	0	0	0	0	0	0	0	0	0	26.6	one spike
vrs1	int-d.11	NGB 115429	Foma	2-2	25	0	0	0	0	0	0	1	1	0	3	5	7	9	4	0	0	0	0	0	0	25	0	0	0	0	0	0	0	0	0	27	one spike
vrs1	int-d.11	NGB 115429	Foma	2-3	25	0	0	0	0	0	0	0	0	2	3	5	8	10	2	0	0	0	0	0	0	25	0	0	0	0	0	0	0	0	0	27.1	one spike
vrs1	int-d.11	NGB 115429	Foma	2-4	29	0	0	0	0	0	1	1	0	3	5	10	7	9	3	0	0	0	0	0	0	29	0	0	0	0	0	0	0	0	0	25.8	one spike
vrs1	int-d.11	NGB 115429	Foma	2-5	26	0	0	0	0	0	0	1	0	2	5	8	5	10	3	0	0	0	0	0	0	26	0	0	0	0	0	0	0	0	0	26.7	one spike
vrs1	int-d.11	NGB 115429	Foma	4-1	23	0	0	0	0	0	0	0	1	1	3	5	10	7	1	0	0	0	0	0	0	23	0	0	0	0	0	0	0	0	0	26.5	one spike
vrs1	int-d.11	NGB 115429	Foma	4-2	25	0	0	0	0	0	0	0	1	5	4	10	7	7	1	0	0	0	0	0	0	25	0	0	0	0	0	0	0	0	0	25.6	one spike
vrs1	int-d.11	NGB 115429	Foma	4-3	27	0	0	0	0	0	0	1	1	4	5	11	7	7	2	0	0	0	0	0	0	27	0	0	0	0	0	0	0	0	0	25.4	one spike
vrs1	int-d.11	NGB 115429	Foma	4-4	29	0	0	0	0	0	0	1	3	2	6	12	9	8	0	0	0	0	0	0	0	29	0	0	0	0	0	0	0	0	0	24.9	one spike
vrs1	int-d.11	NGB 115429	Foma	4-5	31	0	0	0	0	0	1	0	4	9	9	23	7	1	0	0	0	0	0	0	0	31	0	0	0	0	0	0	0	0	0	22.9	one spike
vrs1	int-d.11	NGB 115429	Foma	4-6	24	0	0	0	0	0	0	0	3	3	6	12	6	6	0	0	0	0	0	0	0	24	0	0	0	0	0	0	0	0	0	24.6	one spike
vrs1	int-d.11	NGB 115429	Foma	5-1	24	0	0	0	0	0	0	0	1	2	5	8	9	7	0	0	0	0	0	0	0	24	0	0	0	0	0	0	0	0	0	25.7	one spike
vrs1	int-d.11	NGB 115429	Foma	5-2	24	0	0	0	0	0	0	0	1	2	6	9	9	6	0	0	0	0	0	0	0	24	0	0	0	0	0	0	0	0	0	25.5	one spike
vrs1	int-d.11	NGB 115429	Foma	5-3	27	0	0	0	0	0	0	0	2	2	2	6	5	9	7	0	0	0	0	0	0	27	0	0	0	0	0	0	0	0	0	27.4	one spike
vrs1	int-d.11	NGB 115429	Foma	5-4	23	0	0	0	0	0	0	0	1	6	10	17	6	0	0	0	0	0	0	0	0	23	0	0	0	0	0	0	0	0	0	23.5	one spike
vrs1	int-d.11	NGB 115429	Foma	5-5	26	0	0	0	0	0	0	1	1	4	5	11	11	4	0	0	0	0	0	0	0	26	0	0	0	0	0	0	0	0	0	24.6	one spike
vrs1	int-d.11	NGB 115429	Foma	5-6	24	0	0	0	0	0	0	0	1	3	3	7	5	8	4	0	0	0	0	0	0	24	0	0	0	0	0	0	0	0	0	26.7	one spike
vrs1	int-d.11	NGB 115429	Foma	6-1	27	0	0	0	0	0	0	0	1	4	5	10	8	7	2	0	0	0	0	0	0	27	0	0	0	0	0	0	0	0	0	25.8	one spike
vrs1	int-d.11	NGB 115429	Foma	6-2	28	0	0	0	0	0	0	0	2	2	6	10	6	12	0	0	0	0	0	0	0	28	0	0	0	0	0	0	0	0	0	26	one spike
vrs1	int-d.11	NGB 115429	Foma	6-3	26	0	0	0	0	0	0	0	1	1	3	5	8	13	0	0	0	0	0	0	0	26	0	0	0	0	0	0	0	0	0	26.9	one spike
vrs1	int-d.11	NGB 115429	Foma	6-4	28	0	0	0	0	0	0	0	1	1	5	7	7	11	3	0	0	0	0	0	0	28	0	0	0	0	0	0	0	0	0	26.9	one spike
vrs1	int-d.11	NGB 115429	Foma	6-5	23	0	0	0	0	0	0	0	1	2	2	5	5	10	3	0	0	0	0	0	0	23	0	0	0	0	0	0	0	0	0	27.1	one spike
vrs1	int-d.11	NGB 115429	Foma	6-6	27	0	0	0	0	0	1	0	0	3	4	8	10	8	1	0	0	0	0	0	0	27	0	0	0	0	0	0	0	0	0	25.8	one spike
vrs1	int-d.22	NGB 115440	Foma	1-1	62	0	0	0	0	0	16	18	3	3	5	45	11	6	0	0	0	0	0	0	0	62	0	0	0	0	0	0	0	0	0	19.4	one spike
vrs1	int-d.22	NGB 115440	Foma	1-2	78	0	0	0	0	1	10	18	20	3	3	55	6	11	6	0	0	0	0	0	0	78	0	0	0	0	0	0	0	0	0	20.7	one spike
vrs1	int-d.22	NGB 115440	Foma	1-3	53	0	0	0	0	7	18	4	1	5	4	39	13	1	0	0	0	0	0	0	0	53	0	0	0	0	0	0	0	0	0	18.6	one spike
vrs1	int-d.22	NGB 115440	Foma	1-4	71	0	0	0	0	1	13	28	2	5	4	53	7	10	1	0	0	0	0	0	0	71	0	0	0	0	0	0	0	0	0	19.7	one spike
vrs1	int-d.22	NGB 115440	Foma	14-1	35	0	0	0	0	1	5	6	0	2	5	19	8	8	0	0	0	0	0	0	0	35	0	0	0	0	0	0	0	0	0	22.2	one spike
vrs1	int-d.22	NGB 115440	Foma	14-2	72	0	0	0	0	1	9	28	6	2	5	51	11	10	0	0	0	0	0	0	0	72	0	0	0	0	0	0	0	0	0	20	one spike
vrs1	int-d.22	NGB 115440	Foma	14-3	64	0	0	0	0	2	6	23	6	3	4	44	9	11	0	0	0	0	0	0	0	64	0	0	0	0	0	0	0	0	0	20.3	one spike
vrs1	int-d.22	NGB 115440	Foma	14-4	83	0	0	0	0	1	9	22	20	4	6	62	7	9	5	0	0	0	0	0	0	83	0	0	0	0	0	0	0	0	0	20.3	one spike
vrs1	int-d.22	NGB 115440	Foma	14-5	54	0	0	0	0	5	14	8	1	4	7	39	15	0	0	0	0	0	0	0	0	54	0	0	0	0	0	0	0	0	0	19.2	one spike
vrs1	int-d.22	NGB 115440	Foma	14-6	63	0	0	0	0	3	22	11	2	2	5	45	13	5	0	0	0	0	0	0	0	63	0	0	0	0	0	0	0	0	0	19.1	one spike
vrs1	int-d.22	NGB 115440	Foma	1-5	61	0	0	0	0	1	20	12	3	4	4	44	8	9	0	0	0	0	0	0	0	61	0	0	0	0	0	0	0	0	0	19.4	one spike
vrs1	int-d.22	NGB 115440	Foma	1-6	73	0	0	0	0	0	5	15	22	7	6	55	6	10	2	0	0	0	0	0	0	73	0	0	0	0	0	0	0	0	0	20.8	one spike
vrs1	int-d.22	NGB 115440	Foma	2-1	65	0	0	0	0	2	7	31	9	2	5	56	4	3	0	0	0	0	0	0	0	63	0	0	0	0	0	0	0	0	0	18.2	one spike
vrs1	int-d.22	NGB 115440	Foma	2-2	56	0	0	0	0	1	6	21	4	1	4	37	5	13	1	0	0	0	0	0	0	56	0	0	0	0	0	0	0	0	0	20.7	one spike
vrs1	int-d.22	NGB 115440	Foma	2-3	63	0	0	0	0	0	5	22	11	1	5	44	6	12	1	0	0	0	0	0	0	63	0	0	0	0	0	0	0	0	0	20.8	one spike
vrs1	int-d.22	NGB 115440	Foma	2-4	58	0	0	0	0	1	11	19	4	2	5	42	7	8	1	0	0	0	0	0	0	58	0	0	0	0	0	0	0	0	0	19.9	one spike
vrs1	int-d.22	NGB 115440	Foma	2-5	40	0	0	0	0	0	2	13	1	4	4	24	9	7	0	0	0	0	0	0	0	40	0	0	0	0	0	0	0	0	0	21.6	one spike
vrs1	int-d.22	NGB 115440	Foma	2-6	67	0	0	0	0	0	7	25	8	3	3	46	14	6	1	0	0	0	0	0	0	67	0	0	0	0	0	0	0	0	0	20.4	one spike
vrs1	int-d.22	NGB 115440	Foma	7-1	75	0	0	0	0	2	15	25	6	1	7	56	8	11	0	0	0	0	0	0	0	75	0	0	0	0	0	0	0	0	0	19.5	one spike
vrs1	int-d.22	NGB 115440	Foma	7-2	45	0	0	0	0	5	13	1	4	3	7	33	9	3	0	0	0	0	0	0	0	45	0	0	0	0	0	0	0	0	0	19.7	one spike
vrs1	int-d.22	NGB 115440	Foma	7-3	70	0	0	0	0	3	14	23	5	2	2	49	11	8	2	0	0	0	0	0	0	70	0	0	0	0	0	0	0	0	0	19.5	one spike
vrs1	int-d.22	NGB 115440	Foma	7-4	55	0	0	0	0	2	21	7	2	4	5	41	8	6	0	0	0	0	0	0	0	55	0	0	0	0	0	0	0	0	0	19	one spike
vrs1	int-d.22	NGB 115440	Foma	7-5	56	0	0	0	0	5	22	3	3	2	9	44	8	4	0	0	0	0	0	0	0	56	0	0	0	0	0	0	0	0	0	18.8	one spike
vrs1	int-d.22	NGB 115440	Foma	7-6	65	0	0	0	0	0	0	1	6	8	10	51	11	3	0	0	0	0	0	0	0	65	0	0	0	0	0	0	0	0	0	18.5	one spike
vrs4	int-e.20	NGB 115438	Foma	11-1	56	0	0	0	1	1	4	11	8	4	4	33	12	10	1	0	0	0	0	0	0	56	0	0	0	0	0	0	0	0	0	21.7	one spike
vrs4	int-e.20	NGB 115438	Foma	11-2	49	0	0	0	0	0	3	6	7	7	5	28	8	13	0	0	0	0	0	0	0	49	0	0	0	0	0	0	0	0	0	22.9	one spike
vrs4	int-e.20	NGB 115438	Foma	11-3	44	0	0	0	0	2	5	7	3	6	6	29	11	4	0	0	0	0	0	0	0	44	0	0	0	0	0	0	0	0	0	21.1	one spike
vrs4	int-e.20	NGB 115438	Foma	11-4	40	0	0	0	0	0	1	7	6	1	4	19	6	9	6	0	0	0	0	0	0	40	0	0	0	0	0	0	0	0	0	24.1	one spike
vrs4	int-e.20	NGB 115438	Foma	11-5	34	0	0	0	0	0	2	7	1	3	6	19	8	7	0	0	0	0	0	0	0	34	0	0	0	0	0	0	0	0	0	23	one spike
vrs4	int-e.20	NGB 115438	Foma	11-6	37	0	0	0	0	0	6	6	1	1	4	18	7	10	2	0	0	0	0	0	0	37	0	0	0	0	0	0	0	0	0	22.8	one spike
vrs4	int-e.20	NGB 115438	Foma	12-1	45	0	0	0	0	0	9	7	5	3	5	29	8	8	0	0	0	0	0	0	0	45	0	0	0	0	0	0	0	0	0	21.3	one spike
vrs4	int-e.20	NGB 115438	Foma	12-2	46	0	0	0	0	1	3	6	6	8	4	28	6	9	3	0	0	0	0	0	0	46	0	0	0	0	0	0	0	0	0	22.6	one spike
vrs4	int-e.20	NGB 115438	Foma	12-3	54	0	0	0	0	0	5	13	11	6	10	45	7	2	0	0	0	0	0	0	0	54	0	0	0	0	0	0	0	0	0	20.1	one spike
vrs4	int-e.20	NGB 115438	Foma	12-4	44	0	0	0	0	0	3	10	4	4	5	26	8	8	2	0	0	0	0	0	0	44	0	0	0	0	0	0	0	0	0	22.5	one spike
vrs4	int-e.20	NGB 115438	Foma	12-5	35	0	0	0	0	0	4	3	2	5	3	17	14	4	0	0	0	0	0	0	0	35	0	0	0	0	0	0	0	0	0	23	one spike
vrs4	int-e.20	NGB 115438	Foma	12-6	49	0	0	0	0	1	6	5	8	2	7	29	8	11	1	0	0	0	0	0	0	49	0	0	0	0	0	0	0	0	0	22.1	one spike
vrs4	int-e.20	NGB 115438	Foma	3-1	54	0	0	0	0	1	6	8	7	4	6	32	11	9	2	0	0	0	0	0	0	54	0	0	0	0	0	0	0	0	0	22.1	one spike
vrs4	int-e.20	NGB 115438	Foma	3-2	51	0	0	0	0	1	1	6	11	8	4	31	5	13	2	0	0	0	0	0	0	51	0	0	0	0	0	0	0	0	0	22.8	one spike
vrs4	int-e.20	NGB 115438	Foma	3-3	44	0	0	0	0	0	2	6	6	3	6	23	8	7	6	0	0	0	0	0	0	44	0	0	0	0	0	0	0	0	0	23.6	one spike
vrs4	int-e.20	NGB 115438	Foma	3-4	53	0	0	0	0	1	3	8	6	10	5	33	5	6	8	1	0	0	0	0	0	53	0	0	0	0	0	0	0	0	0	22.7	one spike
vrs4	int-e.20	NGB 115438	Foma	3-5	54	0	0	0	0	0	0	9	13	4	6	32	7	10	5	0	0	0	0	0	0	54	0	0	0	0	0	0	0	0	0	22.8	one spike
vrs4	int-e.20	NGB 115438	Foma	3-6	51	0	0	0	0	1	5	11	6	4	7	34	9	7	1	0	0	0	0	0	0	51	0	0	0	0	0	0	0	0	0	21.4	one spike
vrs4	int-e.20	NGB 115438	Foma	4-1	41	0	0	0	0	1	5	2	3	3	6	20	10	11	0	0	0	0	0	0	0	41	0	0	0	0	0	0	0	0	0	23.2	one spike
vrs4	int-e.20	NGB 115438	Foma	4-2	32	0	0	0	0	2	3	0	2	4	5	16	9	6	1	0	0	0	0	0	0	32	0	0	0	0	0	0	0	0	0	23.4	one spike
vrs4	int-e.20	NGB 115438	Foma	4-3	45	0	0	0	0	1	9	2	4	5	5	26	10	8	1	0	0	0	0	0	0	45	0	0	0	0	0	0	0	0	0	21.8	one spike
vrs4	int-e.20	NGB 115438	Foma	4-4	29	0	0	0	0	0	1	3	2	3	3	12	7	7	3	0	0	0	0	0	0	29	0	0	0	0	0	0	0	0	0	24.6	one spike
vrs4	int-e.20	NGB 115438	Foma	4-5	39	0	0	0	0	1	6	6	1	0	8	22	10	7	0	0	0	0	0	0	0	39	0	0	0	0	0	0	0	0	0	22.3	one spike
vrs4	int-e.20	NGB 115438	Foma	4-6	36	0	0	0	0	1	2	4	4	4	3	18	11	6	1	0	0	0	0	0	0	36	0	0	0	0	0	0	0	0	0	23	one spike
int-f	int-f.19	NGB 115437	Foma	4-1	35	0	0	0	0	0	0	0	1	2	5	8	9	11	7	0	0	0	0	0	0	35	0	0	0	0	0	0	0	0	0	27.3	one spike
int-f	int-f.19	NGB 115437	Foma	4-2	32	0	0	0	0	0	0	0	0	2	1	3	6	11	12	0	0	0	0	0	0	32	0	0	0	0	0	0	0	0	0	28.7	one spike
int-f	int-f.19	NGB 115437	Foma	4-3	41	0	0	0	0	0	0	4	4	4	9	21	1	3	10	5	1	0	0	0	0	41	0	0	0	0	0	0	0	0	0	26.1	one spike
int-f	int-f.19	NGB 115437	Foma	4-4	36	0	0	0	0	0	0	1	1	3	7	12	2	4	3	8	5	2	0	0	0	36	0	0	0	0	0	0	0	0	0	29.1	one spike
int-f	int-f.19	NGB 115437	Foma	4-5	37	0	0	0	0	0	0	1	4	4	0	9	4	6	13	5	0	0	0	0	0	37	0	0	0	0	0	0	0	0	0	27.8	one spike
int-f	int-f.19	NGB 115437	Foma	4-6	37	0	0	0	0	0	0	0	3	3	3	9	8	2	6	3	9	0	0	0	0	37	0	0	0	0	0	0	0	0	0	29	one spike
int-f	int-f.19	NGB 115437	Foma	5-1	47	0	0	0	0	0	0	2	3	5	10	20	9	6	4	7	1	0	0	0	0	47	0	0	0	0	0	0	0	0	0	26.3	one spike
int-f	int-f.19	NGB 115437	Foma	5-2	50	0	0	0	0	0	1	0	1	5	11	18	7	6	8	8	1	2	0	0	0	50	0	0	0	0	0	0	0	0	0	27.9	one spike
int-f	int-f.19	NGB 115437	Foma	5-3	44	0	0	0	0	0	1	1	7	7	4	20	2	8	11	3	0	0	0	0	0	44	0	0	0	0	0	0	0	0	0	25.7	one spike
int-f	int-f.19	NGB 115437	Foma	5-4	33	0	0	0	0	0	0	0	4	3	5	12	1	4	7	7	1	1	0	0	0	33	0	0	0	0	0	0	0	0	0	28.1	one spike
int-f	int-f.19	NGB 115437	Foma	5-5	36	0	0	0	0	0	1	1	5	4	4	15	7	7	6	1	0	0	0	0	0	36	0	0	0	0	0	0	0	0	0	25.2	one spike
int-f	int-f.19	NGB 115437	Foma	5-6	42	0	0	0	0	0	0	4	1	4	11	20	4	4	8	6	0	0	0	0	0	42	0	0	0	0	0	0	0	0	0	26.4	one spike
int-f	int-f.19	NGB 115437	Foma	6-1	30	0	0	0	0	1	1	3	2	3	1	11	3	8	5	3	0	0	0	0	0	30	0	0	0	0	0	0	0	0	0	25.4	one spike
int-f	int-f.19	NGB 115437	Foma	6-2	30	0	0	0	0	0	0	1	3	3	3	10	4	9	7	0	0	0	0	0	0	30	0	0	0	0	0	0	0	0	0	26.6	one spike
int-f	int-f.19	NGB 115437	Foma	6-3	29	0	0	0	0	0	0	0	5	2	2	9	1	8	9	2	0	0	0	0	0	29	0	0	0	0	0	0	0	0	0	26.9	one spike
int-f	int-f.19	NGB 115437	Foma	6-4	28	0	0	0	0	0	0	2	0	3	3	8	12	7	1	0	0	0	0	0	0	28	0	0	0	0	0	0	0	0	0	25.2	one spike
int-f	int-f.19	NGB 115437	Foma	6-5	30	0	0	0	0	0	0	0	2	3	7	12	2	4	7	5	0	0	0	0	0	30	0	0	0	0	0	0	0	0	0	27.5	one spike
int-f	int-f.19	NGB 115437	Foma	6-6	41	0	0	0	0	0	2	2	5	9	4	22	3	9	2	4	0	1	0	0	0	41	0	0	0	0	0	0	0	0	0	24.7	one spike
int-f	int-f.19	NGB 115437	Foma	7-1	33	0	0	0	0	1	1	0	0	1	0	3	7	9	11	3	0	0	0	0	0	33	0	0	0	0	0	0	0	0	0	28.3	one spike
int-f	int-f.19	NGB 115437	Foma	7-2	37	0	0	0	0	0	0	3	4	6	5	18	7	7	5	0	0	0	0	0	0	37	0	0	0	0	0	0	0	0	0	24.7	one spike
int-f	int-f.19	NGB 115437	Foma	7-3	46	0	0	0	0	0	0	4	7	8	7	26	6	7	5	2	0	0	0	0	0	46	0	0	0	0	0	0	0	0	0	24.2	one spike
int-f	int-f.19	NGB 115437	Foma	7-4	43	0	0	0	0	1	0	1	1	8	5	16	9	6	8	3	1	0	0	0	0	43	0	0	0	0	0	0	0	0	0	26.3	one spike
int-f	int-f.19	NGB 115437	Foma	7-5	49	0	0	0	0	0	0	0	2	4	13	19	6	10	6	6	1	1	0	0	0	49	0	0	0	0	0	0	0	0	0	27.3	one spike
int-f	int-f.19	NGB 115437	Foma	7-6	31	0	0	0	0	0	0	2	3	0	3	8	4	9	5	5	0	0	0	0	0	31	0	0	0	0	0	0	0	0	0	27.3	one spike
wt	Barke	--	Barke	16-1	28	0	0	0	0	0	0	0	1	3	6	10	6	11	1	0	0	0	0	0	0	28	0	0	0	0	0	0	0	0	0	25.9	one spike
wt	Barke	--	Barke	16-2	29	0	0	0	0	0	0	0	2	2	7	11	13	5	0	0	0	0	0	0	0	29	0	0	0	0	0	0	0	0	0	25.2	one spike
wt	Barke	--	Barke	16-3	30	0	0	0	0	0	0	0	0	1	2	3	6	9	9	3	0	0	0	0	0	30	0	0	0	0	0	0	0	0	0	29.1	one spike
wt	Barke	--	Barke	16-4	20	0	0	0	0	0	0	0	0	0	2	2	4	5	9	0	0	0	0	0	0	20	0	0	0	0	0	0	0	0	0	28.7	one spike
wt	Barke	--	Barke	16-5	28	0	0	0	0	0	0	0	1	2	2	5	5	12	6	0	0	0	0	0	0	28	0	0	0	0	0	0	0	0	0	27.7	one spike
wt	Barke	--	Barke	16-6	28	0	0	0	0	0	0	0	1	2	4	7	3	6	10	2	0	0	0	0	0	28	0	0	0	0	0	0	0	0	0	28.1	one spike
wt	Barke	--	Barke	19-1	25	0	0	0	0	0	0	0	0	3	4	7	4	8	6	0	0	0	0	0	0	25	0	0	0	0	0	0	0	0	0	27.1	one spike
wt	Barke	--	Barke	19-2	27	0	0	0	0	0	0	0	0	3	1	4	4	7	7	5	0	0	0	0	0	27	0	0	0	0	0	0	0	0	0	28.9	one spike
wt	Barke	--	Barke	19-3	25	0	0	0	0	0	0	0	0	1	2	3	5	4	8	5	0	0	0	0	0	25	0	0	0	0	0	0	0	0	0	29.1	one spike
wt	Barke	--	Barke	19-4	27	0	0	0	0	0	0	1	0	1	5	7	4	5	6	5	0	0	0	0	0	27	0	0	0	0	0	0	0	0	0	28.1	one spike
wt	Barke	--	Barke	19-5	26	0	0	0	0	0	0	0	0	1	3	4	6	4	8	4	0	0	0	0	0	26	0	0	0	0	0	0	0	0	0	28.7	one spike
wt	Barke	--	Barke	19-6	24	0	0	0	0	0	0	0	0	2	3	5	4	6	7	2	0	0	0	0	0	24	0	0	0	0	0	0	0	0	0	28.3	one spike
wt	Barke	--	Barke	5-1	27	0	0	0	0	0	0	0	1	2	0	3	5	5	5	7	2	0	0	0	0	27	0	0	0	0	0	0	0	0	0	29.8	one spike
wt	Barke	--	Barke	5-2	26	0	0	0	0	0	0	0	0	1	1	2	2	4	5	6	7	0	0	0	0	26	0	0	0	0	0	0	0	0	0	31.8	one spike
wt	Barke	--	Barke	5-3	25	0	0	0	0	0	0	0	1	1	2	4	2	6	4	6	3	0	0	0	0	25	0	0	0	0	0	0	0	0	0	30.1	one spike
wt	Barke	--	Barke	5-4	29	0	0	0	0	0	0	0	0	1	4	5	2	5	3	10	4	0	0	0	0	29	0	0	0	0	0	0	0	0	0	30.7	one spike
wt	Barke	--	Barke	5-5	28	0	0	0	0	0	0	0	1	3	2	6	4	5	11	2	0	0	0	0	0	28	0	0	0	0	0	0	0	0	0	28.1	one spike
wt	Barke	--	Barke	5-6	28	0	0	0	0	0	0	0	0	1	3	4	3	5	5	5	4	2	0	0	0	28	0	0	0	0	0	0	0	0	0	30.9	one spike
wt	Barke	--	Barke	7-1	27	0	0	0	0	0	0	0	0	2	7	9	6	12	0	0	0	0	0	0	0	27	0	0	0	0	0	0	0	0	0	26.2	one spike
wt	Barke	--	Barke	7-2	25	0	0	0	0	0	0	0	0	2	1	3	6	6	9	1	0	0	0	0	0	25	0	0	0	0	0	0	0	0	0	28.4	one spike
wt	Barke	--	Barke	7-3	30	0	0	0	0	0	0	0	0	2	1	3	5	7	10	4	1	0	0	0	0	30	0	0	0	0	0	0	0	0	0	29.2	one spike
wt	Barke	--	Barke	7-4	33	0	0	0	0	0	0	0	1	2	3	6	6	17	4	0	0	0	0	0	0	33	0	0	0	0	0	0	0	0	0	27.2	one spike
wt	Barke	--	Barke	7-5	28	0	0	0	0	0	0	0	0	5	5	10	9	8	1	0	0	0	0	0	0	28	0	0	0	0	0	0	0	0	0	25.9	one spike
wt	Barke	--	Barke	7-6	24	0	0	0	0	0	0	0	0	2	5	7	3	10	4	0	0	0	0	0	0	24	0	0	0	0	0	0	0	0	0	26.9	one spike
vrs1	11910BC	--	Barke	13-1	55	0	0	0	0	0	0	0	15	19	3	37	8	8	1	1	0	0	0	0	0	55	0	0	0	0	0	0	0	0	0	23.1	one spike
vrs1	11910BC	--	Barke	13-2	70	0	0	0	0	0	0	3	8	15	22	48	7	15	0	0	0	0	0	0	0	70	0	0	0	0	0	0	0	0	0	23.8	one spike
vrs1	11910BC	--	Barke	13-3	56	0	0	0	0	1	1	5	23	7	3	40	12	4	0	0	0	0	0	0	0	56	0	0	0	0	0	0	0	0	0	21.2	one spike
vrs1	11910BC	--	Barke	13-4	76	0	0	0	0	1	7	11	30	7	8	64	12	0	0	0	0	0	0	0	0	76	0	0	0	0	0	0	0	0	0	19.8	one spike
vrs1	11910BC	--	Barke	13-5	68	0	0	0	0	0	0	3	1	23	20	47	3	12	6	0	0	0	0	0	0	68	0	0	0	0	0	0	0	0	0	24.1	one spike
vrs1	11910BC	--	Barke	13-6	57	0	0	0	0	0	3	2	13	16	6	40	9	7	1	0	0	0	0	0	0	57	0	0	0	0	0	0	0	0	0	22.4	one spike
vrs1	11910BC	--	Barke	16-1	65	0	0	0	0	1	0	5	8	24	11	49	6	9	1	0	0	0	0	0	0	65	0	0	0	0	0	0	0	0	0	22.3	one spike
vrs1	11910BC	--	Barke	16-2	66	0	0	0	0	0	0	0	1	12	16	29	19	7	7	4	0	0	0	0	0	66	0	0	0	0	0	0	0	0	0	25.8	one spike
vrs1	11910BC	--	Barke	16-3	75	0	0	0	0	0	0	0	5	11	22	38	16	9	8	4	0	0	0	0	0	75	0	0	0	0	0	0	0	0	0	25.5	one spike
vrs1	11910BC	--	Barke	16-4	70	0	0	0	0	0	0	1	9	14	26	50	5	11	4	0	0	0	0	0	0	70	0	0	0	0	0	0	0	0	0	23.9	one spike
vrs1	11910BC	--	Barke	16-5	53	0	0	0	0	2	6	9	15	3	8	43	8	2	0	0	0	0	0	0	0	53	0	0	0	0	0	0	0	0	0	19.9	one spike
vrs1	11910BC	--	Barke	16-6	65	0	0	0	0	0	0	0	9	15	20	44	7	12	2	0	0	0	0	0	0	65	0	0	0	0	0	0	0	0	0	23.9	one spike
vrs1	11910BC	--	Barke	4-1	43	0	0	0	0	0	0	6	12	4	5	27	11	5	0	0	0	0	0	0	0	43	0	0	0	0	0	0	0	0	0	22.3	one spike
vrs1	11910BC	--	Barke	4-2	73	0	0	0	0	0	0	4	8	23	17	52	5	12	4	0	0	0	0	0	0	73	0	0	0	0	0	0	0	0	0	23.6	one spike
vrs1	11910BC	--	Barke	4-3	59	0	0	0	0	0	0	7	14	18	5	44	6	9	0	0	0	0	0	0	0	59	0	0	0	0	0	0	0	0	0	21.8	one spike
vrs1	11910BC	--	Barke	4-4	61	0	0	0	0	0	0	14	24	5	6	49	11	1	0	0	0	0	0	0	0	61	0	0	0	0	0	0	0	0	0	20.4	one spike
vrs1	11910BC	--	Barke	4-5	67	0	0	0	0	0	1	11	25	14	4	55	10	2	0	0	0	0	0	0	0	67	0	0	0	0	0	0	0	0	0	20.5	one spike
vrs1	11910BC	--	Barke	4-6	80	0	0	0	0	0	1	9	11	26	16	63	8	5	4	0	0	0	0	0	0	80	0	0	0	0	0	0	0	0	0	22.2	one spike
vrs1	11910BC	--	Barke	6-1	74	0	0	0	0	0	3	10	14	21	10	58	7	9	0	0	0	0	0	0	0	74	0	0	0	0	0	0	0	0	0	21.5	one spike
vrs1	11910BC	--	Barke	6-2	59	0	0	0	0	0	0	6	12	18	9	45	4	10	0	0	0	0	0	0	0	59	0	0	0	0	0	0	0	0	0	22.3	one spike
vrs1	11910BC	--	Barke	6-3	82	0	0	0	0	0	1	6	12	20	17	56	9	12	5	0	0	0	0	0	0	82	0	0	0	0	0	0	0	0	0	23.3	one spike
vrs1	11910BC	--	Barke	6-4	76	0	0	0	0	0	3	4	15	19	10	51	11	8	6	0	0	0	0	0	0	76	0	0	0	0	0	0	0	0	0	22.9	one spike
vrs1	11910BC	--	Barke	6-5	76	0	0	0	0	0	1	3	8	13	24	49	9	6	10	2	0	0	0	0	0	76	0	0	0	0	0	0	0	0	0	24.3	one spike
vrs1	11910BC	--	Barke	6-6	64	0	0	0	0	0	0	6	16	18	11	51	11	2	0	0	0	0	0	0	0	64	0	0	0	0	0	0	0	0	0	21.7	one spike
vrs1	8408BC	--	Barke	11-1	68	0	0	0	0	0	1	6	18	22	2	49	9	9	1	0	0	0	0	0	0	68	0	0	0	0	0	0	0	0	0	21.9	one spike
vrs1	8408BC	--	Barke	11-2	72	0	0	0	0	0	0	5	11	22	17	55	6	4	7	0	0	0	0	0	0	72	0	0	0	0	0	0	0	0	0	22.8	one spike
vrs1	8408BC	--	Barke	11-3	61	0	0	0	0	1	7	15	15	3	10	51	10	0	0	0	0	0	0	0	0	61	0	0	0	0	0	0	0	0	0	19.7	one spike
vrs1	8408BC	--	Barke	11-4	37	0	0	0	0	1	4	8	5	2	2	22	9	6	0	0	0	0	0	0	0	37	0	0	0	0	0	0	0	0	0	21.1	one spike
vrs1	8408BC	--	Barke	11-5	53	0	0	0	0	0	6	15	11	7	7	46	6	1	0	0	0	0	0	0	0	53	0	0	0	0	0	0	0	0	0	19.6	one spike
vrs1	8408BC	--	Barke	11-6	78	0	0	0	0	1	3	7	18	23	5	57	11	8	2	0	0	0	0	0	0	78	0	0	0	0	0	0	0	0	0	21.7	one spike
vrs1	8408BC	--	Barke	15-1	78	0	0	0	0	0	3	15	15	25	4	62	5	9	2	0	0	0	0	0	0	78	0	0	0	0	0	0	0	0	0	20.9	one spike
vrs1	8408BC	--	Barke	15-2	83	0	0	0	0	1	4	16	20	15	8	64	7	9	3	0	0	0	0	0	0	83	0	0	0	0	0	0	0	0	0	21	one spike
vrs1	8408BC	--	Barke	15-3	75	0	0	0	0	1	2	6	18	24	7	58	9	8	0	0	0	0	0	0	0	75	0	0	0	0	0	0	0	0	0	21.5	one spike
vrs1	8408BC	--	Barke	15-4	65	0	0	0	0	0	3	4	17	19	4	47	9	9	0	0	0	0	0	0	0	65	0	0	0	0	0	0	0	0	0	21.8	one spike
vrs1	8408BC	--	Barke	15-5	59	0	0	0	0	3	11	20	6	5	11	56	3	0	0	0	0	0	0	0	0	59	0	0	0	0	0	0	0	0	0	18	one spike
vrs1	8408BC	--	Barke	15-6	70	0	0	0	0	0	2	16	17	11	8	54	12	3	1	0	0	0	0	0	0	70	0	0	0	0	0	0	0	0	0	20.9	one spike
vrs1	8408BC	--	Barke	16-1	78	0	0	0	0	0	1	9	18	25	4	57	11	9	1	0	0	0	0	0	0	78	0	0	0	0	0	0	0	0	0	21.8	one spike
vrs1	8408BC	--	Barke	16-2	80	0	0	0	0	0	1	12	22	20	10	65	10	5	0	0	0	0	0	0	0	80	0	0	0	0	0	0	0	0	0	21	one spike
vrs1	8408BC	--	Barke	16-3	59	0	0	0	0	0	2	20	15	5	7	49	10	0	0	0	0	0	0	0	0	59	0	0	0	0	0	0	0	0	0	19.6	one spike
vrs1	8408BC	--	Barke	16-4	74	0	0	0	0	0	0	5	17	19	11	52	4	10	6	2	0	0	0	0	0	74	0	0	0	0	0	0	0	0	0	23.1	one spike
vrs1	8408BC	--	Barke	16-5	51	0	0	0	0	0	7	20	3	5	12	47	4	0	0	0	0	0	0	0	0	51	0	0	0	0	0	0	0	0	0	19	one spike
vrs1	8408BC	--	Barke	16-6	62	0	0	0	0	1	2	20	16	6	4	49	13	0	0	0	0	0	0	0	0	62	0	0	0	0	0	0	0	0	0	19.7	one spike
wt	Montcalm	CIho 7149	Montcalm	1	74	0	0	0	0	0	0	0	2	4	7	13	12	18	15	10	6	0	0	0	0	74	0	0	0	0	0	0	0	0	0	29	one spike
wt	Montcalm	CIho 7149	Montcalm	2	57	0	0	0	0	0	0	1	1	2	10	14	8	15	10	4	3	1	0	0	0	55	0	0	0	0	0	0	0	0	0	28.3	one spike
wt	Montcalm	CIho 7149	Montcalm	3	57	0	0	0	0	0	0	2	1	1	4	8	10	20	9	9	1	0	0	0	0	57	0	0	0	0	0	0	0	0	0	28.5	one spike
wt	Montcalm	CIho 7149	Montcalm	4	71	0	0	0	0	0	0	1	4	6	7	18	16	16	13	3	5	0	0	0	0	71	0	0	0	0	0	0	0	0	0	27.5	one spike
wt	Montcalm	CIho 7149	Montcalm	5	63	0	0	0	0	0	0	0	0	3	6	9	16	16	12	8	2	0	0	0	0	63	0	0	0	0	0	0	0	0	0	28.8	one spike
wt	Montcalm	CIho 7149	Montcalm	6	51	0	0	0	0	0	0	1	1	1	1	4	12	12	13	4	5	1	0	0	0	51	0	0	0	0	0	0	0	0	0	29.4	one spike
wt	Montcalm	CIho 7149	Montcalm	7	67	0	0	0	1	0	0	1	2	5	8	17	16	11	15	4	4	0	0	0	0	67	0	0	0	0	0	0	0	0	0	27.6	one spike
wt	Montcalm	CIho 7149	Montcalm	8	44	0	0	0	1	0	0	0	1	2	10	14	17	5	8	0	0	0	0	0	0	44	0	0	0	0	0	0	0	0	0	26.1	one spike
wt	Montcalm	CIho 7149	Montcalm	9	72	0	0	0	0	0	0	0	7	5	10	22	21	14	7	7	1	0	0	0	0	72	0	0	0	0	0	0	0	0	0	26.5	one spike
wt	Montcalm	CIho 7149	Montcalm	10	65	0	0	0	0	0	2	0	0	5	8	15	13	24	7	5	1	0	0	0	0	65	0	0	0	0	0	0	0	0	0	27.4	one spike
wt	Montcalm	CIho 7149	Montcalm	11	65	0	0	0	0	0	0	1	3	1	7	12	9	25	9	8	2	0	0	0	0	65	0	0	0	0	0	0	0	0	0	28.2	one spike
wt	Montcalm	CIho 7149	Montcalm	12	54	0	0	0	0	0	1	0	1	3	8	13	14	16	8	3	0	0	0	0	0	54	0	0	0	0	0	0	0	0	0	27	one spike
als	als1.a	GSHO 1065	Montcalm	1	24	0	0	0	0	0	0	2	1	3	7	13	6	3	1	1	0	0	0	0	0	24	0	0	0	0	0	0	0	0	0	24.4	one spike
als	als1.a	GSHO 1065	Montcalm	2	34	0	0	0	0	0	1	4	3	3	5	16	7	4	3	1	2	0	1	0	0	34	0	0	0	0	0	0	0	0	0	25.2	one spike
als	als1.a	GSHO 1065	Montcalm	3	21	0	0	0	0	0	0	0	4	1	5	10	5	3	1	2	0	0	0	0	0	21	0	0	0	0	0	0	0	0	0	25.1	one spike
als	als1.a	GSHO 1065	Montcalm	4	26	0	0	0	0	0	0	0	1	2	2	5	11	3	3	2	2	0	0	0	0	26	0	0	0	0	0	0	0	0	0	27.8	one spike
als	als1.a	GSHO 1065	Montcalm	5	25	0	0	0	0	0	0	1	6	2	5	14	6	2	1	2	0	0	0	0	0	25	0	0	0	0	0	0	0	0	0	24.1	one spike
als	als1.a	GSHO 1065	Montcalm	6	20	0	0	0	0	0	0	5	4	5	2	16	3	0	1	0	0	0	0	0	0	20	0	0	0	0	0	0	0	0	0	20.9	one spike
als	als1.a	GSHO 1065	Montcalm	7	25	0	0	0	0	0	0	1	1	1	9	12	2	6	4	1	0	0	0	0	0	25	0	0	0	0	0	0	0	0	0	26.3	one spike
als	als1.a	GSHO 1065	Montcalm	8	22	0	0	0	0	0	1	0	0	3	4	8	3	7	3	1	0	0	0	0	0	22	0	0	0	0	0	0	0	0	0	26.2	one spike
wt	Bowman	PI 483237	Bowman	7-1	62	0	0	0	0	0	0	0	0	0	7	7	15	14	17	7	2	0	0	0	0	62	0	0	0	0	0	0	0	0	0	29.1	5 mL seed
wt	Bowman	PI 483237	Bowman	7-2	64	0	0	0	0	0	0	0	1	1	10	12	12	16	16	8	0	0	0	0	0	64	0	0	0	0	0	0	0	0	0	28.5	5 mL seed
wt	Bowman	PI 483237	Bowman	7-3	72	0	0	0	0	0	0	0	1	4	11	16	26	15	11	4	0	0	0	0	0	72	0	0	0	0	0	0	0	0	0	27.2	5 mL seed
wt	Bowman	PI 483237	Bowman	7-4	66	0	0	0	0	0	0	0	1	3	5	9	22	17	9	8	1	0	0	0	0	66	0	0	0	0	0	0	0	0	0	28.1	5 mL seed
wt	Bowman	PI 483237	Bowman	12-1	61	0	0	0	0	0	0	0	2	0	0	2	10	24	20	3	2	0	0	0	0	61	0	0	0	0	0	0	0	0	0	29.4	5 mL seed
wt	Bowman	PI 483237	Bowman	12-2	61	0	0	0	0	0	0	0	2	0	4	6	15	16	16	7	1	0	0	0	0	61	0	0	0	0	0	0	0	0	0	28.8	5 mL seed
wt	Bowman	PI 483237	Bowman	12-3	62	0	0	0	0	0	0	0	0	1	8	9	11	17	19	6	0	0	0	0	0	62	0	0	0	0	0	0	0	0	0	28.7	5 mL seed
wt	Bowman	PI 483237	Bowman	12-4	68	0	0	0	0	0	0	0	1	3	7	11	12	27	13	5	0	0	0	0	0	68	0	0	0	0	0	0	0	0	0	28.1	5 mL seed
wt	Bowman	PI 483237	Bowman	9-1	59	0	0	0	0	0	0	0	1	1	2	4	9	18	20	6	2	0	0	0	0	59	0	0	0	0	0	0	0	0	0	29.4	5 mL seed
wt	Bowman	PI 483237	Bowman	9-2	58	0	0	0	0	0	0	0	0	2	5	7	10	12	21	8	0	0	0	0	0	58	0	0	0	0	0	0	0	0	0	29.3	5 mL seed
wt	Bowman	PI 483237	Bowman	9-3	61	0	0	0	0	0	0	0	2	3	5	10	11	15	16	9	0	0	0	0	0	61	0	0	0	0	0	0	0	0	0	28.5	5 mL seed
wt	Bowman	PI 483237	Bowman	9-4	61	0	0	0	0	0	0	0	0	5	8	13	9	17	15	6	1	0	0	0	0	61	0	0	0	0	0	0	0	0	0	28.3	5 mL seed
vrs3	int-a.1	GSHO 2055	Bowman	14-1	77	0	0	0	0	1	1	5	9	18	19	53	10	7	7	0	0	0	0	0	0	77	0	0	0	0	0	0	0	0	0	23.3	5 mL seed
vrs3	int-a.1	GSHO 2055	Bowman	14-2	75	0	0	0	0	0	3	0	10	18	17	48	13	4	9	1	0	0	0	0	0	75	0	0	0	0	0	0	0	0	0	23.7	5 mL seed
vrs3	int-a.1	GSHO 2055	Bowman	14-3	76	0	0	0	0	0	0	4	11	13	19	47	15	9	3	2	0	0	0	0	0	76	0	0	0	0	0	0	0	0	0	23.7	5 mL seed
vrs3	int-a.1	GSHO 2055	Bowman	14-4	77	0	0	0	0	0	1	4	6	16	18	45	16	8	7	1	0	0	0	0	0	77	0	0	0	0	0	0	0	0	0	24.2	5 mL seed
vrs3	int-a.1	GSHO 2055	Bowman	3-1	85	0	0	0	0	0	4	5	10	23	19	61	11	12	1	0	0	0	0	0	0	85	0	0	0	0	0	0	0	0	0	22.7	5 mL seed
vrs3	int-a.1	GSHO 2055	Bowman	3-2	85	0	0	0	0	0	2	2	13	23	18	58	13	9	4	1	0	0	0	0	0	85	0	0	0	0	0	0	0	0	0	23.3	5 mL seed
vrs3	int-a.1	GSHO 2055	Bowman	3-3	84	0	0	0	0	0	3	4	19	25	12	63	10	7	3	1	0	0	0	0	0	84	0	0	0	0	0	0	0	0	0	22.2	5 mL seed
vrs3	int-a.1	GSHO 2055	Bowman	3-4	96	0	0	0	1	1	2	12	14	34	8	72	16	6	2	0	0	0	0	0	0	96	0	0	0	0	0	0	0	0	0	21.6	5 mL seed
vrs3	int-a.1	GSHO 2055	Bowman	10-1	71	0	0	0	0	0	0	0	2	10	13	25	21	12	9	4	0	0	0	0	0	71	0	0	0	0	0	0	0	0	0	26.3	5 mL seed
vrs3	int-a.1	GSHO 2055	Bowman	10-2	77	0	0	0	0	0	0	0	2	14	21	37	15	8	16	1	0	0	0	0	0	77	0	0	0	0	0	0	0	0	0	25.8	5 mL seed
vrs3	int-a.1	GSHO 2055	Bowman	10-3	79	0	0	0	0	0	0	2	9	16	15	42	11	14	10	2	0	0	0	0	0	79	0	0	0	0	0	0	0	0	0	24.8	5 mL seed
vrs3	int-a.1	GSHO 2055	Bowman	10-4	84	0	0	0	0	0	1	2	16	16	19	54	9	12	8	1	0	0	0	0	0	84	0	0	0	0	0	0	0	0	0	23.9	5 mL seed
vrs3	vrs3.f	GSHO 2056	Bowman	9-1	76	0	0	0	0	1	0	6	7	14	19	47	6	11	8	4	0	0	0	0	0	76	0	0	0	0	0	0	0	0	0	24.3	5 mL seed
vrs3	vrs3.f	GSHO 2056	Bowman	9-2	79	0	0	0	0	1	3	3	11	17	15	50	12	5	12	0	0	0	0	0	0	79	0	0	0	0	0	0	0	0	0	23.6	5 mL seed
vrs3	vrs3.f	GSHO 2056	Bowman	9-3	82	0	0	0	0	0	2	5	12	19	15	53	15	9	3	1	1	0	0	0	0	82	0	0	0	0	0	0	0	0	0	23.3	5 mL seed
vrs3	vrs3.f	GSHO 2056	Bowman	9-4	85	0	0	0	0	0	1	7	17	16	13	54	12	11	6	2	0	0	0	0	0	85	0	0	0	0	0	0	0	0	0	23.2	5 mL seed
vrs3	vrs3.f	GSHO 2056	Bowman	13-1	88	0	0	0	0	0	0	3	16	22	20	61	14	7	5	1	0	0	0	0	0	88	0	0	0	0	0	0	0	0	0	23.3	5 mL seed
vrs3	vrs3.f	GSHO 2056	Bowman	13-2	88	0	0	0	0	1	2	6	20	19	14	62	10	12	4	0	0	0	0	0	0	88	0	0	0	0	0	0	0	0	0	22.4	5 mL seed
vrs3	vrs3.f	GSHO 2056	Bowman	13-3	87	0	0	0	0	1	3	6	7	20	23	60	12	10	4	1	0	0	0	0	0	87	0	0	0	0	0	0	0	0	0	23	5 mL seed
vrs3	vrs3.f	GSHO 2056	Bowman	13-4	94	0	0	0	0	0	4	9	17	35	11	76	14	4	0	0	0	0	0	0	0	94	0	0	0	0	0	0	0	0	0	21.3	5 mL seed
vrs3	vrs3.f	GSHO 2056	Bowman	8-1	71	0	0	0	0	0	0	5	8	4	13	30	15	13	8	4	0	1	0	0	0	71	0	0	0	0	0	0	0	0	0	25.6	5 mL seed
vrs3	vrs3.f	GSHO 2056	Bowman	8-2	80	0	0	0	0	0	0	1	7	13	17	38	16	14	9	2	1	0	0	0	0	80	0	0	0	0	0	0	0	0	0	25.2	5 mL seed
vrs3	vrs3.f	GSHO 2056	Bowman	8-3	76	0	0	0	0	0	1	2	6	18	15	42	10	9	11	3	1	0	0	0	0	76	0	0	0	0	0	0	0	0	0	25	5 mL seed
vrs3	vrs3.f	GSHO 2056	Bowman	8-4	78	0	0	0	0	0	0	3	4	14	19	40	14	11	9	4	0	0	0	0	0	78	0	0	0	0	0	0	0	0	0	25.3	5 mL seed
int-b	int-b.3	GSHO 2129	Bowman	3-1	72	0	0	0	0	0	1	3	8	6	9	27	13	19	10	2	1	0	0	0	0	72	0	0	0	0	0	0	0	0	0	25.7	5 mL seed
int-b	int-b.3	GSHO 2129	Bowman	3-2	79	0	0	0	0	2	3	2	11	11	12	41	14	8	6	7	2	1	0	0	0	79	0	0	0	0	0	0	0	0	0	24.6	5 mL seed
int-b	int-b.3	GSHO 2129	Bowman	3-3	86	0	0	0	0	1	3	7	11	16	16	54	16	6	8	2	0	0	0	0	0	86	0	0	0	0	0	0	0	0	0	23.3	5 mL seed
int-b	int-b.3	GSHO 2129	Bowman	3-4	88	0	0	0	0	2	4	8	14	18	13	59	10	13	4	1	1	0	0	0	0	88	0	0	0	0	0	0	0	0	0	22.5	5 mL seed
int-b	int-b.3	GSHO 2129	Bowman	6-1	82	0	0	0	0	0	2	7	8	15	10	42	23	11	5	1	0	0	0	0	0	82	0	0	0	0	0	0	0	0	0	23.8	5 mL seed
int-b	int-b.3	GSHO 2129	Bowman	6-2	75	0	0	0	0	0	1	2	7	5	16	31	24	15	3	2	0	0	0	0	0	75	0	0	0	0	0	0	0	0	0	25.2	5 mL seed
int-b	int-b.3	GSHO 2129	Bowman	6-3	75	0	0	0	0	0	1	7	6	6	11	31	15	18	9	2	0	0	0	0	0	75	0	0	0	0	0	0	0	0	0	25.2	5 mL seed
int-b	int-b.3	GSHO 2129	Bowman	6-4	87	0	0	0	0	0	3	12	16	11	12	54	13	11	8	1	0	0	0	0	0	87	0	0	0	0	0	0	0	0	0	23	5 mL seed
int-b	int-b.3	GSHO 2129	Bowman	8-1	76	0	0	0	0	1	0	5	7	7	7	27	16	22	8	3	0	0	0	0	0	76	0	0	0	0	0	0	0	0	0	25.6	5 mL seed
int-b	int-b.3	GSHO 2129	Bowman	8-2	80	0	0	0	0	0	4	3	6	11	13	37	14	15	9	4	1	0	0	0	0	80	0	0	0	0	0	0	0	0	0	25.2	5 mL seed
int-b	int-b.3	GSHO 2129	Bowman	8-3	76	0	0	0	0	0	1	5	8	8	9	31	21	13	8	3	0	0	0	0	0	76	0	0	0	0	0	0	0	0	0	25	5 mL seed
int-b	int-b.3	GSHO 2129	Bowman	8-4	90	0	0	0	0	1	3	9	19	14	13	59	12	11	3	3	1	1	0	0	0	90	0	0	0	0	0	0	0	0	0	22.9	5 mL seed
int-c	int-c.5	GSHO 2003	Bowman	14-1	88	0	0	0	0	0	2	5	13	22	10	52	16	10	9	1	0	0	0	0	0	88	0	0	0	0	0	0	0	0	0	23.6	5 mL seed
int-c	int-c.5	GSHO 2003	Bowman	14-2	83	0	0	0	0	0	4	3	12	9	16	44	6	16	12	5	0	0	0	0	0	83	0	0	0	0	0	0	0	0	0	24.8	5 mL seed
int-c	int-c.5	GSHO 2003	Bowman	14-3	89	0	0	0	0	1	1	7	15	19	17	60	6	10	12	1	0	0	0	0	0	89	0	0	0	0	0	0	0	0	0	23.4	5 mL seed
int-c	int-c.5	GSHO 2003	Bowman	14-4	93	0	0	0	0	1	3	10	13	16	16	59	10	12	10	2	0	0	0	0	0	93	0	0	0	0	0	0	0	0	0	23.2	5 mL seed
int-c	int-c.5	GSHO 2003	Bowman	16-1	87	0	0	0	0	1	1	8	16	12	14	52	11	13	10	1	0	0	0	0	0	87	0	0	0	0	0	0	0	0	0	23.7	5 mL seed
int-c	int-c.5	GSHO 2003	Bowman	16-2	94	0	0	0	0	0	4	10	21	15	9	59	13	13	8	1	0	0	0	0	0	94	0	0	0	0	0	0	0	0	0	22.9	5 mL seed
int-c	int-c.5	GSHO 2003	Bowman	16-3	93	0	0	0	0	0	7	10	15	15	8	55	14	13	8	3	0	0	0	0	0	93	0	0	0	0	0	0	0	0	0	23.1	5 mL seed
int-c	int-c.5	GSHO 2003	Bowman	16-4	94	0	0	0	0	1	4	13	20	10	14	62	14	11	6	1	0	0	0	0	0	94	0	0	0	0	0	0	0	0	0	22.3	5 mL seed
int-c	int-c.5	GSHO 2003	Bowman	13-1	77	0	0	0	0	0	3	2	7	14	11	37	14	12	9	5	0	0	0	0	0	77	0	0	0	0	0	0	0	0	0	25	5 mL seed
int-c	int-c.5	GSHO 2003	Bowman	13-2	80	0	0	0	0	1	2	2	10	16	7	38	14	11	15	2	0	0	0	0	0	80	0	0	0	0	0	0	0	0	0	24.8	5 mL seed
int-c	int-c.5	GSHO 2003	Bowman	13-3	80	0	0	0	0	0	2	4	8	17	10	41	9	11	19	0	0	0	0	0	0	80	0	0	0	0	0	0	0	0	0	24.8	5 mL seed
int-c	int-c.5	GSHO 2003	Bowman	13-4	99	0	0	0	0	0	5	10	24	26	13	78	7	4	8	2	0	0	0	0	0	99	0	0	0	0	0	0	0	0	0	21.8	5 mL seed
vrs1	vrs1.a	GSHO 1907	Bowman	1-1	94	0	0	0	0	0	3	10	25	14	12	64	14	13	3	0	0	0	0	0	0	94	0	0	0	0	0	0	0	0	0	22.3	5 mL seed
vrs1	vrs1.a	GSHO 1907	Bowman	1-2	97	0	0	0	0	1	2	11	26	17	8	65	17	13	2	0	0	0	0	0	0	97	0	0	0	0	0	0	0	0	0	22	5 mL seed
vrs1	vrs1.a	GSHO 1907	Bowman	1-3	89	0	0	0	0	0	2	10	16	14	6	48	22	17	2	0	0	0	0	0	0	89	0	0	0	0	0	0	0	0	0	23	5 mL seed
vrs1	vrs1.a	GSHO 1907	Bowman	1-4	107	0	0	0	0	0	7	18	30	25	7	87	10	10	0	0	0	0	0	0	0	107	0	0	0	0	0	0	0	0	0	20.5	5 mL seed
vrs1	vrs1.a	GSHO 1907	Bowman	18-1	92	0	0	0	0	2	8	12	22	14	8	66	16	9	1	0	0	0	0	0	0	92	0	0	0	0	0	0	0	0	0	21.1	5 mL seed
vrs1	vrs1.a	GSHO 1907	Bowman	18-2	93	0	0	0	0	0	2	14	27	13	8	64	14	14	0	1	0	0	0	0	0	93	0	0	0	0	0	0	0	0	0	21.8	5 mL seed
vrs1	vrs1.a	GSHO 1907	Bowman	18-3	103	0	0	0	0	0	4	28	25	13	8	78	17	7	1	0	0	0	0	0	0	103	0	0	0	0	0	0	0	0	0	20.6	5 mL seed
vrs1	vrs1.a	GSHO 1907	Bowman	18-4	111	0	0	0	0	2	11	32	30	10	7	92	15	4	0	0	0	0	0	0	0	111	0	0	0	0	0	0	0	0	0	19.4	5 mL seed
vrs1	vrs1.a	GSHO 1907	Bowman	8-1	92	0	0	0	0	0	2	12	17	19	9	59	16	12	5	0	0	0	0	0	0	92	0	0	0	0	0	0	0	0	0	22.6	5 mL seed
vrs1	vrs1.a	GSHO 1907	Bowman	8-2	81	0	0	0	0	0	0	2	12	21	7	42	16	15	8	0	0	0	0	0	0	81	0	0	0	0	0	0	0	0	0	24.2	5 mL seed
vrs1	vrs1.a	GSHO 1907	Bowman	8-3	94	0	0	0	0	0	3	10	22	18	15	68	9	11	5	1	0	0	0	0	0	94	0	0	0	0	0	0	0	0	0	22.4	5 mL seed
vrs1	vrs1.a	GSHO 1907	Bowman	8-4	90	0	0	0	0	0	1	8	20	20	11	60	16	11	3	0	0	0	0	0	0	90	0	0	0	0	0	0	0	0	0	22.6	5 mL seed
vrs4	vrs4.k	GSHO 1986	Bowman	16-1	88	0	0	0	0	1	1	6	9	12	24	53	21	10	4	0	0	0	0	0	0	88	0	0	0	0	0	0	0	0	0	23.5	5 mL seed
vrs4	vrs4.k	GSHO 1986	Bowman	16-2	89	0	0	0	0	1	3	7	13	20	22	66	17	5	1	0	0	0	0	0	0	89	0	0	0	0	0	0	0	0	0	22.3	5 mL seed
vrs4	vrs4.k	GSHO 1986	Bowman	16-3	92	0	0	0	0	1	0	9	10	20	29	69	16	7	0	0	0	0	0	0	0	92	0	0	0	0	0	0	0	0	0	22.7	5 mL seed
vrs4	vrs4.k	GSHO 1986	Bowman	16-4	93	0	0	0	0	1	4	7	10	18	29	69	18	5	1	0	0	0	0	0	0	93	0	0	0	0	0	0	0	0	0	22.4	5 mL seed
vrs4	vrs4.k	GSHO 1986	Bowman	11-1	101	0	0	0	0	1	5	14	12	27	21	80	16	5	0	0	0	0	0	0	0	101	0	0	0	0	0	0	0	0	0	21.4	5 mL seed
vrs4	vrs4.k	GSHO 1986	Bowman	11-2	96	0	0	0	0	0	1	14	18	27	16	76	14	5	1	0	0	0	0	0	0	96	0	0	0	0	0	0	0	0	0	21.7	5 mL seed
vrs4	vrs4.k	GSHO 1986	Bowman	11-3	94	0	0	0	0	0	1	7	21	24	22	75	15	4	0	0	0	0	0	0	0	94	0	0	0	0	0	0	0	0	0	22	5 mL seed
vrs4	vrs4.k	GSHO 1986	Bowman	11-4	100	0	0	0	0	0	8	7	10	32	28	85	14	1	0	0	0	0	0	0	0	100	0	0	0	0	0	0	0	0	0	21.5	5 mL seed
vrs4	vrs4.k	GSHO 1986	Bowman	7-1	89	0	0	0	0	1	2	4	14	21	25	67	10	11	1	0	0	0	0	0	0	89	0	0	0	0	0	0	0	0	0	22.7	5 mL seed
vrs4	vrs4.k	GSHO 1986	Bowman	7-2	94	0	0	0	0	0	0	6	21	25	22	74	15	4	1	0	0	0	0	0	0	94	0	0	0	0	0	0	0	0	0	22.1	5 mL seed
vrs4	vrs4.k	GSHO 1986	Bowman	7-3	99	0	0	0	0	2	3	7	11	28	26	77	16	6	0	0	0	0	0	0	0	99	0	0	0	0	0	0	0	0	0	22.1	5 mL seed
vrs4	vrs4.k	GSHO 1986	Bowman	7-4	95	0	0	0	0	0	2	2	21	26	26	77	13	4	0	1	0	0	0	0	0	95	0	0	0	0	0	0	0	0	0	22.3	5 mL seed
int-m	int-m.85	GSHO 2273	Bowman	8-1	60	0	0	0	0	0	0	1	2	6	3	12	6	17	14	6	2	1	2	0	0	60	0	0	0	0	0	0	0	0	0	28.9	5 mL seed
int-m	int-m.85	GSHO 2273	Bowman	8-2	65	0	0	0	0	0	0	0	0	2	7	9	12	24	9	6	3	2	0	0	0	65	0	0	0	0	0	0	0	0	0	29	5 mL seed
int-m	int-m.85	GSHO 2273	Bowman	8-3	66	0	0	0	0	0	0	1	0	1	7	9	9	22	14	11	0	1	0	0	0	66	0	0	0	0	0	0	0	0	0	29	5 mL seed
int-m	int-m.85	GSHO 2273	Bowman	8-4	65	0	0	0	0	0	0	0	1	3	3	7	14	21	17	3	1	0	2	0	0	65	0	0	0	0	0	0	0	0	0	28.9	5 mL seed
int-m	int-m.85	GSHO 2273	Bowman	16-1	60	0	0	0	0	0	0	2	0	2	3	7	7	15	20	3	5	2	0	1	0	60	0	0	0	0	0	0	0	0	0	29.9	5 mL seed
int-m	int-m.85	GSHO 2273	Bowman	16-2	61	0	0	0	0	0	1	0	0	1	5	7	10	15	20	5	2	1	0	1	0	61	0	0	0	0	0	0	0	0	0	29.3	5 mL seed
int-m	int-m.85	GSHO 2273	Bowman	16-3	60	0	0	0	0	0	0	0	0	3	6	9	11	16	9	11	3	0	1	0	0	60	0	0	0	0	0	0	0	0	0	29.3	5 mL seed
int-m	int-m.85	GSHO 2273	Bowman	5-1	60	0	0	0	0	0	0	0	1	3	4	8	7	17	19	7	1	1	0	0	0	60	0	0	0	0	0	0	0	0	0	29.1	5 mL seed
int-m	int-m.85	GSHO 2273	Bowman	5-2	59	0	0	0	0	0	0	1	0	1	6	8	11	20	12	4	3	0	1	0	0	59	0	0	0	0	0	0	0	0	0	28.7	5 mL seed
int-m	int-m.85	GSHO 2273	Bowman	5-3	61	0	0	0	0	0	0	0	0	1	3	4	14	22	15	4	2	0	0	0	0	61	0	0	0	0	0	0	0	0	0	28.9	5 mL seed
wt	Bonus	GSHO 464	Bonus	13-1	66	0	0	0	0	0	0	0	0	0	5	5	15	12	25	8	1	0	0	0	0	66	0	0	0	0	0	0	0	0	0	29.4	5 mL seed
wt	Bonus	GSHO 464	Bonus	13-2	65	0	0	0	0	0	0	0	1	0	3	4	8	16	24	12	1	0	0	0	0	65	0	0	0	0	0	0	0	0	0	30	5 mL seed
wt	Bonus	GSHO 464	Bonus	13-3	65	0	0	0	0	0	0	0	1	2	6	9	8	19	17	12	0	0	0	0	0	65	0	0	0	0	0	0	0	0	0	29.1	5 mL seed
wt	Bonus	GSHO 464	Bonus	13-4	68	0	0	0	0	0	0	0	2	0	7	9	11	17	24	7	0	0	0	0	0	68	0	0	0	0	0	0	0	0	0	28.9	5 mL seed
wt	Bonus	GSHO 464	Bonus	9-1	65	0	0	0	0	0	0	0	0	2	8	10	11	13	23	6	2	0	0	0	0	65	0	0	0	0	0	0	0	0	0	28.9	5 mL seed
wt	Bonus	GSHO 464	Bonus	9-2	63	0	0	0	0	0	0	1	1	4	4	10	11	10	21	8	2	1	0	0	0	63	0	0	0	0	0	0	0	0	0	29.1	5 mL seed
wt	Bonus	GSHO 464	Bonus	9-3	67	0	0	0	0	0	0	0	1	2	10	13	11	20	16	7	0	0	0	0	0	67	0	0	0	0	0	0	0	0	0	28.3	5 mL seed
wt	Bonus	GSHO 464	Bonus	9-4	69	0	0	0	0	0	0	0	1	2	7	10	12	26	18	2	1	0	0	0	0	69	0	0	0	0	0	0	0	0	0	28.3	5 mL seed
wt	Bonus	GSHO 464	Bonus	10-1	62	0	0	0	0	0	0	0	2	1	3	6	7	8	29	12	0	0	0	0	0	62	0	0	0	0	0	0	0	0	0	30	5 mL seed
wt	Bonus	GSHO 464	Bonus	10-2	64	0	0	0	0	0	0	0	1	1	3	5	11	14	29	4	0	1	0	0	0	64	0	0	0	0	0	0	0	0	0	29.6	5 mL seed
wt	Bonus	GSHO 464	Bonus	10-3	62	0	0	0	0	0	0	0	2	0	7	9	16	10	16	9	2	0	0	0	0	62	0	0	0	0	0	0	0	0	0	28.9	5 mL seed
wt	Bonus	GSHO 464	Bonus	10-4	61	0	0	0	0	0	0	0	0	1	2	3	9	21	19	8	0	1	0	0	0	61	0	0	0	0	0	0	0	0	0	29.8	5 mL seed
wt	Bonus	GSHO 464	Bonus	12-1	62	0	0	0	0	0	0	0	1	0	7	8	9	13	19	13	0	0	0	0	0	62	0	0	0	0	0	0	0	0	0	29.5	5 mL seed
wt	Bonus	GSHO 464	Bonus	12-2	63	0	0	0	0	0	0	0	0	4	6	10	10	14	20	8	1	0	0	0	0	63	0	0	0	0	0	0	0	0	0	29	5 mL seed
wt	Bonus	GSHO 464	Bonus	12-3	68	0	0	0	0	0	0	0	1	7	10	18	6	24	13	7	0	0	0	0	0	68	0	0	0	0	0	0	0	0	0	27.9	5 mL seed
wt	Bonus	GSHO 464	Bonus	12-4	64	0	0	0	0	0	0	0	0	2	2	4	13	20	18	6	3	0	0	0	0	64	0	0	0	0	0	0	0	0	0	29.3	5 mL seed
vrs3	int-a.64	NGB 115482	Bonus	15-1	63	0	0	0	0	0	0	2	7	8	6	23	5	7	10	11	5	2	0	0	0	63	0	0	0	0	0	0	0	0	0	28	5 mL seed
vrs3	int-a.64	NGB 115482	Bonus	15-2	67	0	0	0	0	0	0	2	8	17	6	33	3	3	8	12	4	4	0	0	0	67	0	0	0	0	0	0	0	0	0	27.1	5 mL seed
vrs3	int-a.64	NGB 115482	Bonus	15-3	70	0	0	0	0	0	0	5	9	9	6	29	5	6	10	11	7	2	0	0	0	70	0	0	0	0	0	0	0	0	0	27.3	5 mL seed
vrs3	int-a.64	NGB 115482	Bonus	15-4	66	0	0	0	0	0	1	3	8	9	5	26	4	4	14	8	9	1	0	0	0	66	0	0	0	0	0	0	0	0	0	27.5	5 mL seed
vrs3	int-a.64	NGB 115482	Bonus	5-1	70	0	0	0	0	0	0	4	8	11	2	25	4	9	12	15	5	0	0	0	0	70	0	0	0	0	0	0	0	0	0	27.3	5 mL seed
vrs3	int-a.64	NGB 115482	Bonus	5-2	73	0	0	0	0	0	1	5	8	8	6	28	10	10	14	9	2	0	0	0	0	73	0	0	0	0	0	0	0	0	0	26.2	5 mL seed
vrs3	int-a.64	NGB 115482	Bonus	5-3	76	0	0	0	0	0	0	6	11	16	5	38	3	15	8	8	3	1	0	0	0	76	0	0	0	0	0	0	0	0	0	25.4	5 mL seed
vrs3	int-a.64	NGB 115482	Bonus	5-4	77	0	0	0	0	0	0	6	14	11	4	35	5	15	10	8	4	0	0	0	0	77	0	0	0	0	0	0	0	0	0	25.7	5 mL seed
vrs3	int-a.64	NGB 115482	Bonus	2-1	59	0	0	0	0	0	0	0	1	7	2	10	3	8	12	13	12	1	0	0	0	59	0	0	0	0	0	0	0	0	0	30.5	5 mL seed
vrs3	int-a.64	NGB 115482	Bonus	2-2	68	0	0	0	0	0	2	3	8	13	7	33	0	4	8	10	9	3	1	0	0	68	0	0	0	0	0	0	0	0	0	27.4	5 mL seed
vrs3	int-a.64	NGB 115482	Bonus	2-3	67	0	0	0	0	0	1	5	5	8	10	29	2	5	10	9	10	1	1	0	0	67	0	0	0	0	0	0	0	0	0	27.7	5 mL seed
vrs3	int-a.64	NGB 115482	Bonus	2-4	68	0	0	0	0	0	0	4	9	7	7	27	4	6	10	7	11	2	1	0	0	68	0	0	0	0	0	0	0	0	0	27.7	5 mL seed
int-b	int-b.75	NGB 115493	Bonus	11-1	72	0	0	0	0	0	0	1	4	12	12	29	7	13	9	7	6	0	1	0	0	72	0	0	0	0	0	0	0	0	0	27.3	5 mL seed
int-b	int-b.75	NGB 115493	Bonus	11-2	75	0	0	0	0	0	0	1	6	15	17	39	8	6	8	5	7	1	1	0	0	75	0	0	0	0	0	0	0	0	0	26.4	5 mL seed
int-b	int-b.75	NGB 115493	Bonus	11-3	76	0	0	0	0	0	0	2	5	13	19	39	11	13	7	4	1	0	1	0	0	76	0	0	0	0	0	0	0	0	0	25.6	5 mL seed
int-b	int-b.75	NGB 115493	Bonus	11-4	75	0	0	0	0	0	0	1	4	12	18	35	15	4	13	5	3	0	0	0	0	75	0	0	0	0	0	0	0	0	0	26.3	5 mL seed
int-b	int-b.75	NGB 115493	Bonus	8-1	71	0	0	0	0	0	0	1	3	11	16	31	17	5	8	6	3	1	0	0	0	71	0	0	0	0	0	0	0	0	0	26.5	5 mL seed
int-b	int-b.75	NGB 115493	Bonus	8-2	76	0	0	0	0	0	0	2	8	15	15	40	14	11	6	4	1	0	0	0	0	76	0	0	0	0	0	0	0	0	0	25	5 mL seed
int-b	int-b.75	NGB 115493	Bonus	8-3	76	0	0	0	0	0	0	1	9	14	22	46	10	8	5	3	4	0	0	0	0	76	0	0	0	0	0	0	0	0	0	25.1	5 mL seed
int-b	int-b.75	NGB 115493	Bonus	12-1	75	0	0	0	0	0	0	0	6	19	16	41	12	8	2	11	1	0	0	0	0	75	0	0	0	0	0	0	0	0	0	25.5	5 mL seed
int-b	int-b.75	NGB 115493	Bonus	12-2	71	0	0	0	0	0	0	0	4	10	10	24	11	14	11	5	5	1	0	0	0	71	0	0	0	0	0	0	0	0	0	27.5	5 mL seed
int-b	int-b.75	NGB 115493	Bonus	12-3	71	0	0	0	0	0	0	0	6	7	17	30	13	5	5	12	2	3	1	0	0	71	0	0	0	0	0	0	0	0	0	27.2	5 mL seed
int-b	int-b.75	NGB 115493	Bonus	12-4	75	0	0	0	0	0	0	2	3	13	16	34	9	10	10	5	5	1	1	0	0	75	0	0	0	0	0	0	0	0	0	26.8	5 mL seed
int-c	int-c.5	NGB 115423	Bonus	15-1	74	0	0	0	0	0	0	1	16	9	10	36	4	10	13	11	0	0	0	0	0	74	0	0	0	0	0	0	0	0	0	26	5 mL seed
int-c	int-c.5	NGB 115423	Bonus	15-2	77	0	0	0	0	0	0	3	10	18	14	45	5	9	10	7	1	0	0	0	0	77	0	0	0	0	0	0	0	0	0	25	5 mL seed
int-c	int-c.5	NGB 115423	Bonus	15-3	86	0	0	0	0	0	2	4	14	28	9	57	10	9	5	5	0	0	0	0	0	86	0	0	0	0	0	0	0	0	0	23.4	5 mL seed
int-c	int-c.5	NGB 115423	Bonus	15-4	89	0	0	0	0	1	0	5	22	20	10	58	9	9	9	4	0	0	0	0	0	89	0	0	0	0	0	0	0	0	0	23.4	5 mL seed
int-c	int-c.5	NGB 115423	Bonus	9-1	71	0	0	0	0	0	0	2	5	12	10	29	11	4	9	11	4	3	0	0	0	71	0	0	0	0	0	0	0	0	0	27.3	5 mL seed
int-c	int-c.5	NGB 115423	Bonus	9-2	79	0	0	0	0	0	0	2	11	14	19	46	11	9	7	4	2	0	0	0	0	79	0	0	0	0	0	0	0	0	0	24.6	5 mL seed
int-c	int-c.5	NGB 115423	Bonus	9-3	74	0	0	0	0	0	0	1	8	12	15	36	7	9	7	8	6	1	0	0	0	74	0	0	0	0	0	0	0	0	0	26.4	5 mL seed
int-c	int-c.5	NGB 115423	Bonus	9-4	74	0	0	0	0	0	0	0	9	14	15	38	8	11	8	6	2	0	1	0	0	74	0	0	0	0	0	0	0	0	0	25.8	5 mL seed
int-c	int-c.5	NGB 115423	Bonus	16-1	71	0	0	0	0	0	0	0	3	7	16	26	18	5	9	8	5	0	0	0	0	71	0	0	0	0	0	0	0	0	0	27.1	5 mL seed
int-c	int-c.5	NGB 115423	Bonus	16-2	70	0	0	0	0	0	0	0	4	9	8	21	12	9	10	16	1	1	0	0	0	70	0	0	0	0	0	0	0	0	0	27.9	5 mL seed
int-c	int-c.5	NGB 115423	Bonus	16-3	75	0	0	0	0	0	0	1	7	17	16	41	10	5	6	7	5	1	0	0	0	75	0	0	0	0	0	0	0	0	0	25.8	5 mL seed
int-c	int-c.5	NGB 115423	Bonus	16-4	73	0	0	0	0	0	0	0	2	16	13	31	14	12	4	7	4	1	0	0	0	73	0	0	0	0	0	0	0	0	0	26.7	5 mL seed
vrs1	hex-v.3	NGB 115545	Bonus	4-1	93	0	0	0	0	0	3	6	18	17	9	53	16	14	10	0	0	0	0	0	0	93	0	0	0	0	0	0	0	0	0	23.5	5 mL seed
vrs1	hex-v.3	NGB 115545	Bonus	4-2	107	0	0	0	0	0	5	14	23	23	13	78	11	12	6	0	0	0	0	0	0	107	0	0	0	0	0	0	0	0	0	21.8	5 mL seed
vrs1	hex-v.3	NGB 115545	Bonus	4-3	94	0	0	0	0	0	1	11	15	26	13	66	12	8	8	0	0	0	0	0	0	94	0	0	0	0	0	0	0	0	0	22.7	5 mL seed
vrs1	hex-v.3	NGB 115545	Bonus	4-4	109	0	0	0	0	0	6	11	29	26	14	86	10	6	6	1	0	0	0	0	0	109	0	0	0	0	0	0	0	0	0	21.4	5 mL seed
vrs1	hex-v.3	NGB 115545	Bonus	5-1	90	0	0	0	0	0	3	6	16	13	11	49	18	17	6	0	0	0	0	0	0	90	0	0	0	0	0	0	0	0	0	23.6	5 mL seed
vrs1	hex-v.3	NGB 115545	Bonus	5-2	103	0	0	0	0	0	5	15	21	20	8	69	16	15	3	0	0	0	0	0	0	103	0	0	0	0	0	0	0	0	0	21.9	5 mL seed
vrs1	hex-v.3	NGB 115545	Bonus	5-3	110	0	0	0	0	1	8	20	33	12	9	83	13	8	6	0	0	0	0	0	0	110	0	0	0	0	0	0	0	0	0	20.8	5 mL seed
vrs1	hex-v.3	NGB 115545	Bonus	5-4	111	0	0	0	0	0	8	20	34	19	5	86	19	5	1	0	0	0	0	0	0	111	0	0	0	0	0	0	0	0	0	20.4	5 mL seed
vrs1	hex-v.3	NGB 115545	Bonus	7-1	85	0	0	0	0	0	0	8	12	22	8	50	7	14	14	0	0	0	0	0	0	85	0	0	0	0	0	0	0	0	0	23.9	5 mL seed
vrs1	hex-v.3	NGB 115545	Bonus	7-2	99	0	0	0	0	0	2	7	23	29	15	76	11	6	6	0	0	0	0	0	0	99	0	0	0	0	0	0	0	0	0	22.2	5 mL seed
vrs1	hex-v.3	NGB 115545	Bonus	7-3	99	0	0	0	0	0	1	10	34	22	11	78	6	5	10	0	0	0	0	0	0	99	0	0	0	0	0	0	0	0	0	21.8	5 mL seed
vrs1	hex-v.3	NGB 115545	Bonus	7-4	89	0	0	0	0	1	2	6	17	25	11	62	7	11	8	1	0	0	0	0	0	89	0	0	0	0	0	0	0	0	0	22.8	5 mL seed
vrs1	hex-v.6	NGB 115547	Bonus	9-1	70	0	0	0	0	0	0	3	10	5	3	21	9	19	13	7	1	0	0	0	0	70	0	0	0	0	0	0	0	0	0	26.8	5 mL seed
vrs1	hex-v.6	NGB 115547	Bonus	9-2	89	0	0	0	0	0	0	8	28	10	11	57	8	14	7	3	0	0	0	0	0	89	0	0	0	0	0	0	0	0	0	23.1	5 mL seed
vrs1	hex-v.6	NGB 115547	Bonus	9-3	92	0	0	0	0	0	3	10	32	10	9	64	10	8	7	3	0	0	0	0	0	92	0	0	0	0	0	0	0	0	0	22.3	5 mL seed
vrs1	hex-v.6	NGB 115547	Bonus	9-4	82	0	0	0	0	0	1	11	11	18	4	45	11	14	9	3	0	0	0	0	0	82	0	0	0	0	0	0	0	0	0	23.9	5 mL seed
vrs1	hex-v.6	NGB 115547	Bonus	16-1	82	0	0	0	0	0	0	3	18	14	3	38	12	10	17	5	0	0	0	0	0	82	0	0	0	0	0	0	0	0	0	25.2	5 mL seed
vrs1	hex-v.6	NGB 115547	Bonus	16-2	78	0	0	0	0	0	0	5	12	26	1	44	5	7	13	9	0	0	0	0	0	78	0	0	0	0	0	0	0	0	0	24.7	5 mL seed
vrs1	hex-v.6	NGB 115547	Bonus	16-3	84	0	0	0	0	0	1	4	18	20	5	48	7	6	17	6	0	0	0	0	0	84	0	0	0	0	0	0	0	0	0	24.5	5 mL seed
vrs1	hex-v.6	NGB 115547	Bonus	16-4	89	0	0	0	0	0	0	9	27	14	8	58	9	9	8	4	1	0	0	0	0	89	0	0	0	0	0	0	0	0	0	23.2	5 mL seed
vrs1	hex-v.6	NGB 115547	Bonus	7-1	84	0	0	0	0	0	1	6	11	19	16	53	10	6	8	5	1	1	0	0	0	84	0	0	0	0	0	0	0	0	0	24	5 mL seed
vrs1	hex-v.6	NGB 115547	Bonus	7-2	94	0	0	0	0	0	2	6	21	19	15	63	10	9	5	5	2	0	0	0	0	94	0	0	0	0	0	0	0	0	0	23.2	5 mL seed
vrs1	hex-v.6	NGB 115547	Bonus	7-3	81	0	0	0	0	0	2	6	14	21	7	50	4	8	13	5	1	0	0	0	0	81	0	0	0	0	0	0	0	0	0	24	5 mL seed
vrs1	hex-v.6	NGB 115547	Bonus	7-4	91	0	0	0	0	1	2	12	19	14	12	60	4	11	13	3	0	0	0	0	0	91	0	0	0	0	0	0	0	0	0	23.2	5 mL seed
vrs4	int-e.65	NGB 115483	Bonus	5-1	65	0	0	0	0	0	0	0	4	5	6	15	11	17	6	7	8	1	0	0	0	65	0	0	0	0	0	0	0	0	0	28.6	5 mL seed
vrs4	int-e.65	NGB 115483	Bonus	5-2	62	0	0	0	0	0	0	2	1	4	4	11	10	12	15	9	5	0	0	0	0	62	0	0	0	0	0	0	0	0	0	28.9	5 mL seed
vrs4	int-e.65	NGB 115483	Bonus	5-3	67	0	0	0	0	0	0	1	2	9	7	19	7	7	16	11	7	0	0	0	0	67	0	0	0	0	0	0	0	0	0	28.6	5 mL seed
vrs4	int-e.65	NGB 115483	Bonus	5-4	74	0	0	0	0	0	1	3	9	7	6	26	14	6	13	13	2	0	0	0	0	74	0	0	0	0	0	0	0	0	0	26.8	5 mL seed
vrs4	int-e.65	NGB 115483	Bonus	14-1	63	0	0	0	0	0	0	2	2	3	5	12	10	14	12	7	6	2	0	0	0	63	0	0	0	0	0	0	0	0	0	28.8	5 mL seed
vrs4	int-e.65	NGB 115483	Bonus	14-2	65	0	0	0	0	0	0	2	0	6	5	13	6	7	22	8	9	0	0	0	0	65	0	0	0	0	0	0	0	0	0	29.5	5 mL seed
vrs4	int-e.65	NGB 115483	Bonus	14-3	77	0	0	0	0	0	1	2	5	12	13	33	10	13	10	8	2	1	0	0	0	77	0	0	0	0	0	0	0	0	0	26.4	5 mL seed
vrs4	int-e.65	NGB 115483	Bonus	14-4	74	0	0	0	0	0	1	1	5	8	8	23	14	13	9	11	4	0	0	0	0	74	0	0	0	0	0	0	0	0	0	27.2	5 mL seed
vrs4	int-e.65	NGB 115483	Bonus	2-1	66	0	0	0	0	0	0	2	3	8	4	17	11	10	12	11	4	1	0	0	0	66	0	0	0	0	0	0	0	0	0	28.2	5 mL seed
vrs4	int-e.65	NGB 115483	Bonus	2-2	61	0	0	0	0	0	0	0	2	7	4	13	5	6	13	13	9	2	0	0	0	61	0	0	0	0	0	0	0	0	0	29.9	5 mL seed
vrs4	int-e.65	NGB 115483	Bonus	2-3	62	0	0	0	0	0	0	0	3	5	5	13	7	9	15	9	8	1	0	0	0	62	0	0	0	0	0	0	0	0	0	29.4	5 mL seed
vrs4	int-e.65	NGB 115483	Bonus	2-4	69	0	0	0	0	0	1	2	4	5	8	20	9	11	7	10	11	1	0	0	0	69	0	0	0	0	0	0	0	0	0	28.5	5 mL seed
wt	Foma	CIho11333	Foma	6-1	66	0	0	0	0	0	0	0	1	2	12	15	14	14	18	5	0	0	0	0	0	66	0	0	0	0	0	0	0	0	0	28	5 mL seed
wt	Foma	CIho11333	Foma	6-2	67	0	0	0	0	0	0	0	1	0	13	14	12	22	14	5	0	0	0	0	0	67	0	0	0	0	0	0	0	0	0	28	5 mL seed
wt	Foma	CIho11333	Foma	6-3	68	0	0	0	0	0	0	1	1	3	7	12	15	21	18	2	0	0	0	0	0	68	0	0	0	0	0	0	0	0	0	27.9	5 mL seed
wt	Foma	CIho11333	Foma	6-4	72	0	0	0	0	0	0	1	3	4	9	17	20	19	15	1	0	0	0	0	0	72	0	0	0	0	0	0	0	0	0	26.9	5 mL seed
wt	Foma	CIho11333	Foma	5-1	79	0	0	0	0	0	1	1	0	4	15	21	27	25	5	1	0	0	0	0	0	79	0	0	0	0	0	0	0	0	0	26.4	5 mL seed
wt	Foma	CIho11333	Foma	5-2	76	0	0	0	0	0	0	0	3	9	16	28	23	16	7	2	0	0	0	0	0	76	0	0	0	0	0	0	0	0	0	26.1	5 mL seed
wt	Foma	CIho11333	Foma	5-3	73	0	0	0	0	0	0	0	1	4	13	18	28	15	12	0	0	0	0	0	0	73	0	0	0	0	0	0	0	0	0	26.8	5 mL seed
wt	Foma	CIho11333	Foma	5-4	80	0	0	0	0	0	0	0	1	12	19	32	20	20	7	1	0	0	0	0	0	80	0	0	0	0	0	0	0	0	0	26	5 mL seed
wt	Foma	CIho11333	Foma	4-1	69	0	0	0	0	0	0	0	0	4	7	11	18	25	9	6	0	0	0	0	0	69	0	0	0	0	0	0	0	0	0	27.9	5 mL seed
wt	Foma	CIho11333	Foma	4-2	76	0	0	0	0	0	0	0	2	6	13	21	18	22	13	2	0	0	0	0	0	76	0	0	0	0	0	0	0	0	0	26.9	5 mL seed
wt	Foma	CIho11333	Foma	4-3	75	0	0	0	0	0	0	0	3	8	10	21	24	14	13	3	0	0	0	0	0	75	0	0	0	0	0	0	0	0	0	26.9	5 mL seed
wt	Foma	CIho11333	Foma	4-4	78	0	0	0	0	0	0	0	5	5	9	19	24	20	12	3	0	0	0	0	0	78	0	0	0	0	0	0	0	0	0	26.7	5 mL seed
wt	Foma	CIho11333	Foma	3-1	74	0	0	0	0	0	0	0	1	9	12	22	20	22	9	1	0	0	0	0	0	74	0	0	0	0	0	0	0	0	0	26.7	5 mL seed
wt	Foma	CIho11333	Foma	3-2	72	0	0	0	0	0	0	0	3	5	11	19	19	24	7	3	0	0	0	0	0	72	0	0	0	0	0	0	0	0	0	26.7	5 mL seed
wt	Foma	CIho11333	Foma	3-3	73	0	0	0	0	0	0	0	4	7	9	20	23	20	8	2	0	0	0	0	0	73	0	0	0	0	0	0	0	0	0	26.4	5 mL seed
wt	Foma	CIho11333	Foma	3-4	71	0	0	0	0	0	0	0	1	9	10	20	23	22	6	0	0	0	0	0	0	71	0	0	0	0	0	0	0	0	0	26.5	5 mL seed
vrs3	int-a.8	NGB 115426	Foma	15-1	69	0	0	0	0	0	0	3	3	9	10	25	5	5	17	11	5	1	0	0	0	69	0	0	0	0	0	0	0	0	0	28	5 mL seed
vrs3	int-a.8	NGB 115426	Foma	15-2	67	0	0	0	0	0	0	2	8	11	8	29	3	4	13	12	6	0	0	0	0	67	0	0	0	0	0	0	0	0	0	27.3	5 mL seed
vrs3	int-a.8	NGB 115426	Foma	15-3	70	0	0	0	0	0	0	1	7	9	10	27	10	6	10	9	7	1	0	0	0	70	0	0	0	0	0	0	0	0	0	27.4	5 mL seed
vrs3	int-a.8	NGB 115426	Foma	15-4	74	0	0	0	0	0	0	3	8	14	14	39	2	5	7	14	5	2	0	0	0	74	0	0	0	0	0	0	0	0	0	26.6	5 mL seed
vrs3	int-a.8	NGB 115426	Foma	12-1	62	0	0	0	0	0	0	0	3	7	8	18	5	5	13	9	6	6	0	0	0	62	0	0	0	0	0	0	0	0	0	29.5	5 mL seed
vrs3	int-a.8	NGB 115426	Foma	12-2	71	0	0	0	0	0	0	2	5	9	22	38	8	2	7	6	6	3	1	0	0	71	0	0	0	0	0	0	0	0	0	26.7	5 mL seed
vrs3	int-a.8	NGB 115426	Foma	12-3	70	0	0	0	0	0	1	2	5	13	9	30	15	3	8	7	4	2	1	0	0	70	0	0	0	0	0	0	0	0	0	26.4	5 mL seed
vrs3	int-a.8	NGB 115426	Foma	12-4	67	0	0	0	0	0	0	0	1	7	12	20	14	6	9	13	5	0	0	0	0	67	0	0	0	0	0	0	0	0	0	28.3	5 mL seed
vrs3	int-a.8	NGB 115426	Foma	11-1	66	0	0	0	0	0	0	2	3	9	8	22	4	8	14	10	7	1	0	0	0	66	0	0	0	0	0	0	0	0	0	28.4	5 mL seed
vrs3	int-a.8	NGB 115426	Foma	11-2	74	0	0	0	0	0	1	4	12	14	6	37	6	5	12	12	2	0	0	0	0	74	0	0	0	0	0	0	0	0	0	25.6	5 mL seed
vrs3	int-a.8	NGB 115426	Foma	11-3	70	0	0	0	0	0	0	5	8	12	6	31	5	7	14	10	2	1	0	0	0	70	0	0	0	0	0	0	0	0	0	26.3	5 mL seed
vrs3	int-a.8	NGB 115426	Foma	11-4	73	0	0	0	0	0	0	3	10	15	9	37	12	2	7	11	3	1	0	0	0	73	0	0	0	0	0	0	0	0	0	25.8	5 mL seed
vrs3	int-a.27	NGB 115445	Foma	15-1	64	0	0	0	0	0	3	0	10	8	4	25	6	12	6	10	3	1	1	0	0	64	0	0	0	0	0	0	0	0	0	26.6	5 mL seed
vrs3	int-a.27	NGB 115445	Foma	15-2	63	0	0	0	0	0	1	1	6	10	5	23	4	6	9	6	7	7	1	0	0	63	0	0	0	0	0	0	0	0	0	28.7	5 mL seed
vrs3	int-a.27	NGB 115445	Foma	15-3	74	0	0	0	0	0	3	5	15	8	6	37	6	8	4	8	7	3	1	0	0	74	0	0	0	0	0	0	0	0	0	25.8	5 mL seed
vrs3	int-a.27	NGB 115445	Foma	15-4	81	0	0	0	0	0	1	7	17	18	7	50	6	8	11	4	2	0	0	0	0	81	0	0	0	0	0	0	0	0	0	23.8	5 mL seed
vrs3	int-a.27	NGB 115445	Foma	11-1	64	0	0	0	0	0	2	0	2	5	18	27	6	3	6	3	12	6	1	0	0	64	0	0	0	0	0	0	0	0	0	28.6	5 mL seed
vrs3	int-a.27	NGB 115445	Foma	11-2	74	0	0	0	0	0	2	5	5	14	11	37	14	4	4	5	5	5	0	0	0	74	0	0	0	0	0	0	0	0	0	25.8	5 mL seed
vrs3	int-a.27	NGB 115445	Foma	11-3	67	0	0	0	0	0	0	2	6	10	9	27	10	5	6	9	8	2	0	0	0	67	0	0	0	0	0	0	0	0	0	27.4	5 mL seed
vrs3	int-a.27	NGB 115445	Foma	11-4	70	0	0	0	0	0	0	2	4	16	12	34	9	5	5	2	11	4	0	0	0	70	0	0	0	0	0	0	0	0	0	26.9	5 mL seed
vrs3	int-a.27	NGB 115445	Foma	14-1	67	0	0	0	0	0	0	3	4	8	8	23	7	7	14	6	6	3	1	0	0	67	0	0	0	0	0	0	0	0	0	27.9	5 mL seed
vrs3	int-a.27	NGB 115445	Foma	14-2	64	0	0	0	0	0	0	0	3	10	11	24	5	10	6	7	7	3	2	0	0	64	0	0	0	0	0	0	0	0	0	28.4	5 mL seed
vrs3	int-a.27	NGB 115445	Foma	14-3	71	0	0	0	0	0	0	4	15	11	11	41	3	6	5	3	8	2	1	0	0	69	0	0	0	0	0	0	0	0	0	25.4	5 mL seed
vrs3	int-a.27	NGB 115445	Foma	14-4	76	0	0	0	0	0	0	3	11	18	12	44	8	5	6	4	7	2	0	0	0	76	0	0	0	0	0	0	0	0	0	25.4	5 mL seed
int-c	int-c.13	NGB 115431	Foma	9-1	87	0	0	0	0	0	1	8	17	20	10	56	8	4	14	4	1	0	0	0	0	87	0	0	0	0	0	0	0	0	0	23.7	5 mL seed
int-c	int-c.13	NGB 115431	Foma	9-2	84	0	0	0	0	0	2	11	13	12	8	46	13	7	10	7	1	0	0	0	0	84	0	0	0	0	0	0	0	0	0	24	5 mL seed
int-c	int-c.13	NGB 115431	Foma	9-3	81	0	0	0	0	0	1	7	9	15	9	41	9	12	14	5	0	0	0	0	0	81	0	0	0	0	0	0	0	0	0	24.7	5 mL seed
int-c	int-c.13	NGB 115431	Foma	9-4	83	0	0	0	0	1	3	8	12	16	9	49	9	10	12	3	0	0	0	0	0	83	0	0	0	0	0	0	0	0	0	23.5	5 mL seed
int-c	int-c.13	NGB 115431	Foma	14-1	64	0	0	0	0	0	0	0	4	6	4	14	7	9	23	8	2	1	0	0	0	64	0	0	0	0	0	0	0	0	0	28.7	5 mL seed
int-c	int-c.13	NGB 115431	Foma	14-2	63	0	0	0	0	0	0	1	4	4	11	20	9	9	15	9	1	0	0	0	0	63	0	0	0	0	0	0	0	0	0	27.6	5 mL seed
int-c	int-c.13	NGB 115431	Foma	14-3	66	0	0	0	0	0	0	1	4	10	4	19	11	16	7	12	1	0	0	0	0	66	0	0	0	0	0	0	0	0	0	27.5	5 mL seed
int-c	int-c.13	NGB 115431	Foma	14-4	76	0	0	0	0	0	0	1	11	10	17	39	16	7	6	6	2	0	0	0	0	76	0	0	0	0	0	0	0	0	0	25.3	5 mL seed
int-c	int-c.13	NGB 115431	Foma	12-1	83	0	0	0	0	0	3	6	14	17	10	50	6	10	8	6	3	0	0	0	0	83	0	0	0	0	0	0	0	0	0	24.2	5 mL seed
int-c	int-c.13	NGB 115431	Foma	12-2	75	0	0	0	0	0	0	3	9	19	8	39	8	10	6	9	3	0	0	0	0	75	0	0	0	0	0	0	0	0	0	25.5	5 mL seed
int-c	int-c.13	NGB 115431	Foma	12-3	78	0	0	0	0	0	0	9	9	12	13	43	5	11	11	5	2	1	0	0	0	78	0	0	0	0	0	0	0	0	0	25	5 mL seed
int-c	int-c.13	NGB 115431	Foma	12-4	87	0	0	0	0	0	0	7	18	21	18	64	2	8	3	7	2	1	0	0	0	87	0	0	0	0	0	0	0	0	0	23.5	5 mL seed
int-c	int-c.25	NGB 115443	Foma	1-1	69	0	0	0	0	0	0	0	6	19	6	31	4	7	8	10	8	0	1	0	0	69	0	0	0	0	0	0	0	0	0	27.2	5 mL seed
int-c	int-c.25	NGB 115443	Foma	1-2	74	0	0	0	0	0	0	0	6	16	11	33	7	9	9	13	2	0	1	0	0	74	0	0	0	0	0	0	0	0	0	27	5 mL seed
int-c	int-c.25	NGB 115443	Foma	1-3	79	0	0	0	0	0	0	2	6	22	21	51	5	6	8	5	4	0	0	0	0	79	0	0	0	0	0	0	0	0	0	25	5 mL seed
int-c	int-c.25	NGB 115443	Foma	1-4	78	0	0	0	0	0	0	0	11	22	13	46	8	1	12	8	3	0	0	0	0	78	0	0	0	0	0	0	0	0	0	25.3	5 mL seed
int-c	int-c.25	NGB 115443	Foma	3-1	61	0	0	0	0	0	0	1	6	8	7	22	3	8	9	7	10	2	0	0	0	61	0	0	0	0	0	0	0	0	0	28.4	5 mL seed
int-c	int-c.25	NGB 115443	Foma	3-2	66	0	0	0	0	0	1	1	7	13	5	27	8	9	7	7	5	3	0	0	0	66	0	0	0	0	0	0	0	0	0	27	5 mL seed
int-c	int-c.25	NGB 115443	Foma	3-3	81	0	0	0	0	0	1	3	10	19	12	45	14	7	9	2	4	0	0	0	0	81	0	0	0	0	0	0	0	0	0	24.7	5 mL seed
int-c	int-c.25	NGB 115443	Foma	3-4	66	0	0	0	0	0	0	0	6	16	12	34	5	9	6	8	3	0	1	0	0	66	0	0	0	0	0	0	0	0	0	26.4	5 mL seed
int-c	int-c.25	NGB 115443	Foma	7-1	61	0	0	0	0	0	0	0	5	7	4	16	4	8	16	8	6	3	0	0	0	61	0	0	0	0	0	0	0	0	0	29	5 mL seed
int-c	int-c.25	NGB 115443	Foma	7-2	67	0	0	0	0	0	0	1	4	13	11	29	3	4	15	13	0	2	1	0	0	67	0	0	0	0	0	0	0	0	0	27.6	5 mL seed
int-c	int-c.25	NGB 115443	Foma	7-3	64	0	0	0	0	0	0	0	5	10	13	28	4	7	10	9	5	1	0	0	0	64	0	0	0	0	0	0	0	0	0	27.5	5 mL seed
int-c	int-c.25	NGB 115443	Foma	7-4	68	0	0	0	0	0	0	0	5	12	10	27	10	4	18	3	3	3	0	0	0	68	0	0	0	0	0	0	0	0	0	27.1	5 mL seed
vrs1	int-d.11	NGB 115429	Foma	8-1	73	0	0	0	0	0	0	1	1	3	12	17	14	22	17	3	0	0	0	0	0	73	0	0	0	0	0	0	0	0	0	27.6	5 mL seed
vrs1	int-d.11	NGB 115429	Foma	8-2	74	0	0	0	0	0	0	0	3	3	11	17	21	30	5	1	0	0	0	0	0	74	0	0	0	0	0	0	0	0	0	26.8	5 mL seed
vrs1	int-d.11	NGB 115429	Foma	8-3	75	0	0	0	0	0	0	0	2	6	11	19	23	20	10	2	1	0	0	0	0	75	0	0	0	0	0	0	0	0	0	27	5 mL seed
vrs1	int-d.11	NGB 115429	Foma	8-4	78	0	0	0	0	0	0	0	5	8	17	30	9	28	10	1	0	0	0	0	0	78	0	0	0	0	0	0	0	0	0	26.3	5 mL seed
vrs1	int-d.11	NGB 115429	Foma	7-1	73	0	0	0	0	0	0	0	2	7	14	23	19	22	8	1	0	0	0	0	0	73	0	0	0	0	0	0	0	0	0	26.5	5 mL seed
vrs1	int-d.11	NGB 115429	Foma	7-2	70	0	0	0	0	0	0	0	0	2	13	15	16	23	16	0	0	0	0	0	0	70	0	0	0	0	0	0	0	0	0	27.7	5 mL seed
vrs1	int-d.11	NGB 115429	Foma	7-3	77	0	0	0	0	0	0	0	5	5	13	23	18	25	10	1	0	0	0	0	0	77	0	0	0	0	0	0	0	0	0	26.4	5 mL seed
vrs1	int-d.11	NGB 115429	Foma	7-4	79	0	0	0	0	0	0	1	2	9	21	33	22	18	5	1	0	0	0	0	0	79	0	0	0	0	0	0	0	0	0	25.7	5 mL seed
vrs1	int-d.11	NGB 115429	Foma	22-1	68	0	0	0	0	0	0	1	1	2	10	14	14	24	11	4	1	0	0	0	0	68	0	0	0	0	0	0	0	0	0	27.8	5 mL seed
vrs1	int-d.11	NGB 115429	Foma	22-2	65	0	0	0	0	0	0	0	0	3	5	8	16	20	15	5	1	0	0	0	0	65	0	0	0	0	0	0	0	0	0	28.3	5 mL seed
vrs1	int-d.11	NGB 115429	Foma	22-3	69	0	0	0	0	0	0	1	1	5	9	16	11	24	11	5	2	0	0	0	0	69	0	0	0	0	0	0	0	0	0	27.7	5 mL seed
vrs1	int-d.11	NGB 115429	Foma	22-4	71	0	0	0	0	0	0	0	5	7	12	24	12	18	14	3	0	0	0	0	0	71	0	0	0	0	0	0	0	0	0	26.8	5 mL seed
vrs1	int-d.22	NGB 115440	Foma	4-1	95	0	0	0	0	0	6	21	8	3	13	51	19	14	10	1	0	0	0	0	0	95	0	0	0	0	0	0	0	0	0	23.1	5 mL seed
vrs1	int-d.22	NGB 115440	Foma	4-2	96	0	0	0	0	0	10	13	13	7	16	59	13	18	6	0	0	0	0	0	0	96	0	0	0	0	0	0	0	0	0	22.6	5 mL seed
vrs1	int-d.22	NGB 115440	Foma	4-3	100	0	0	0	0	2	8	19	12	7	9	57	25	15	2	1	0	0	0	0	0	100	0	0	0	0	0	0	0	0	0	22.1	5 mL seed
vrs1	int-d.22	NGB 115440	Foma	4-4	138	0	0	0	0	8	33	42	17	10	5	115	10	10	3	0	0	0	0	0	0	138	0	0	0	0	0	0	0	0	0	18.3	5 mL seed
vrs1	int-d.22	NGB 115440	Foma	14-1	99	0	0	0	0	0	10	25	16	2	7	60	10	17	12	0	0	0	0	0	0	99	0	0	0	0	0	0	0	0	0	21.9	5 mL seed
vrs1	int-d.22	NGB 115440	Foma	14-2	101	0	0	0	0	3	11	24	9	4	8	59	18	17	7	0	0	0	0	0	0	101	0	0	0	0	0	0	0	0	0	21.7	5 mL seed
vrs1	int-d.22	NGB 115440	Foma	14-3	110	0	0	0	0	0	15	30	18	8	5	76	12	15	7	0	0	0	0	0	0	110	0	0	0	0	0	0	0	0	0	20.7	5 mL seed
vrs1	int-d.22	NGB 115440	Foma	14-4	112	0	0	0	0	4	18	37	7	2	10	78	14	14	6	0	0	0	0	0	0	112	0	0	0	0	0	0	0	0	0	20.3	5 mL seed
vrs1	int-d.22	NGB 115440	Foma	8-1	100	0	0	0	0	1	9	26	14	5	5	60	13	16	8	3	0	0	0	0	0	100	0	0	0	0	0	0	0	0	0	22	5 mL seed
vrs1	int-d.22	NGB 115440	Foma	8-2	97	0	0	0	0	0	8	22	13	6	10	59	18	10	9	1	0	0	0	0	0	97	0	0	0	0	0	0	0	0	0	22.3	5 mL seed
vrs1	int-d.22	NGB 115440	Foma	8-3	92	0	0	0	0	0	9	20	14	3	4	50	10	21	11	0	0	0	0	0	0	92	0	0	0	0	0	0	0	0	0	22.5	5 mL seed
vrs1	int-d.22	NGB 115440	Foma	8-4	114	0	0	0	0	1	22	23	21	7	6	80	12	15	7	0	0	0	0	0	0	114	0	0	0	0	0	0	0	0	0	20.5	5 mL seed
vrs4	int-e.20	NGB 115438	Foma	6-1	84	0	0	0	0	0	4	4	7	7	12	34	19	21	9	1	0	0	0	0	0	84	0	0	0	0	0	0	0	0	0	25	5 mL seed
vrs4	int-e.20	NGB 115438	Foma	6-2	86	0	0	0	0	1	4	6	6	7	15	39	17	23	7	0	0	0	0	0	0	86	0	0	0	0	0	0	0	0	0	24.4	5 mL seed
vrs4	int-e.20	NGB 115438	Foma	6-3	87	0	0	0	0	0	4	11	11	7	12	45	18	18	6	0	0	0	0	0	0	87	0	0	0	0	0	0	0	0	0	23.6	5 mL seed
vrs4	int-e.20	NGB 115438	Foma	6-4	95	0	0	0	1	3	9	14	13	3	12	55	20	15	5	0	0	0	0	0	0	95	0	0	0	0	0	0	0	0	0	22.2	5 mL seed
vrs4	int-e.20	NGB 115438	Foma	8-1	78	0	0	0	0	0	1	9	3	5	8	26	12	24	12	4	0	0	0	0	0	78	0	0	0	0	0	0	0	0	0	26	5 mL seed
vrs4	int-e.20	NGB 115438	Foma	8-2	70	0	0	0	0	0	1	2	4	6	5	18	15	21	13	3	0	0	0	0	0	70	0	0	0	0	0	0	0	0	0	26.9	5 mL seed
vrs4	int-e.20	NGB 115438	Foma	8-3	90	0	0	0	0	1	3	13	17	5	13	52	12	16	10	0	0	0	0	0	0	90	0	0	0	0	0	0	0	0	0	23	5 mL seed
vrs4	int-e.20	NGB 115438	Foma	8-4	89	0	0	0	0	2	7	11	11	3	6	40	19	18	12	0	0	0	0	0	0	89	0	0	0	0	0	0	0	0	0	23.6	5 mL seed
vrs4	int-e.20	NGB 115438	Foma	9-1	80	0	0	0	0	0	4	10	2	6	5	27	18	25	10	0	0	0	0	0	0	80	0	0	0	0	0	0	0	0	0	25	5 mL seed
vrs4	int-e.20	NGB 115438	Foma	9-2	83	0	0	0	0	0	5	4	10	8	12	39	14	19	11	0	0	0	0	0	0	83	0	0	0	0	0	0	0	0	0	24.5	5 mL seed
vrs4	int-e.20	NGB 115438	Foma	9-3	90	0	0	0	0	0	9	12	5	11	7	44	20	21	5	0	0	0	0	0	0	90	0	0	0	0	0	0	0	0	0	23.4	5 mL seed
vrs4	int-e.20	NGB 115438	Foma	9-4	100	0	0	0	0	1	11	18	11	8	14	63	18	11	8	0	0	0	0	0	0	100	0	0	0	0	0	0	0	0	0	22.1	5 mL seed
int-f	int-f.19	NGB 115437	Foma	10-1	61	0	0	0	0	0	1	4	1	5	5	16	5	8	17	12	3	0	0	0	0	61	0	0	0	0	0	0	0	0	0	28.7	5 mL seed
int-f	int-f.19	NGB 115437	Foma	10-2	60	0	0	0	0	0	0	0	1	9	5	15	7	13	9	10	5	0	1	0	0	60	0	0	0	0	0	0	0	0	0	28.8	5 mL seed
int-f	int-f.19	NGB 115437	Foma	10-3	65	0	0	0	0	0	1	1	5	5	8	20	11	8	9	14	2	1	0	0	0	65	0	0	0	0	0	0	0	0	0	27.8	5 mL seed
int-f	int-f.19	NGB 115437	Foma	10-4	68	0	0	0	0	0	3	2	6	7	5	23	8	12	15	6	4	0	0	0	0	68	0	0	0	0	0	0	0	0	0	26.8	5 mL seed
int-f	int-f.19	NGB 115437	Foma	11-1	53	0	0	0	0	0	0	0	0	2	7	9	7	6	5	6	9	6	4	1	0	53	0	0	0	0	0	0	0	0	0	32	5 mL seed
int-f	int-f.19	NGB 115437	Foma	11-2	60	0	0	0	0	0	0	0	0	8	7	15	8	8	8	10	4	4	3	0	0	60	0	0	0	0	0	0	0	0	0	29.7	5 mL seed
int-f	int-f.19	NGB 115437	Foma	11-3	60	0	0	0	0	0	0	1	4	5	7	17	5	10	5	9	9	4	1	0	0	60	0	0	0	0	0	0	0	0	0	29.5	5 mL seed
int-f	int-f.19	NGB 115437	Foma	11-4	61	0	0	0	0	0	0	0	2	5	8	15	11	10	8	6	5	5	1	0	0	61	0	0	0	0	0	0	0	0	0	29.1	5 mL seed
int-f	int-f.19	NGB 115437	Foma	8-1	62	0	0	0	0	0	0	1	1	6	5	13	6	7	7	12	16	1	0	0	0	62	0	0	0	0	0	0	0	0	0	30.1	5 mL seed
int-f	int-f.19	NGB 115437	Foma	8-2	65	0	0	0	0	1	0	1	7	6	8	23	6	8	10	13	4	1	0	0	0	65	0	0	0	0	0	0	0	0	0	27.7	5 mL seed
int-f	int-f.19	NGB 115437	Foma	8-3	61	0	0	0	0	0	0	0	6	4	6	16	12	5	10	15	2	1	0	0	0	61	0	0	0	0	0	0	0	0	0	28.3	5 mL seed
int-f	int-f.19	NGB 115437	Foma	8-4	66	0	0	0	0	0	1	0	4	9	8	22	12	9	7	9	7	0	0	0	0	66	0	0	0	0	0	0	0	0	0	27.8	5 mL seed
wt	Barke	--	Barke	11-1	61	0	0	0	0	0	0	0	0	1	6	7	5	28	18	3	0	0	0	0	0	61	0	0	0	0	0	0	0	0	0	28.8	5 mL seed
wt	Barke	--	Barke	11-2	65	0	0	0	0	0	0	0	1	3	8	12	14	15	15	7	2	0	0	0	0	65	0	0	0	0	0	0	0	0	0	28.4	5 mL seed
wt	Barke	--	Barke	11-3	67	0	0	0	0	0	0	0	1	3	14	18	14	19	12	4	0	0	0	0	0	67	0	0	0	0	0	0	0	0	0	27.5	5 mL seed
wt	Barke	--	Barke	11-4	65	0	0	0	0	0	0	0	0	4	11	15	11	20	16	3	0	0	0	0	0	65	0	0	0	0	0	0	0	0	0	27.8	5 mL seed
wt	Barke	--	Barke	7-1	70	0	0	0	0	0	0	0	0	6	7	13	17	19	16	4	1	0	0	0	0	70	0	0	0	0	0	0	0	0	0	27.9	5 mL seed
wt	Barke	--	Barke	7-2	67	0	0	0	0	0	0	0	2	5	8	15	20	16	13	2	1	0	0	0	0	67	0	0	0	0	0	0	0	0	0	27.2	5 mL seed
wt	Barke	--	Barke	7-3	72	0	0	0	0	0	0	0	3	8	9	20	20	16	13	2	1	0	0	0	0	72	0	0	0	0	0	0	0	0	0	27	5 mL seed
wt	Barke	--	Barke	7-4	71	0	0	0	0	0	0	1	0	6	14	21	19	10	14	5	2	0	0	0	0	71	0	0	0	0	0	0	0	0	0	27.3	5 mL seed
wt	Barke	--	Barke	6-1	66	0	0	0	0	0	0	0	3	3	8	14	15	14	16	6	1	0	0	0	0	66	0	0	0	0	0	0	0	0	0	28	5 mL seed
wt	Barke	--	Barke	6-2	64	0	0	0	0	0	0	0	0	1	6	7	16	12	18	10	1	0	0	0	0	64	0	0	0	0	0	0	0	0	0	29.1	5 mL seed
wt	Barke	--	Barke	6-3	65	0	0	0	0	0	0	0	0	1	6	7	10	24	18	5	1	0	0	0	0	65	0	0	0	0	0	0	0	0	0	28.9	5 mL seed
wt	Barke	--	Barke	6-4	67	0	0	0	0	0	0	0	0	6	10	16	7	13	22	8	1	0	0	0	0	67	0	0	0	0	0	0	0	0	0	28.6	5 mL seed
vrs1	11910BC	--	Barke	4-1	90	0	0	0	0	0	0	4	10	19	18	51	19	13	6	1	0	0	0	0	0	90	0	0	0	0	0	0	0	0	0	24.2	5 mL seed
vrs1	11910BC	--	Barke	4-2	86	0	0	0	0	0	1	2	7	18	23	51	10	12	11	2	0	0	0	0	0	86	0	0	0	0	0	0	0	0	0	24.6	5 mL seed
vrs1	11910BC	--	Barke	4-3	97	0	0	0	0	0	2	10	20	15	17	64	13	12	6	2	0	0	0	0	0	97	0	0	0	0	0	0	0	0	0	23	5 mL seed
vrs1	11910BC	--	Barke	4-4	95	0	0	0	0	1	1	6	14	20	25	67	14	10	3	1	0	0	0	0	0	95	0	0	0	0	0	0	0	0	0	23	5 mL seed
vrs1	11910BC	--	Barke	6-1	84	0	0	0	0	0	1	7	11	14	17	50	10	10	9	5	0	0	0	0	0	84	0	0	0	0	0	0	0	0	0	24.3	5 mL seed
vrs1	11910BC	--	Barke	6-2	90	0	0	0	0	0	1	3	13	13	23	53	14	13	8	2	0	0	0	0	0	90	0	0	0	0	0	0	0	0	0	24.3	5 mL seed
vrs1	11910BC	--	Barke	6-3	83	0	0	0	0	0	1	5	13	11	13	43	20	10	4	6	0	0	0	0	0	83	0	0	0	0	0	0	0	0	0	24.2	5 mL seed
vrs1	11910BC	--	Barke	6-4	89	0	0	0	0	0	0	6	12	23	20	61	12	6	6	4	0	0	0	0	0	89	0	0	0	0	0	0	0	0	0	23.5	5 mL seed
wt	Montcalm	CIho 7149	Montcalm	5-1	61	0	0	0	0	0	0	0	3	2	4	9	12	15	16	6	2	1	0	0	0	61	0	0	0	0	0	0	0	0	0	28.6	5 mL seed
wt	Montcalm	CIho 7149	Montcalm	5-2	66	0	0	0	0	0	0	1	1	5	8	15	21	13	10	5	2	0	0	0	0	66	0	0	0	0	0	0	0	0	0	27.5	5 mL seed
wt	Montcalm	CIho 7149	Montcalm	5-3	67	0	0	0	0	0	0	0	2	8	8	18	15	16	7	9	1	1	0	0	0	67	0	0	0	0	0	0	0	0	0	27.4	5 mL seed
wt	Montcalm	CIho 7149	Montcalm	5-4	67	0	0	0	0	0	0	0	2	4	11	17	14	17	13	5	1	0	0	0	0	67	0	0	0	0	0	0	0	0	0	27.5	5 mL seed
wt	Montcalm	CIho 7149	Montcalm	4-1	63	0	0	0	0	0	0	0	1	0	7	8	19	18	10	5	3	0	0	0	0	63	0	0	0	0	0	0	0	0	0	28.2	5 mL seed
wt	Montcalm	CIho 7149	Montcalm	4-2	69	0	0	0	0	0	1	2	4	3	9	19	19	17	3	7	2	2	0	0	0	69	0	0	0	0	0	0	0	0	0	27.2	5 mL seed
wt	Montcalm	CIho 7149	Montcalm	4-3	65	0	0	0	0	0	0	0	1	4	11	16	21	6	11	8	2	1	0	0	0	65	0	0	0	0	0	0	0	0	0	27.8	5 mL seed
wt	Montcalm	CIho 7149	Montcalm	4-4	70	0	0	0	0	0	0	1	1	6	14	22	27	15	1	3	2	0	0	0	0	70	0	0	0	0	0	0	0	0	0	26.5	5 mL seed
wt	Montcalm	CIho 7149	Montcalm	3-1	69	0	0	0	0	0	0	0	2	4	18	24	19	13	6	4	2	1	0	0	0	69	0	0	0	0	0	0	0	0	0	26.8	5 mL seed
wt	Montcalm	CIho 7149	Montcalm	3-2	65	0	0	0	0	0	0	0	2	5	11	18	16	15	10	5	1	0	0	0	0	65	0	0	0	0	0	0	0	0	0	27.3	5 mL seed
wt	Montcalm	CIho 7149	Montcalm	3-3	71	0	0	0	0	0	0	0	4	3	14	21	20	16	8	3	3	0	0	0	0	71	0	0	0	0	0	0	0	0	0	26.9	5 mL seed
wt	Montcalm	CIho 7149	Montcalm	3-4	72	0	0	0	0	0	0	1	1	8	20	30	12	18	5	5	2	0	0	0	0	72	0	0	0	0	0	0	0	0	0	26.5	5 mL seed

## Sheet: File S1 seed width
File S1: Raw seed width values measured using the MARVIN seed analyzer
Seed are sorted into bins accoring to their seed width
class 1	1-3.5 mm
class 2	3.5-5.5 mm
class 3	5.5-7.5 mm
						class 1										class 2										class 3
locus	mutation	seed stock number	background	replicate	seed nr.	W-F0(<=1,00)	W-F1(<=1,25)	W-F2(<=1,50)	W-F3(<=1,75)	W-F4(<=2,00)	W-F5(<=2,25)	W-F6(<=2,50)	W-F7(<=2,75)	W-F8(<=3,00)	W-F9(<=3,25)	W-F0(<=3,25)	W-F1(<=3,50)	W-F2(<=3,75)	W-F3(<=4,00)	W-F4(<=4,25)	W-F5(<=4,50)	W-F6(<=4,75)	W-F7(<=5,00)	W-F8(<=5,25)	W-F9(<=5,50)	W-F0(<=5,50)	W-F1(<=5,75)	W-F2(<=6,00)	W-F3(<=6,25)	W-F4(<=6,50)	W-F5(<=6,75)	W-F6(<=7,00)	W-F7(<=7,25)	W-F8(<=7,50)	W-F9(<=7,75)	ØWidth	Min Width	Max Width	Remark
wt	Bowman	PI 483237	Bowman	10-1	20	0	0	0	0	0	0	0	0	0	1	1	2	2	2	7	6	0	0	0	0	20	0	0	0	0	0	0	0	0	0	4	3.1	4.5	one spike
wt	Bowman	PI 483237	Bowman	10-2	21	0	0	0	0	0	0	0	0	0	0	0	2	3	7	8	1	0	0	0	0	21	0	0	0	0	0	0	0	0	0	3.9	3.4	4.3	one spike
wt	Bowman	PI 483237	Bowman	10-3	20	0	0	0	0	0	0	0	0	0	0	0	1	5	8	6	0	0	0	0	0	20	0	0	0	0	0	0	0	0	0	3.9	3.5	4.2	one spike
wt	Bowman	PI 483237	Bowman	10-4	16	0	0	0	0	0	0	0	0	0	0	0	0	3	5	5	3	0	0	0	0	16	0	0	0	0	0	0	0	0	0	4	3.5	4.4	one spike
wt	Bowman	PI 483237	Bowman	10-5	20	0	0	0	0	0	0	0	0	0	0	0	1	0	6	8	3	2	0	0	0	20	0	0	0	0	0	0	0	0	0	4.1	3.5	4.5	one spike
wt	Bowman	PI 483237	Bowman	10-6	19	0	0	0	0	0	0	0	0	0	1	1	1	5	6	5	1	0	0	0	0	19	0	0	0	0	0	0	0	0	0	3.9	3.2	4.3	one spike
wt	Bowman	PI 483237	Bowman	16-1	21	0	0	0	0	0	0	0	0	0	1	1	0	2	6	7	4	1	0	0	0	21	0	0	0	0	0	0	0	0	0	4	3.2	4.5	one spike
wt	Bowman	PI 483237	Bowman	16-2	19	0	0	0	0	0	0	0	0	0	1	1	0	7	4	6	0	1	0	0	0	19	0	0	0	0	0	0	0	0	0	3.8	3.2	4.5	one spike
wt	Bowman	PI 483237	Bowman	16-3	17	0	0	0	0	0	0	0	0	0	0	0	0	2	7	8	0	0	0	0	0	17	0	0	0	0	0	0	0	0	0	3.9	3.7	4.2	one spike
wt	Bowman	PI 483237	Bowman	16-4	21	0	0	0	0	0	0	0	0	1	0	1	1	2	6	10	1	0	0	0	0	21	0	0	0	0	0	0	0	0	0	3.9	3	4.4	one spike
wt	Bowman	PI 483237	Bowman	16-5	21	0	0	0	0	0	0	0	0	0	1	1	4	6	5	5	0	0	0	0	0	21	0	0	0	0	0	0	0	0	0	3.7	3.2	4.1	one spike
wt	Bowman	PI 483237	Bowman	16-6	21	0	0	0	0	0	0	0	0	0	2	2	2	7	8	1	1	0	0	0	0	21	0	0	0	0	0	0	0	0	0	3.7	3.1	4.3	one spike
wt	Bowman	PI 483237	Bowman	3-1	19	0	0	0	0	0	0	0	0	0	1	1	0	5	6	6	1	0	0	0	0	19	0	0	0	0	0	0	0	0	0	3.9	3.2	4.4	one spike
wt	Bowman	PI 483237	Bowman	3-2	23	0	0	0	0	0	0	0	1	0	2	3	3	4	4	9	0	0	0	0	0	23	0	0	0	0	0	0	0	0	0	3.8	2.7	4.2	one spike
wt	Bowman	PI 483237	Bowman	3-3	21	0	0	0	0	0	0	0	1	1	0	2	1	3	8	5	1	1	0	0	0	21	0	0	0	0	0	0	0	0	0	3.8	2.7	4.6	one spike
wt	Bowman	PI 483237	Bowman	3-4	21	0	0	0	0	0	0	0	0	0	2	2	1	5	9	4	0	0	0	0	0	21	0	0	0	0	0	0	0	0	0	3.7	3	4.1	one spike
wt	Bowman	PI 483237	Bowman	3-5	24	0	0	0	0	0	0	0	1	0	1	2	2	5	4	6	4	1	0	0	0	24	0	0	0	0	0	0	0	0	0	3.9	2.7	4.7	one spike
wt	Bowman	PI 483237	Bowman	3-6	23	0	0	0	0	0	0	0	0	0	2	2	1	2	5	8	5	0	0	0	0	23	0	0	0	0	0	0	0	0	0	3.9	3.2	4.4	one spike
wt	Bowman	PI 483237	Bowman	4-1	23	0	0	0	0	0	0	0	0	0	1	1	1	2	5	8	4	2	0	0	0	23	0	0	0	0	0	0	0	0	0	4	3.1	4.7	one spike
wt	Bowman	PI 483237	Bowman	4-2	22	0	0	0	0	0	0	0	0	0	1	1	3	3	4	7	3	1	0	0	0	22	0	0	0	0	0	0	0	0	0	3.9	3.2	4.5	one spike
wt	Bowman	PI 483237	Bowman	4-3	20	0	0	0	0	0	0	0	0	0	1	1	3	4	4	8	0	0	0	0	0	20	0	0	0	0	0	0	0	0	0	3.8	3.2	4.2	one spike
wt	Bowman	PI 483237	Bowman	4-4	21	0	0	0	0	0	0	0	0	0	0	0	1	4	3	8	5	0	0	0	0	21	0	0	0	0	0	0	0	0	0	4	3.3	4.4	one spike
wt	Bowman	PI 483237	Bowman	4-5	26	0	0	0	0	0	0	0	0	0	0	0	3	4	5	6	8	0	0	0	0	26	0	0	0	0	0	0	0	0	0	4	3.3	4.3	one spike
wt	Bowman	PI 483237	Bowman	4-6	24	0	0	0	0	0	0	0	0	0	1	1	3	8	6	4	2	0	0	0	0	24	0	0	0	0	0	0	0	0	0	3.8	3.2	4.3	one spike
wt	Bowman	PI 483237	Bowman	5-1	22	0	0	0	0	0	0	0	0	1	0	1	5	2	9	4	1	0	0	0	0	22	0	0	0	0	0	0	0	0	0	3.8	2.8	4.4	one spike
wt	Bowman	PI 483237	Bowman	5-2	21	0	0	0	0	0	0	0	0	0	1	1	2	6	5	6	1	0	0	0	0	21	0	0	0	0	0	0	0	0	0	3.8	3.1	4.4	one spike
wt	Bowman	PI 483237	Bowman	5-3	20	0	0	0	0	0	0	0	1	0	3	4	3	7	4	2	0	0	0	0	0	20	0	0	0	0	0	0	0	0	0	3.6	2.7	4.1	one spike
wt	Bowman	PI 483237	Bowman	5-4	17	0	0	0	0	0	0	0	0	0	1	1	2	6	6	1	1	0	0	0	0	17	0	0	0	0	0	0	0	0	0	3.7	3.2	4.3	one spike
wt	Bowman	PI 483237	Bowman	5-5	22	0	0	0	0	0	0	0	0	0	2	2	6	4	9	1	0	0	0	0	0	22	0	0	0	0	0	0	0	0	0	3.6	3.1	4.1	one spike
wt	Bowman	PI 483237	Bowman	5-6	19	0	0	0	0	0	0	0	0	0	0	0	3	7	7	1	1	0	0	0	0	19	0	0	0	0	0	0	0	0	0	3.7	3.3	4.4	one spike
vrs3	int-a.1	GSHO 2055	Bowman	10-1	49	0	0	0	0	0	0	2	2	2	4	10	13	11	11	3	1	0	0	0	0	49	0	0	0	0	0	0	0	0	0	3.5	2.4	4.3	one spike
vrs3	int-a.1	GSHO 2055	Bowman	10-2	57	0	0	0	0	0	0	2	4	1	10	17	15	10	12	2	1	0	0	0	0	57	0	0	0	0	0	0	0	0	0	3.5	2.4	4.3	one spike
vrs3	int-a.1	GSHO 2055	Bowman	10-3	56	0	0	0	0	0	0	0	4	1	15	20	13	16	6	0	1	0	0	0	0	56	0	0	0	0	0	0	0	0	0	3.4	2.6	4.3	one spike
vrs3	int-a.1	GSHO 2055	Bowman	10-4	40	0	0	0	0	0	0	0	1	3	7	11	12	10	5	2	0	0	0	0	0	40	0	0	0	0	0	0	0	0	0	3.5	2.7	4.1	one spike
vrs3	int-a.1	GSHO 2055	Bowman	10-5	42	0	0	0	0	0	0	0	0	4	7	11	8	11	11	0	1	0	0	0	0	42	0	0	0	0	0	0	0	0	0	3.5	2.8	4.5	one spike
vrs3	int-a.1	GSHO 2055	Bowman	10-6	47	0	0	0	0	0	0	1	1	11	5	18	10	9	7	3	0	0	0	0	0	47	0	0	0	0	0	0	0	0	0	3.4	2.5	4.1	one spike
vrs3	int-a.1	GSHO 2055	Bowman	13-1	51	0	0	0	0	1	0	0	3	3	8	15	14	14	6	1	1	0	0	0	0	51	0	0	0	0	0	0	0	0	0	3.4	1.9	4.3	one spike
vrs3	int-a.1	GSHO 2055	Bowman	13-2	54	0	0	0	0	0	0	3	0	6	9	18	13	14	6	3	0	0	0	0	0	54	0	0	0	0	0	0	0	0	0	3.4	2.3	4.1	one spike
vrs3	int-a.1	GSHO 2055	Bowman	13-3	39	0	0	0	0	0	0	3	1	2	3	9	11	11	5	2	1	0	0	0	0	39	0	0	0	0	0	0	0	0	0	3.4	2.5	4.3	one spike
vrs3	int-a.1	GSHO 2055	Bowman	13-4	56	0	0	0	0	0	0	1	4	2	9	16	15	13	9	3	0	0	0	0	0	56	0	0	0	0	0	0	0	0	0	3.4	2.5	4.2	one spike
vrs3	int-a.1	GSHO 2055	Bowman	13-5	55	0	0	0	0	0	1	3	4	9	12	29	9	6	9	2	0	0	0	0	0	55	0	0	0	0	0	0	0	0	0	3.3	2	4.2	one spike
vrs3	int-a.1	GSHO 2055	Bowman	13-6	55	0	0	0	0	0	0	1	1	8	13	23	15	7	3	2	4	1	0	0	0	55	0	0	0	0	0	0	0	0	0	3.4	2.5	4.6	one spike
vrs3	int-a.1	GSHO 2055	Bowman	15-1	55	0	0	0	0	0	0	1	6	6	12	25	16	11	1	2	0	0	0	0	0	55	0	0	0	0	0	0	0	0	0	3.3	2.5	4	one spike
vrs3	int-a.1	GSHO 2055	Bowman	15-2	52	0	0	0	0	0	0	0	2	2	10	14	16	14	2	6	0	0	0	0	0	52	0	0	0	0	0	0	0	0	0	3.5	2.7	4.1	one spike
vrs3	int-a.1	GSHO 2055	Bowman	15-3	53	0	0	0	0	0	0	3	0	6	12	21	18	11	2	1	0	0	0	0	0	53	0	0	0	0	0	0	0	0	0	3.3	2.4	4.1	one spike
vrs3	int-a.1	GSHO 2055	Bowman	15-4	58	0	0	0	0	0	0	0	3	11	13	27	13	8	6	4	0	0	0	0	0	58	0	0	0	0	0	0	0	0	0	3.3	2.5	4.2	one spike
vrs3	int-a.1	GSHO 2055	Bowman	15-5	53	0	0	0	0	0	0	0	0	9	9	18	9	13	7	5	1	0	0	0	0	53	0	0	0	0	0	0	0	0	0	3.5	2.9	4.3	one spike
vrs3	int-a.1	GSHO 2055	Bowman	15-6	50	0	0	0	0	0	0	1	2	8	13	24	11	9	2	3	1	0	0	0	0	50	0	0	0	0	0	0	0	0	0	3.3	2.5	4.3	one spike
vrs3	int-a.1	GSHO 2055	Bowman	16-1	54	0	0	0	0	0	0	0	4	8	10	22	14	3	7	7	1	0	0	0	0	54	0	0	0	0	0	0	0	0	0	3.4	2.7	4.4	one spike
vrs3	int-a.1	GSHO 2055	Bowman	16-2	54	0	0	0	0	0	0	0	0	7	8	15	11	15	7	5	1	0	0	0	0	54	0	0	0	0	0	0	0	0	0	3.5	2.8	4.3	one spike
vrs3	int-a.1	GSHO 2055	Bowman	16-3	53	0	0	0	0	0	0	0	0	5	8	13	11	13	7	4	4	1	0	0	0	53	0	0	0	0	0	0	0	0	0	3.6	2.8	4.5	one spike
vrs3	int-a.1	GSHO 2055	Bowman	16-4	47	0	0	0	0	0	0	2	2	1	9	14	12	12	7	2	0	0	0	0	0	47	0	0	0	0	0	0	0	0	0	3.4	2.4	4.2	one spike
vrs3	int-a.1	GSHO 2055	Bowman	16-5	54	0	0	0	0	0	0	0	3	4	13	20	13	11	7	3	0	0	0	0	0	54	0	0	0	0	0	0	0	0	0	3.4	2.7	4.2	one spike
vrs3	int-a.1	GSHO 2055	Bowman	16-6	47	0	0	0	0	0	0	4	2	3	7	16	14	9	6	2	0	0	0	0	0	47	0	0	0	0	0	0	0	0	0	3.3	2.3	4.1	one spike
vrs3	vrs3.f	GSHO 2056	Bowman	1-1	40	0	0	0	0	0	0	1	1	4	15	21	5	5	4	5	0	0	0	0	0	40	0	0	0	0	0	0	0	0	0	3.4	2.4	4.1	one spike
vrs3	vrs3.f	GSHO 2056	Bowman	1-2	49	0	0	0	0	0	0	1	3	10	8	22	13	7	5	2	0	0	0	0	0	49	0	0	0	0	0	0	0	0	0	3.3	2.5	4.2	one spike
vrs3	vrs3.f	GSHO 2056	Bowman	1-3	48	0	0	0	0	0	0	0	2	2	9	13	13	7	10	2	3	0	0	0	0	48	0	0	0	0	0	0	0	0	0	3.5	2.7	4.4	one spike
vrs3	vrs3.f	GSHO 2056	Bowman	1-4	37	0	0	0	0	0	1	0	0	2	12	15	5	8	6	2	0	1	0	0	0	37	0	0	0	0	0	0	0	0	0	3.5	2.2	4.7	one spike
vrs3	vrs3.f	GSHO 2056	Bowman	1-5	40	0	0	0	0	0	0	0	1	7	8	16	11	6	7	0	0	0	0	0	0	40	0	0	0	0	0	0	0	0	0	3.3	2.6	4	one spike
vrs3	vrs3.f	GSHO 2056	Bowman	1-6	38	0	0	0	0	0	0	2	3	2	6	13	8	9	6	1	1	0	0	0	0	38	0	0	0	0	0	0	0	0	0	3.4	2.4	4.4	one spike
vrs3	vrs3.f	GSHO 2056	Bowman	2-1	32	0	0	0	0	0	1	0	0	2	4	7	12	7	1	2	2	0	1	0	0	32	0	0	0	0	0	0	0	0	0	3.5	2.2	4.8	one spike
vrs3	vrs3.f	GSHO 2056	Bowman	2-2	41	0	0	0	0	0	0	0	1	5	8	14	11	6	5	5	0	0	0	0	0	41	0	0	0	0	0	0	0	0	0	3.5	2.6	4.2	one spike
vrs3	vrs3.f	GSHO 2056	Bowman	2-3	54	0	0	0	0	1	0	2	3	9	10	25	10	6	9	2	2	0	0	0	0	54	0	0	0	0	0	0	0	0	0	3.3	1.9	4.3	one spike
vrs3	vrs3.f	GSHO 2056	Bowman	2-4	32	0	0	0	0	0	0	0	2	6	10	18	10	1	2	1	0	0	0	0	0	32	0	0	0	0	0	0	0	0	0	3.2	2.6	4.2	one spike
vrs3	vrs3.f	GSHO 2056	Bowman	2-5	48	0	0	0	0	0	0	2	0	7	15	24	7	9	7	1	0	0	0	0	0	48	0	0	0	0	0	0	0	0	0	3.3	2.4	4	one spike
vrs3	vrs3.f	GSHO 2056	Bowman	2-6	48	0	0	0	0	0	0	1	2	5	12	20	8	10	10	0	0	0	0	0	0	48	0	0	0	0	0	0	0	0	0	3.4	2.4	4	one spike
vrs3	vrs3.f	GSHO 2056	Bowman	3-1	43	0	0	0	0	0	0	2	2	6	11	21	5	9	5	2	1	0	0	0	0	43	0	0	0	0	0	0	0	0	0	3.3	2.5	4.5	one spike
vrs3	vrs3.f	GSHO 2056	Bowman	3-2	37	0	0	0	0	0	0	0	3	4	12	19	6	5	6	1	0	0	0	0	0	37	0	0	0	0	0	0	0	0	0	3.3	2.6	4.2	one spike
vrs3	vrs3.f	GSHO 2056	Bowman	3-3	42	0	0	0	0	0	0	2	5	1	6	14	13	7	3	4	1	0	0	0	0	42	0	0	0	0	0	0	0	0	0	3.4	2.4	4.3	one spike
vrs3	vrs3.f	GSHO 2056	Bowman	3-4	51	0	0	0	0	0	0	1	0	3	7	11	14	13	10	3	0	0	0	0	0	51	0	0	0	0	0	0	0	0	0	3.5	2.3	4.1	one spike
vrs3	vrs3.f	GSHO 2056	Bowman	3-5	47	0	0	0	0	0	0	0	1	5	12	18	10	9	4	6	0	0	0	0	0	47	0	0	0	0	0	0	0	0	0	3.4	2.7	4.2	one spike
vrs3	vrs3.f	GSHO 2056	Bowman	3-6	48	0	0	0	0	0	0	0	2	2	9	13	16	9	4	5	1	0	0	0	0	48	0	0	0	0	0	0	0	0	0	3.5	2.5	4.3	one spike
vrs3	vrs3.f	GSHO 2056	Bowman	7-1	43	0	0	0	0	0	0	2	1	2	7	12	8	10	8	3	2	0	0	0	0	43	0	0	0	0	0	0	0	0	0	3.5	2.4	4.4	one spike
vrs3	vrs3.f	GSHO 2056	Bowman	7-2	46	0	0	0	0	0	0	0	2	7	14	23	9	5	5	3	1	0	0	0	0	46	0	0	0	0	0	0	0	0	0	3.3	2.7	4.4	one spike
vrs3	vrs3.f	GSHO 2056	Bowman	7-3	39	0	0	0	0	0	0	0	0	2	5	7	9	12	5	3	1	2	0	0	0	39	0	0	0	0	0	0	0	0	0	3.6	2.9	4.7	one spike
vrs3	vrs3.f	GSHO 2056	Bowman	7-4	50	0	0	0	0	0	1	1	2	5	13	22	12	7	5	4	0	0	0	0	0	50	0	0	0	0	0	0	0	0	0	3.3	2.2	4.2	one spike
vrs3	vrs3.f	GSHO 2056	Bowman	7-5	43	0	0	0	0	0	0	1	1	4	5	11	9	14	5	4	0	0	0	0	0	43	0	0	0	0	0	0	0	0	0	3.5	2.4	4.2	one spike
vrs3	vrs3.f	GSHO 2056	Bowman	7-6	44	0	0	0	0	0	1	0	1	5	10	17	9	8	6	4	0	0	0	0	0	44	0	0	0	0	0	0	0	0	0	3.4	2.2	4.2	one spike
int-b	int-b.3	GSHO 2129	Bowman	1	29	0	0	0	0	0	0	0	0	2	7	9	4	10	5	1	0	0	0	0	0	29	0	0	0	0	0	0	0	0	0	3.5	2.9	4.2	one spike
int-b	int-b.3	GSHO 2129	Bowman	2	28	0	0	0	0	0	0	0	1	2	4	7	7	4	9	1	0	0	0	0	0	28	0	0	0	0	0	0	0	0	0	3.5	2.7	4	one spike
int-b	int-b.3	GSHO 2129	Bowman	3	14	0	0	0	0	0	0	0	0	1	2	3	2	1	5	2	0	0	1	0	0	14	0	0	0	0	0	0	0	0	0	3.7	3	4.8	one spike
int-b	int-b.3	GSHO 2129	Bowman	4	21	0	0	0	0	0	0	1	0	0	2	3	2	5	8	1	2	0	0	0	0	21	0	0	0	0	0	0	0	0	0	3.6	2.4	4.3	one spike
int-b	int-b.3	GSHO 2129	Bowman	5	18	0	0	0	0	0	0	0	1	2	1	4	1	4	5	3	1	0	0	0	0	18	0	0	0	0	0	0	0	0	0	3.6	2.6	4.3	one spike
int-b	int-b.3	GSHO 2129	Bowman	6	24	0	0	0	0	0	0	2	0	1	4	7	2	3	6	6	0	0	0	0	0	24	0	0	0	0	0	0	0	0	0	3.6	2.5	4.2	one spike
int-b	int-b.3	GSHO 2129	Bowman	7	13	0	0	0	0	0	0	0	1	1	0	2	1	4	2	4	0	0	0	0	0	13	0	0	0	0	0	0	0	0	0	3.6	2.7	4.1	one spike
int-b	int-b.3	GSHO 2129	Bowman	8	28	0	0	0	0	0	0	2	2	3	8	15	3	4	3	3	0	0	0	0	0	28	0	0	0	0	0	0	0	0	0	3.3	2.3	4.2	one spike
int-b	int-b.3	GSHO 2129	Bowman	9	43	0	0	0	0	0	0	1	8	10	6	25	7	6	4	1	0	0	0	0	0	43	0	0	0	0	0	0	0	0	0	3.2	2.4	4.1	one spike
int-b	int-b.3	GSHO 2129	Bowman	10	48	0	0	0	0	0	0	2	3	6	9	20	13	5	4	6	0	0	0	0	0	48	0	0	0	0	0	0	0	0	0	3.3	2.3	4.2	one spike
int-b	int-b.3	GSHO 2129	Bowman	11	48	0	0	0	0	0	1	1	2	1	12	17	10	13	6	2	0	0	0	0	0	48	0	0	0	0	0	0	0	0	0	3.4	2	4	one spike
int-b	int-b.3	GSHO 2129	Bowman	12	18	0	0	0	0	0	0	0	0	4	0	4	2	2	6	4	0	0	0	0	0	18	0	0	0	0	0	0	0	0	0	3.6	2.8	4.2	one spike
int-b	int-b.3	GSHO 2129	Bowman	13	30	0	0	0	0	0	0	0	1	5	7	13	5	3	4	5	0	0	0	0	0	30	0	0	0	0	0	0	0	0	0	3.4	2.7	4.2	one spike
int-b	int-b.3	GSHO 2129	Bowman	14	21	0	0	0	0	0	0	0	0	1	3	4	6	3	5	3	0	0	0	0	0	21	0	0	0	0	0	0	0	0	0	3.6	2.8	4.1	one spike
int-b	int-b.3	GSHO 2129	Bowman	15	23	0	0	0	0	0	0	2	1	1	0	4	1	8	6	2	2	0	0	0	0	23	0	0	0	0	0	0	0	0	0	3.6	2.3	4.3	one spike
int-b	int-b.3	GSHO 2129	Bowman	16	11	0	0	0	0	0	0	0	0	0	0	0	0	2	5	3	1	0	0	0	0	11	0	0	0	0	0	0	0	0	0	4	3.5	4.5	one spike
int-b	int-b.3	GSHO 2129	Bowman	17	17	0	0	0	0	0	0	0	0	0	2	2	3	2	5	4	1	0	0	0	0	17	0	0	0	0	0	0	0	0	0	3.8	3.2	4.3	one spike
int-b	int-b.3	GSHO 2129	Bowman	18	21	0	0	0	0	0	0	1	1	2	7	11	4	1	4	1	0	0	0	0	0	21	0	0	0	0	0	0	0	0	0	3.3	2.5	4.2	one spike
int-b	int-b.3	GSHO 2129	Bowman	19	21	0	0	0	0	0	0	0	3	1	5	9	0	7	2	2	0	1	0	0	0	21	0	0	0	0	0	0	0	0	0	3.5	2.6	4.6	one spike
int-b	int-b.3	GSHO 2129	Bowman	20	35	0	0	0	0	0	0	1	0	5	6	12	6	6	9	1	1	0	0	0	0	35	0	0	0	0	0	0	0	0	0	3.4	2.4	4.4	one spike
int-c	int-c.5	GSHO 2003	Bowman	1-1	28	0	0	0	0	0	0	0	0	2	3	5	5	2	4	10	2	0	0	0	0	28	0	0	0	0	0	0	0	0	0	3.7	2.9	4.3	one spike
int-c	int-c.5	GSHO 2003	Bowman	1-2	47	0	0	0	0	0	1	1	5	5	7	19	7	5	8	8	0	0	0	0	0	47	0	0	0	0	0	0	0	0	0	3.4	2.2	4.2	one spike
int-c	int-c.5	GSHO 2003	Bowman	1-3	47	0	0	0	0	0	0	0	5	4	8	17	10	6	8	6	0	0	0	0	0	47	0	0	0	0	0	0	0	0	0	3.4	2.6	4.1	one spike
int-c	int-c.5	GSHO 2003	Bowman	1-4	59	0	0	0	0	0	0	5	9	15	7	36	5	7	7	4	0	0	0	0	0	59	0	0	0	0	0	0	0	0	0	3.2	2.3	4.1	one spike
int-c	int-c.5	GSHO 2003	Bowman	1-5	34	0	0	0	0	0	1	1	6	0	3	11	4	2	7	10	0	0	0	0	0	34	0	0	0	0	0	0	0	0	0	3.5	2	4.2	one spike
int-c	int-c.5	GSHO 2003	Bowman	1-6	50	0	0	0	0	1	1	1	5	11	6	25	4	4	10	6	1	0	0	0	0	50	0	0	0	0	0	0	0	0	0	3.3	1.9	4.3	one spike
int-c	int-c.5	GSHO 2003	Bowman	2-1	48	0	0	0	0	0	0	2	4	4	10	20	9	9	7	3	0	0	0	0	0	48	0	0	0	0	0	0	0	0	0	3.3	2.3	4.1	one spike
int-c	int-c.5	GSHO 2003	Bowman	2-2	41	0	0	0	0	0	0	1	5	7	5	18	5	3	8	7	0	0	0	0	0	41	0	0	0	0	0	0	0	0	0	3.4	2.4	4.2	one spike
int-c	int-c.5	GSHO 2003	Bowman	2-3	57	0	0	0	0	0	1	4	4	11	10	30	8	8	8	3	0	0	0	0	0	57	0	0	0	0	0	0	0	0	0	3.3	2.2	4.2	one spike
int-c	int-c.5	GSHO 2003	Bowman	2-4	27	0	0	0	0	0	0	0	0	3	3	6	5	4	5	3	3	1	0	0	0	27	0	0	0	0	0	0	0	0	0	3.7	2.9	4.5	one spike
int-c	int-c.5	GSHO 2003	Bowman	2-5	32	0	0	0	0	0	0	1	4	0	8	13	0	9	4	6	0	0	0	0	0	32	0	0	0	0	0	0	0	0	0	3.5	2.5	4.2	one spike
int-c	int-c.5	GSHO 2003	Bowman	2-6	45	0	0	0	0	0	1	0	2	5	13	21	8	6	5	4	1	0	0	0	0	45	0	0	0	0	0	0	0	0	0	3.4	2.1	4.4	one spike
int-c	int-c.5	GSHO 2003	Bowman	4-1	46	0	0	0	0	0	0	2	5	2	10	19	8	4	8	6	1	0	0	0	0	46	0	0	0	0	0	0	0	0	0	3.4	2.4	4.3	one spike
int-c	int-c.5	GSHO 2003	Bowman	4-2	40	0	0	0	0	0	0	0	0	8	6	14	11	3	4	7	1	0	0	0	0	40	0	0	0	0	0	0	0	0	0	3.5	2.9	4.4	one spike
int-c	int-c.5	GSHO 2003	Bowman	4-3	50	0	0	0	0	0	1	2	8	11	6	28	3	4	6	9	0	0	0	0	0	50	0	0	0	0	0	0	0	0	0	3.3	2.1	4.2	one spike
int-c	int-c.5	GSHO 2003	Bowman	4-4	41	0	0	0	0	0	0	0	1	8	7	16	6	3	8	7	1	0	0	0	0	41	0	0	0	0	0	0	0	0	0	3.5	2.7	4.3	one spike
int-c	int-c.5	GSHO 2003	Bowman	4-5	46	0	0	0	0	0	0	4	3	10	4	21	8	4	7	6	0	0	0	0	0	46	0	0	0	0	0	0	0	0	0	3.3	2.4	4.1	one spike
int-c	int-c.5	GSHO 2003	Bowman	4-6	56	0	0	0	0	0	2	4	4	8	12	30	11	5	8	1	1	0	0	0	0	56	0	0	0	0	0	0	0	0	0	3.2	2	4.3	one spike
int-c	int-c.5	GSHO 2003	Bowman	5-1	54	0	0	0	0	0	1	2	9	10	8	30	5	8	4	6	1	0	0	0	0	54	0	0	0	0	0	0	0	0	0	3.3	2.1	4.3	one spike
int-c	int-c.5	GSHO 2003	Bowman	5-2	54	0	0	0	0	0	0	2	6	9	14	31	7	4	4	8	0	0	0	0	0	54	0	0	0	0	0	0	0	0	0	3.3	2.3	4.2	one spike
int-c	int-c.5	GSHO 2003	Bowman	5-3	34	0	0	0	0	0	0	0	1	3	8	12	4	6	4	4	3	1	0	0	0	34	0	0	0	0	0	0	0	0	0	3.6	2.6	4.5	one spike
int-c	int-c.5	GSHO 2003	Bowman	5-4	40	0	0	0	0	0	0	0	0	5	9	14	10	6	4	6	0	0	0	0	0	40	0	0	0	0	0	0	0	0	0	3.5	2.9	4.2	one spike
int-c	int-c.5	GSHO 2003	Bowman	5-5	48	0	0	0	0	0	1	2	7	8	8	26	3	5	4	9	1	0	0	0	0	48	0	0	0	0	0	0	0	0	0	3.3	2	4.3	one spike
int-c	int-c.5	GSHO 2003	Bowman	5-6	39	0	0	0	0	0	0	0	0	4	11	15	2	9	4	4	5	0	0	0	0	39	0	0	0	0	0	0	0	0	0	3.6	2.9	4.3	one spike
int-c	int-c.5	GSHO 2003	Bowman	6-1	47	0	0	0	0	0	0	4	6	5	10	25	3	2	9	5	3	0	0	0	0	47	0	0	0	0	0	0	0	0	0	3.4	2.4	4.4	one spike
int-c	int-c.5	GSHO 2003	Bowman	6-2	44	0	0	0	0	0	0	4	0	7	8	19	7	9	6	3	0	0	0	0	0	44	0	0	0	0	0	0	0	0	0	3.3	2.4	4.2	one spike
int-c	int-c.5	GSHO 2003	Bowman	6-3	47	0	0	0	0	0	0	2	3	9	12	26	3	3	7	6	2	0	0	0	0	47	0	0	0	0	0	0	0	0	0	3.4	2.3	4.3	one spike
int-c	int-c.5	GSHO 2003	Bowman	6-4	54	0	0	0	0	0	2	0	2	5	10	19	13	7	10	5	0	0	0	0	0	54	0	0	0	0	0	0	0	0	0	3.4	2.1	4.1	one spike
int-c	int-c.5	GSHO 2003	Bowman	6-5	33	0	0	0	0	0	0	0	1	2	7	10	8	2	4	4	4	0	1	0	0	33	0	0	0	0	0	0	0	0	0	3.6	2.7	4.9	one spike
int-c	int-c.5	GSHO 2003	Bowman	6-6	54	0	0	0	0	0	0	1	2	6	11	20	12	11	4	6	1	0	0	0	0	54	0	0	0	0	0	0	0	0	0	3.4	2.5	4.3	one spike
vrs1	vrs1.a	GSHO 1907	Bowman	2-1	55	0	0	0	0	1	1	3	12	18	4	39	5	7	4	0	0	0	0	0	0	55	0	0	0	0	0	0	0	0	0	3	1.9	3.9	one spike
vrs1	vrs1.a	GSHO 1907	Bowman	2-2	50	0	0	0	0	0	0	0	1	8	12	21	10	6	9	4	0	0	0	0	0	50	0	0	0	0	0	0	0	0	0	3.4	2.7	4.1	one spike
vrs1	vrs1.a	GSHO 1907	Bowman	2-3	56	0	0	0	0	0	0	6	7	13	12	38	1	11	6	0	0	0	0	0	0	56	0	0	0	0	0	0	0	0	0	3.1	2.3	4	one spike
vrs1	vrs1.a	GSHO 1907	Bowman	2-4	47	0	0	0	0	0	0	2	4	9	16	31	3	8	5	0	0	0	0	0	0	47	0	0	0	0	0	0	0	0	0	3.2	2.4	4	one spike
vrs1	vrs1.a	GSHO 1907	Bowman	2-5	62	0	0	0	0	0	0	5	7	15	15	42	3	11	6	0	0	0	0	0	0	62	0	0	0	0	0	0	0	0	0	3.1	2.4	3.9	one spike
vrs1	vrs1.a	GSHO 1907	Bowman	2-6	61	0	0	0	0	0	2	0	6	8	19	35	9	10	6	1	0	0	0	0	0	61	0	0	0	0	0	0	0	0	0	3.2	2.1	4	one spike
vrs1	vrs1.a	GSHO 1907	Bowman	3-1	51	0	0	0	0	0	0	0	4	8	18	30	9	4	7	1	0	0	0	0	0	51	0	0	0	0	0	0	0	0	0	3.3	2.6	4	one spike
vrs1	vrs1.a	GSHO 1907	Bowman	3-2	59	0	0	0	0	0	0	3	3	15	16	37	5	8	7	2	0	0	0	0	0	59	0	0	0	0	0	0	0	0	0	3.2	2.3	4.1	one spike
vrs1	vrs1.a	GSHO 1907	Bowman	3-3	55	0	0	0	0	0	0	3	3	11	15	32	9	6	7	1	0	0	0	0	0	55	0	0	0	0	0	0	0	0	0	3.2	2.3	4	one spike
vrs1	vrs1.a	GSHO 1907	Bowman	3-4	63	0	0	0	0	1	1	4	5	13	17	41	6	8	6	2	0	0	0	0	0	63	0	0	0	0	0	0	0	0	0	3.2	1.9	4.2	one spike
vrs1	vrs1.a	GSHO 1907	Bowman	3-5	61	0	0	0	0	0	0	1	3	9	20	33	11	8	7	2	0	0	0	0	0	61	0	0	0	0	0	0	0	0	0	3.3	2.4	4.2	one spike
vrs1	vrs1.a	GSHO 1907	Bowman	3-6	51	0	0	0	0	0	0	4	5	9	13	31	5	7	6	2	0	0	0	0	0	51	0	0	0	0	0	0	0	0	0	3.2	2.4	4.2	one spike
vrs1	vrs1.a	GSHO 1907	Bowman	4-1	48	0	0	0	0	0	0	4	9	14	3	30	6	8	4	0	0	0	0	0	0	48	0	0	0	0	0	0	0	0	0	3.1	2.3	4	one spike
vrs1	vrs1.a	GSHO 1907	Bowman	4-2	52	0	0	0	0	0	0	0	4	12	17	33	5	3	8	3	0	0	0	0	0	52	0	0	0	0	0	0	0	0	0	3.3	2.6	4.2	one spike
vrs1	vrs1.a	GSHO 1907	Bowman	4-3	51	0	0	0	0	0	1	0	6	15	10	32	4	12	3	0	0	0	0	0	0	51	0	0	0	0	0	0	0	0	0	3.2	2.2	3.8	one spike
vrs1	vrs1.a	GSHO 1907	Bowman	4-4	52	0	0	0	0	0	0	4	5	11	15	35	5	4	7	1	0	0	0	0	0	52	0	0	0	0	0	0	0	0	0	3.2	2.4	4	one spike
vrs1	vrs1.a	GSHO 1907	Bowman	4-5	53	0	0	0	0	0	1	1	5	14	12	33	6	6	8	0	0	0	0	0	0	53	0	0	0	0	0	0	0	0	0	3.2	2.2	4	one spike
vrs1	vrs1.a	GSHO 1907	Bowman	4-6	50	0	0	0	0	0	0	2	7	15	8	32	4	10	4	0	0	0	0	0	0	50	0	0	0	0	0	0	0	0	0	3.1	2.4	3.8	one spike
vrs1	vrs1.a	GSHO 1907	Bowman	5-1	58	0	0	0	0	0	0	0	0	7	19	26	11	8	6	5	2	0	0	0	0	58	0	0	0	0	0	0	0	0	0	3.4	2.8	4.3	one spike
vrs1	vrs1.a	GSHO 1907	Bowman	5-2	60	0	0	0	0	0	1	0	6	10	14	31	13	5	4	5	2	0	0	0	0	60	0	0	0	0	0	0	0	0	0	3.3	2.2	4.4	one spike
vrs1	vrs1.a	GSHO 1907	Bowman	5-3	55	0	0	0	0	0	0	2	0	12	18	32	7	8	8	0	0	0	0	0	0	55	0	0	0	0	0	0	0	0	0	3.3	2.4	4	one spike
vrs1	vrs1.a	GSHO 1907	Bowman	5-4	56	0	0	0	0	0	0	0	2	4	18	24	15	5	8	4	0	0	0	0	0	56	0	0	0	0	0	0	0	0	0	3.4	2.5	4.2	one spike
vrs1	vrs1.a	GSHO 1907	Bowman	5-5	43	0	0	0	0	0	0	4	4	10	7	25	7	9	2	0	0	0	0	0	0	43	0	0	0	0	0	0	0	0	0	3.2	2.4	3.8	one spike
vrs1	vrs1.a	GSHO 1907	Bowman	5-6	49	0	0	0	0	0	0	0	1	8	16	25	9	4	5	5	1	0	0	0	0	49	0	0	0	0	0	0	0	0	0	3.4	2.7	4.3	one spike
vrs4	vrs4.k	GSHO 1986	Bowman	13-1	59	0	0	0	0	0	0	0	1	1	9	11	14	18	11	5	0	0	0	0	0	59	0	0	0	0	0	0	0	0	0	3.6	2.7	4.2	one spike
vrs4	vrs4.k	GSHO 1986	Bowman	13-2	77	0	0	0	0	0	0	1	3	9	13	26	20	17	14	0	0	0	0	0	0	77	0	0	0	0	0	0	0	0	0	3.4	2.4	4	one spike
vrs4	vrs4.k	GSHO 1986	Bowman	13-3	61	0	0	0	0	0	0	1	3	3	9	16	8	20	14	2	1	0	0	0	0	61	0	0	0	0	0	0	0	0	0	3.5	2.4	4.4	one spike
vrs4	vrs4.k	GSHO 1986	Bowman	13-4	58	0	0	0	0	0	0	2	7	6	7	22	18	11	7	0	0	0	0	0	0	58	0	0	0	0	0	0	0	0	0	3.3	2.4	3.9	one spike
vrs4	vrs4.k	GSHO 1986	Bowman	13-5	68	0	0	0	0	0	0	2	5	8	18	33	15	15	4	1	0	0	0	0	0	68	0	0	0	0	0	0	0	0	0	3.3	2.5	4.2	one spike
vrs4	vrs4.k	GSHO 1986	Bowman	13-6	44	0	0	0	0	0	0	0	2	3	5	10	9	19	5	1	0	0	0	0	0	44	0	0	0	0	0	0	0	0	0	3.5	2.6	4	one spike
vrs4	vrs4.k	GSHO 1986	Bowman	14-1	47	0	0	0	0	0	0	0	0	3	5	8	15	18	6	0	0	0	0	0	0	47	0	0	0	0	0	0	0	0	0	3.5	2.8	3.9	one spike
vrs4	vrs4.k	GSHO 1986	Bowman	14-2	51	0	0	0	0	0	0	0	0	2	4	6	5	18	13	7	2	0	0	0	0	51	0	0	0	0	0	0	0	0	0	3.7	2.8	4.4	one spike
vrs4	vrs4.k	GSHO 1986	Bowman	14-3	51	0	0	0	0	0	0	2	1	2	5	10	7	15	11	8	0	0	0	0	0	51	0	0	0	0	0	0	0	0	0	3.6	2.4	4.2	one spike
vrs4	vrs4.k	GSHO 1986	Bowman	14-4	49	0	0	0	0	0	0	0	0	0	3	3	10	11	17	7	1	0	0	0	0	49	0	0	0	0	0	0	0	0	0	3.7	3.1	4.3	one spike
vrs4	vrs4.k	GSHO 1986	Bowman	14-5	76	0	0	0	0	0	0	1	3	7	12	23	18	26	5	4	0	0	0	0	0	76	0	0	0	0	0	0	0	0	0	3.4	2.4	4	one spike
vrs4	vrs4.k	GSHO 1986	Bowman	14-6	47	0	0	0	0	0	0	0	1	3	4	8	10	15	13	1	0	0	0	0	0	47	0	0	0	0	0	0	0	0	0	3.6	2.7	4	one spike
vrs4	vrs4.k	GSHO 1986	Bowman	15-1	45	0	0	0	0	0	0	2	2	2	3	9	15	13	6	2	0	0	0	0	0	45	0	0	0	0	0	0	0	0	0	3.4	2.4	4.1	one spike
vrs4	vrs4.k	GSHO 1986	Bowman	15-2	51	0	0	0	0	0	0	0	2	3	6	11	6	14	12	7	1	0	0	0	0	51	0	0	0	0	0	0	0	0	0	3.6	2.6	4.3	one spike
vrs4	vrs4.k	GSHO 1986	Bowman	15-3	50	0	0	0	0	0	0	0	0	2	4	6	13	21	9	0	1	0	0	0	0	50	0	0	0	0	0	0	0	0	0	3.6	2.9	4.4	one spike
vrs4	vrs4.k	GSHO 1986	Bowman	15-4	56	0	0	0	0	0	0	0	1	6	9	16	11	17	9	2	0	1	0	0	0	56	0	0	0	0	0	0	0	0	0	3.5	2.6	4.5	one spike
vrs4	vrs4.k	GSHO 1986	Bowman	15-5	80	0	0	0	0	0	0	3	4	8	7	22	20	17	18	3	0	0	0	0	0	80	0	0	0	0	0	0	0	0	0	3.4	2.4	4.1	one spike
vrs4	vrs4.k	GSHO 1986	Bowman	15-6	57	0	0	0	0	0	1	1	3	3	9	17	12	17	10	1	0	0	0	0	0	57	0	0	0	0	0	0	0	0	0	3.4	2.2	4.1	one spike
vrs4	vrs4.k	GSHO 1986	Bowman	9-1	55	0	0	0	0	0	0	1	2	2	5	10	9	11	19	5	0	1	0	0	0	55	0	0	0	0	0	0	0	0	0	3.6	2.5	4.6	one spike
vrs4	vrs4.k	GSHO 1986	Bowman	9-2	55	0	0	0	0	0	0	2	2	3	6	13	13	15	8	6	0	0	0	0	0	55	0	0	0	0	0	0	0	0	0	3.5	2.3	4.1	one spike
vrs4	vrs4.k	GSHO 1986	Bowman	9-3	57	0	0	0	0	0	0	1	4	2	7	14	15	15	10	3	0	0	0	0	0	57	0	0	0	0	0	0	0	0	0	3.4	2.4	4.2	one spike
vrs4	vrs4.k	GSHO 1986	Bowman	9-4	46	0	0	0	0	0	0	0	1	3	2	6	8	21	7	3	1	0	0	0	0	46	0	0	0	0	0	0	0	0	0	3.6	2.7	4.4	one spike
vrs4	vrs4.k	GSHO 1986	Bowman	9-5	51	0	0	0	0	0	2	1	3	2	8	16	10	12	12	1	0	0	0	0	0	51	0	0	0	0	0	0	0	0	0	3.4	2.1	4.1	one spike
vrs4	vrs4.k	GSHO 1986	Bowman	9-6	73	0	0	0	0	0	0	1	1	4	9	15	15	25	12	6	0	0	0	0	0	73	0	0	0	0	0	0	0	0	0	3.5	2.4	4.2	one spike
int-m	int-m.85	GSHO 2273	Bowman	11-1	9	0	0	0	0	0	0	0	0	0	0	0	3	3	1	2	0	0	0	0	0	9	0	0	0	0	0	0	0	0	0	3.7	3.3	4.1	one spike
int-m	int-m.85	GSHO 2273	Bowman	11-2	6	0	0	0	0	0	0	0	0	0	0	0	0	3	1	2	0	0	0	0	0	6	0	0	0	0	0	0	0	0	0	3.9	3.6	4.2	one spike
int-m	int-m.85	GSHO 2273	Bowman	11-3	6	0	0	0	0	0	0	0	0	0	0	0	3	1	1	0	1	0	0	0	0	6	0	0	0	0	0	0	0	0	0	3.7	3.4	4.3	one spike
int-m	int-m.85	GSHO 2273	Bowman	11-4	9	0	0	0	0	0	0	0	0	0	0	0	3	4	0	2	0	0	0	0	0	9	0	0	0	0	0	0	0	0	0	3.7	3.4	4.2	one spike
int-m	int-m.85	GSHO 2273	Bowman	11-5	7	0	0	0	0	0	0	0	0	1	0	1	1	2	3	0	0	0	0	0	0	7	0	0	0	0	0	0	0	0	0	3.6	2.9	3.9	one spike
int-m	int-m.85	GSHO 2273	Bowman	11-6	10	0	0	0	0	0	0	0	0	1	2	3	1	1	3	2	0	0	0	0	0	10	0	0	0	0	0	0	0	0	0	3.6	2.9	4.1	one spike
int-m	int-m.85	GSHO 2273	Bowman	14-1	9	0	0	0	0	0	0	0	0	0	0	0	3	3	2	1	0	0	0	0	0	9	0	0	0	0	0	0	0	0	0	3.6	3.3	4.1	one spike
int-m	int-m.85	GSHO 2273	Bowman	14-2	9	0	0	0	0	0	0	0	0	0	0	0	0	4	4	1	0	0	0	0	0	9	0	0	0	0	0	0	0	0	0	3.8	3.6	4.1	one spike
int-m	int-m.85	GSHO 2273	Bowman	14-3	12	0	0	0	0	0	0	0	0	0	4	4	0	4	3	0	1	0	0	0	0	12	0	0	0	0	0	0	0	0	0	3.6	3.1	4.3	one spike
int-m	int-m.85	GSHO 2273	Bowman	14-4	7	0	0	0	0	0	0	0	1	0	0	1	1	1	1	3	0	0	0	0	0	7	0	0	0	0	0	0	0	0	0	3.7	2.7	4.1	one spike
int-m	int-m.85	GSHO 2273	Bowman	14-5	13	0	0	0	0	0	0	0	0	0	1	1	0	5	1	6	0	0	0	0	0	13	0	0	0	0	0	0	0	0	0	3.9	3.2	4.2	one spike
int-m	int-m.85	GSHO 2273	Bowman	14-6	9	0	0	0	0	0	0	0	0	0	1	1	2	2	2	1	0	0	1	0	0	9	0	0	0	0	0	0	0	0	0	3.7	3.2	4.8	one spike
int-m	int-m.85	GSHO 2273	Bowman	3-1	5	0	0	0	0	0	0	0	0	0	0	0	0	1	3	1	0	0	0	0	0	5	0	0	0	0	0	0	0	0	0	3.9	3.7	4.1	one spike
int-m	int-m.85	GSHO 2273	Bowman	3-2	7	0	0	0	0	0	0	0	0	0	0	0	1	1	1	2	2	0	0	0	0	7	0	0	0	0	0	0	0	0	0	4	3.5	4.4	one spike
int-m	int-m.85	GSHO 2273	Bowman	3-3	7	0	0	0	0	0	0	0	1	0	1	2	1	1	1	1	1	0	0	0	0	7	0	0	0	0	0	0	0	0	0	3.6	2.6	4.3	one spike
int-m	int-m.85	GSHO 2273	Bowman	3-4	10	0	0	0	0	0	0	0	0	0	0	0	0	2	5	3	0	0	0	0	0	10	0	0	0	0	0	0	0	0	0	3.9	3.6	4.1	one spike
int-m	int-m.85	GSHO 2273	Bowman	3-5	10	0	0	0	0	0	0	0	0	0	0	0	0	2	7	1	0	0	0	0	0	10	0	0	0	0	0	0	0	0	0	3.9	3.5	4.2	one spike
int-m	int-m.85	GSHO 2273	Bowman	3-6	11	0	0	0	0	0	0	0	0	0	2	2	3	3	2	1	0	0	0	0	0	11	0	0	0	0	0	0	0	0	0	3.5	3.2	4.1	one spike
int-m	int-m.85	GSHO 2273	Bowman	4-1	7	0	0	0	0	0	0	0	0	0	1	1	0	1	3	1	1	0	0	0	0	7	0	0	0	0	0	0	0	0	0	3.8	3.2	4.3	one spike
int-m	int-m.85	GSHO 2273	Bowman	4-2	10	0	0	0	0	0	0	0	0	0	0	0	0	1	6	3	0	0	0	0	0	10	0	0	0	0	0	0	0	0	0	4	3.6	4.2	one spike
int-m	int-m.85	GSHO 2273	Bowman	4-3	8	0	0	0	0	0	0	0	0	0	0	0	2	2	3	1	0	0	0	0	0	8	0	0	0	0	0	0	0	0	0	3.7	3.3	4	one spike
int-m	int-m.85	GSHO 2273	Bowman	4-4	10	0	0	0	0	0	0	0	0	1	0	1	1	3	5	0	0	0	0	0	0	10	0	0	0	0	0	0	0	0	0	3.6	2.8	4	one spike
int-m	int-m.85	GSHO 2273	Bowman	4-5	6	0	0	0	0	0	0	0	0	1	0	1	1	1	2	1	0	0	0	0	0	6	0	0	0	0	0	0	0	0	0	3.6	3	4	one spike
int-m	int-m.85	GSHO 2273	Bowman	4-6	12	0	0	0	0	0	0	0	0	1	1	2	2	1	4	3	0	0	0	0	0	12	0	0	0	0	0	0	0	0	0	3.7	2.8	4.1	one spike
lnt1	int-l.81	GSHO 1961	Bowman	1	12	0	0	0	0	0	0	0	0	0	1	1	0	1	2	4	3	1	0	0	0	12	0	0	0	0	0	0	0	0	0	4.1	3.2	4.5	one spike
lnt1	int-l.81	GSHO 1961	Bowman	2	11	0	0	0	0	0	0	0	0	0	0	0	1	3	2	3	2	0	0	0	0	11	0	0	0	0	0	0	0	0	0	3.9	3.4	4.4	one spike
lnt1	int-l.81	GSHO 1961	Bowman	3	10	0	0	0	0	0	0	0	0	0	1	1	0	1	5	1	2	0	0	0	0	10	0	0	0	0	0	0	0	0	0	3.9	3.2	4.3	one spike
lnt1	int-l.81	GSHO 1961	Bowman	4	15	0	0	0	0	0	0	0	0	0	1	1	0	1	3	6	2	1	1	0	0	15	0	0	0	0	0	0	0	0	0	4.1	3.2	4.8	one spike
lnt1	int-l.81	GSHO 1961	Bowman	5	15	0	0	0	0	0	0	0	0	0	1	1	0	2	3	5	2	1	1	0	0	15	0	0	0	0	0	0	0	0	0	4.1	3.2	4.8	one spike
lnt1	int-l.81	GSHO 1961	Bowman	6	12	0	0	0	0	0	0	0	0	0	0	0	0	0	1	5	4	1	0	1	0	12	0	0	0	0	0	0	0	0	0	4.3	4	5	one spike
lnt1	int-l.81	GSHO 1961	Bowman	7	9	0	0	0	0	0	0	0	0	0	0	0	0	0	2	4	3	0	0	0	0	9	0	0	0	0	0	0	0	0	0	4.2	3.9	4.5	one spike
lnt1	int-l.81	GSHO 1961	Bowman	8	11	0	0	0	0	0	0	0	0	0	0	0	0	1	3	5	2	0	0	0	0	11	0	0	0	0	0	0	0	0	0	4	3.6	4.5	one spike
lnt1	int-l.81	GSHO 1961	Bowman	9	14	0	0	0	0	0	0	0	0	0	2	2	0	0	3	4	3	1	0	1	0	14	0	0	0	0	0	0	0	0	0	4.1	3.2	5	one spike
lnt1	int-l.81	GSHO 1961	Bowman	10	10	0	0	0	0	0	0	0	0	0	0	0	0	1	2	5	1	1	0	0	0	10	0	0	0	0	0	0	0	0	0	4.1	3.7	4.5	one spike
lnt1	int-l.81	GSHO 1961	Bowman	11	18	0	0	0	0	0	0	0	0	0	0	0	1	2	1	2	8	2	2	0	0	18	0	0	0	0	0	0	0	0	0	4.3	3.5	4.9	one spike
lnt1	int-l.81	GSHO 1961	Bowman	12	12	0	0	0	1	0	0	0	0	1	0	2	0	0	5	1	3	1	0	0	0	12	0	0	0	0	0	0	0	0	0	3.8	1.6	4.6	one spike
lnt1	int-l.81	GSHO 1961	Bowman	13	18	0	0	0	0	1	0	0	0	0	2	3	1	6	5	1	2	0	0	0	0	18	0	0	0	0	0	0	0	0	0	3.7	1.9	4.3	one spike
lnt1	int-l.81	GSHO 1961	Bowman	14	17	0	0	0	0	0	1	0	0	0	0	1	3	1	4	2	5	1	0	0	0	17	0	0	0	0	0	0	0	0	0	3.9	2.2	4.6	one spike
lnt1	int-l.81	GSHO 1961	Bowman	15	13	0	0	0	0	0	0	0	0	0	0	0	1	2	1	6	2	1	0	0	0	13	0	0	0	0	0	0	0	0	0	4.1	3.4	4.7	one spike
lnt1	lnt1.a	GSHO 1984	Bowman	1	14	0	0	0	0	0	0	0	0	0	0	0	1	1	2	3	5	2	0	0	0	14	0	0	0	0	0	0	0	0	0	4.1	3.4	4.6	one spike
lnt1	lnt1.a	GSHO 1984	Bowman	2	16	0	0	0	0	0	0	0	0	0	0	0	0	1	4	5	5	0	1	0	0	16	0	0	0	0	0	0	0	0	0	4.1	3.7	4.8	one spike
lnt1	lnt1.a	GSHO 1984	Bowman	3	10	0	0	0	0	0	0	0	0	0	0	0	0	1	1	5	3	0	0	0	0	10	0	0	0	0	0	0	0	0	0	4.1	3.7	4.5	one spike
lnt1	lnt1.a	GSHO 1984	Bowman	4	10	0	0	0	0	0	0	0	0	0	0	0	2	1	1	0	3	3	0	0	0	10	0	0	0	0	0	0	0	0	0	4.1	3.4	4.6	one spike
lnt1	lnt1.a	GSHO 1984	Bowman	5	15	0	0	0	0	0	0	0	0	0	2	2	1	3	4	5	0	0	0	0	0	15	0	0	0	0	0	0	0	0	0	3.8	3.2	4.2	one spike
lnt1	lnt1.a	GSHO 1984	Bowman	6	10	0	0	0	0	0	0	0	0	0	0	0	0	3	2	4	1	0	0	0	0	10	0	0	0	0	0	0	0	0	0	4	3.6	4.5	one spike
lnt1	lnt1.a	GSHO 1984	Bowman	7	9	0	0	0	0	0	0	0	0	0	0	0	1	3	1	1	2	1	0	0	0	9	0	0	0	0	0	0	0	0	0	4	3.5	4.5	one spike
lnt1	lnt1.a	GSHO 1984	Bowman	8	9	0	0	0	0	0	0	0	0	0	2	2	1	5	1	0	0	0	0	0	0	9	0	0	0	0	0	0	0	0	0	3.5	3	4	one spike
lnt1	lnt1.a	GSHO 1984	Bowman	9	10	0	0	0	0	0	0	0	0	0	0	0	1	0	2	5	1	1	0	0	0	10	0	0	0	0	0	0	0	0	0	4	3.4	4.5	one spike
lnt1	lnt1.a	GSHO 1984	Bowman	10	3	0	0	0	0	0	0	0	0	0	1	1	0	0	0	2	0	0	0	0	0	3	0	0	0	0	0	0	0	0	0	3.8	3.2	4.2	one spike
lnt1	lnt1.a	GSHO 1984	Bowman	11	4	0	0	0	0	0	0	0	0	0	0	0	0	0	3	1	0	0	0	0	0	4	0	0	0	0	0	0	0	0	0	3.9	3.8	4.1	one spike
lnt1	lnt1.a	GSHO 1984	Bowman	12	10	0	0	0	0	0	0	0	0	0	0	0	0	1	0	8	1	0	0	0	0	10	0	0	0	0	0	0	0	0	0	4.1	3.6	4.3	one spike
lnt1	lnt1.a	GSHO 1984	Bowman	13	3	0	0	0	0	0	0	0	0	0	0	0	0	1	0	1	1	0	0	0	0	3	0	0	0	0	0	0	0	0	0	4	3.7	4.3	one spike
lnt1	lnt1.a	GSHO 1984	Bowman	14	20	0	0	0	0	0	0	0	0	0	0	0	1	2	4	8	4	1	0	0	0	20	0	0	0	0	0	0	0	0	0	4	3.4	4.5	one spike
lnt1	lnt1.a	GSHO 1984	Bowman	15	9	0	0	0	0	0	0	0	0	1	0	1	0	1	5	2	0	0	0	0	0	9	0	0	0	0	0	0	0	0	0	3.8	3	4.1	one spike
wt	Bonus	GSHO 464	Bonus	13-1	29	0	0	0	0	0	0	0	0	0	0	0	3	4	13	6	3	0	0	0	0	29	0	0	0	0	0	0	0	0	0	3.9	3.3	4.5	one spike
wt	Bonus	GSHO 464	Bonus	13-2	28	0	0	0	0	0	0	0	0	0	1	1	3	6	13	5	0	0	0	0	0	28	0	0	0	0	0	0	0	0	0	3.8	3.1	4.2	one spike
wt	Bonus	GSHO 464	Bonus	13-3	33	0	0	0	0	0	0	0	0	1	0	1	4	5	10	9	3	1	0	0	0	33	0	0	0	0	0	0	0	0	0	3.9	3	4.6	one spike
wt	Bonus	GSHO 464	Bonus	13-4	27	0	0	0	0	0	0	0	0	0	1	1	2	6	9	8	1	0	0	0	0	27	0	0	0	0	0	0	0	0	0	3.8	3.2	4.3	one spike
wt	Bonus	GSHO 464	Bonus	13-5	36	0	0	0	0	0	0	0	0	0	1	1	4	3	7	12	8	1	0	0	0	36	0	0	0	0	0	0	0	0	0	4	3.2	4.5	one spike
wt	Bonus	GSHO 464	Bonus	13-6	33	0	0	0	0	0	0	0	0	0	1	1	1	6	5	12	6	2	0	0	0	33	0	0	0	0	0	0	0	0	0	4	3.2	4.7	one spike
wt	Bonus	GSHO 464	Bonus	15-1	30	0	0	0	0	0	0	0	0	1	2	3	4	6	13	4	0	0	0	0	0	30	0	0	0	0	0	0	0	0	0	3.7	3	4.2	one spike
wt	Bonus	GSHO 464	Bonus	15-2	28	0	0	0	0	0	0	0	0	0	0	0	2	5	16	4	1	0	0	0	0	28	0	0	0	0	0	0	0	0	0	3.8	3.4	4.4	one spike
wt	Bonus	GSHO 464	Bonus	15-3	27	0	0	0	0	0	0	0	0	0	1	1	0	3	12	8	3	0	0	0	0	27	0	0	0	0	0	0	0	0	0	3.9	3.2	4.4	one spike
wt	Bonus	GSHO 464	Bonus	15-4	27	0	0	0	0	0	0	0	0	0	0	0	4	7	10	6	0	0	0	0	0	27	0	0	0	0	0	0	0	0	0	3.8	3.3	4.2	one spike
wt	Bonus	GSHO 464	Bonus	15-5	29	0	0	0	0	0	0	0	0	0	0	0	1	4	12	10	2	0	0	0	0	29	0	0	0	0	0	0	0	0	0	3.9	3.4	4.3	one spike
wt	Bonus	GSHO 464	Bonus	15-6	27	0	0	0	0	0	0	0	0	0	0	0	6	2	10	8	1	0	0	0	0	27	0	0	0	0	0	0	0	0	0	3.9	3.4	4.5	one spike
wt	Bonus	GSHO 464	Bonus	16-1	26	0	0	0	0	0	0	0	0	0	1	1	1	2	7	14	1	0	0	0	0	26	0	0	0	0	0	0	0	0	0	3.9	3.2	4.3	one spike
wt	Bonus	GSHO 464	Bonus	16-2	27	0	0	0	0	0	0	0	0	0	1	1	0	10	4	12	0	0	0	0	0	27	0	0	0	0	0	0	0	0	0	3.9	3.2	4.2	one spike
wt	Bonus	GSHO 464	Bonus	16-3	27	0	0	0	0	0	0	0	0	0	0	0	1	6	10	10	0	0	0	0	0	27	0	0	0	0	0	0	0	0	0	3.9	3.4	4.2	one spike
wt	Bonus	GSHO 464	Bonus	16-4	28	0	0	0	0	0	0	0	0	0	0	0	1	1	11	11	4	0	0	0	0	28	0	0	0	0	0	0	0	0	0	4	3.3	4.3	one spike
wt	Bonus	GSHO 464	Bonus	16-5	27	0	0	0	0	0	0	0	0	0	1	1	1	4	13	8	0	0	0	0	0	27	0	0	0	0	0	0	0	0	0	3.8	3.2	4.1	one spike
wt	Bonus	GSHO 464	Bonus	16-6	26	0	0	0	0	0	0	0	0	2	2	4	5	7	9	1	0	0	0	0	0	26	0	0	0	0	0	0	0	0	0	3.6	2.9	4	one spike
vrs3	int-a.64	NGB 115482	Bonus	10-1	53	0	0	0	0	0	1	1	3	5	6	16	11	10	7	6	2	1	0	0	0	53	0	0	0	0	0	0	0	0	0	3.5	2.2	4.5	one spike
vrs3	int-a.64	NGB 115482	Bonus	10-2	47	0	0	0	0	0	0	0	2	4	9	15	10	1	4	7	8	2	0	0	0	47	0	0	0	0	0	0	0	0	0	3.6	2.7	4.5	one spike
vrs3	int-a.64	NGB 115482	Bonus	10-3	45	0	0	0	0	0	0	0	1	4	11	16	5	6	5	5	5	3	0	0	0	45	0	0	0	0	0	0	0	0	0	3.6	2.6	4.6	one spike
vrs3	int-a.64	NGB 115482	Bonus	10-4	47	0	0	0	0	0	0	1	0	8	10	19	6	3	10	6	3	0	0	0	0	47	0	0	0	0	0	0	0	0	0	3.5	2.5	4.5	one spike
vrs3	int-a.64	NGB 115482	Bonus	10-5	45	0	0	0	0	0	0	1	1	6	9	17	6	4	9	6	3	0	0	0	0	45	0	0	0	0	0	0	0	0	0	3.5	2.5	4.3	one spike
vrs3	int-a.64	NGB 115482	Bonus	10-6	38	0	0	0	0	0	1	0	0	3	6	10	7	3	9	6	3	0	0	0	0	38	0	0	0	0	0	0	0	0	0	3.6	2	4.4	one spike
vrs3	int-a.64	NGB 115482	Bonus	11-1	35	0	0	0	0	0	0	0	3	8	2	13	3	5	7	6	1	0	0	0	0	35	0	0	0	0	0	0	0	0	0	3.5	2.7	4.4	one spike
vrs3	int-a.64	NGB 115482	Bonus	11-2	33	0	0	0	0	0	0	3	0	5	1	9	3	5	8	7	1	0	0	0	0	33	0	0	0	0	0	0	0	0	0	3.6	2.4	4.3	one spike
vrs3	int-a.64	NGB 115482	Bonus	11-3	32	0	0	0	0	0	0	0	2	4	5	11	3	4	5	5	4	0	0	0	0	32	0	0	0	0	0	0	0	0	0	3.6	2.7	4.5	one spike
vrs3	int-a.64	NGB 115482	Bonus	11-4	29	0	0	0	0	0	0	0	1	4	3	8	1	5	5	5	4	1	0	0	0	29	0	0	0	0	0	0	0	0	0	3.7	2.7	4.6	one spike
vrs3	int-a.64	NGB 115482	Bonus	11-5	47	0	0	0	0	0	2	3	2	7	7	21	4	6	5	4	6	1	0	0	0	47	0	0	0	0	0	0	0	0	0	3.4	2.2	4.6	one spike
vrs3	int-a.64	NGB 115482	Bonus	11-6	28	0	0	0	0	0	0	1	1	2	3	7	1	8	6	5	1	0	0	0	0	28	0	0	0	0	0	0	0	0	0	3.6	2.4	4.3	one spike
vrs3	int-a.64	NGB 115482	Bonus	12-1	37	0	0	0	0	0	0	0	3	5	3	11	4	5	8	6	2	1	0	0	0	37	0	0	0	0	0	0	0	0	0	3.6	2.6	4.6	one spike
vrs3	int-a.64	NGB 115482	Bonus	12-2	36	0	0	0	0	1	0	2	2	5	7	17	3	2	5	7	2	0	0	0	0	36	0	0	0	0	0	0	0	0	0	3.4	1.9	4.3	one spike
vrs3	int-a.64	NGB 115482	Bonus	12-3	43	0	0	0	0	0	0	0	2	4	8	14	11	4	4	7	2	1	0	0	0	43	0	0	0	0	0	0	0	0	0	3.5	2.6	4.5	one spike
vrs3	int-a.64	NGB 115482	Bonus	12-4	34	0	0	0	0	0	1	1	1	6	4	13	0	8	7	3	2	1	0	0	0	34	0	0	0	0	0	0	0	0	0	3.5	2.2	4.7	one spike
vrs3	int-a.64	NGB 115482	Bonus	12-5	40	0	0	0	0	0	1	1	4	8	3	17	1	5	6	8	2	1	0	0	0	40	0	0	0	0	0	0	0	0	0	3.5	2.2	4.5	one spike
vrs3	int-a.64	NGB 115482	Bonus	12-6	40	0	0	0	0	0	0	4	3	4	7	18	3	6	8	4	1	0	0	0	0	40	0	0	0	0	0	0	0	0	0	3.4	2.3	4.4	one spike
vrs3	int-a.64	NGB 115482	Bonus	9-1	33	0	0	0	0	0	0	0	1	4	5	10	1	1	7	5	5	4	0	0	0	33	0	0	0	0	0	0	0	0	0	3.8	2.7	4.6	one spike
vrs3	int-a.64	NGB 115482	Bonus	9-2	44	0	0	0	0	0	0	1	0	3	6	10	11	5	7	9	2	0	0	0	0	44	0	0	0	0	0	0	0	0	0	3.6	2.5	4.4	one spike
vrs3	int-a.64	NGB 115482	Bonus	9-3	39	0	0	0	0	0	0	0	3	2	7	12	5	5	5	7	3	2	0	0	0	39	0	0	0	0	0	0	0	0	0	3.6	2.6	4.7	one spike
vrs3	int-a.64	NGB 115482	Bonus	9-4	41	0	0	0	0	0	0	3	4	9	6	22	3	4	8	2	2	0	0	0	0	41	0	0	0	0	0	0	0	0	0	3.3	2.4	4.3	one spike
vrs3	int-a.64	NGB 115482	Bonus	9-5	42	0	0	0	0	0	0	1	1	1	8	11	7	6	7	8	3	0	0	0	0	42	0	0	0	0	0	0	0	0	0	3.6	2.4	4.4	one spike
vrs3	int-a.64	NGB 115482	Bonus	9-6	43	0	0	0	0	0	0	0	1	3	8	12	2	6	11	5	5	1	1	0	0	43	0	0	0	0	0	0	0	0	0	3.7	2.7	4.9	one spike
int-b	int-b.3	NGB 115421	Bonus	1	43	0	0	0	0	0	0	0	2	9	13	24	5	9	5	0	0	0	0	0	0	43	0	0	0	0	0	0	0	0	0	3.3	2.7	4	one spike
int-b	int-b.3	NGB 115421	Bonus	2	9	0	0	0	0	0	0	0	1	0	2	3	2	2	1	1	0	0	0	0	0	9	0	0	0	0	0	0	0	0	0	3.5	2.7	4.1	one spike
int-b	int-b.3	NGB 115421	Bonus	3	30	0	0	0	0	0	0	4	2	3	4	13	1	13	2	1	0	0	0	0	0	30	0	0	0	0	0	0	0	0	0	3.3	2.4	4	one spike
int-b	int-b.3	NGB 115421	Bonus	4	16	0	0	0	0	0	0	0	0	1	0	1	3	6	3	1	2	0	0	0	0	16	0	0	0	0	0	0	0	0	0	3.7	2.8	4.4	one spike
int-b	int-b.3	NGB 115421	Bonus	5	6	0	0	0	0	0	1	1	2	1	1	6	0	0	0	0	0	0	0	0	0	6	0	0	0	0	0	0	0	0	0	2.6	2.2	3.1	one spike
int-b	int-b.3	NGB 115421	Bonus	6	18	0	0	0	0	0	0	0	0	0	3	3	1	5	6	2	0	1	0	0	0	18	0	0	0	0	0	0	0	0	0	3.7	3.1	4.6	one spike
int-b	int-b.3	NGB 115421	Bonus	7	26	0	0	0	0	0	0	1	2	3	7	13	0	3	6	4	0	0	0	0	0	26	0	0	0	0	0	0	0	0	0	3.4	2.4	4.1	one spike
int-b	int-b.3	NGB 115421	Bonus	8	23	0	0	0	0	0	0	0	2	2	4	8	0	5	9	1	0	0	0	0	0	23	0	0	0	0	0	0	0	0	0	3.5	2.7	4	one spike
int-b	int-b.3	NGB 115421	Bonus	9	9	0	0	0	0	0	0	0	0	0	0	0	4	4	1	0	0	0	0	0	0	9	0	0	0	0	0	0	0	0	0	3.5	3.3	3.8	one spike
int-b	int-b.3	NGB 115421	Bonus	10	15	0	0	0	0	0	0	0	0	0	3	3	1	1	4	4	1	0	1	0	0	15	0	0	0	0	0	0	0	0	0	3.9	3.1	4.9	one spike
int-b	int-b.3	NGB 115421	Bonus	11	25	0	0	0	0	0	0	1	0	3	4	8	2	7	4	2	2	0	0	0	0	25	0	0	0	0	0	0	0	0	0	3.5	2.4	4.3	one spike
int-b	int-b.3	NGB 115421	Bonus	12	21	0	0	0	0	0	0	0	2	0	0	2	2	7	9	1	0	0	0	0	0	21	0	0	0	0	0	0	0	0	0	3.6	2.7	4.1	one spike
int-b	int-b.3	NGB 115421	Bonus	13	21	0	0	0	0	0	0	0	1	0	4	5	6	3	6	1	0	0	0	0	0	21	0	0	0	0	0	0	0	0	0	3.5	2.7	4.1	one spike
int-b	int-b.3	NGB 115421	Bonus	14	13	0	0	0	0	0	0	0	0	0	3	3	1	5	3	1	0	0	0	0	0	13	0	0	0	0	0	0	0	0	0	3.6	3.1	4	one spike
int-b	int-b.3	NGB 115421	Bonus	15	33	0	0	0	0	0	0	0	2	6	4	12	12	4	3	2	0	0	0	0	0	33	0	0	0	0	0	0	0	0	0	3.3	2.6	4.2	one spike
int-b	int-b.3	NGB 115421	Bonus	16	23	0	0	0	0	0	0	0	0	1	1	2	6	3	5	6	1	0	0	0	0	23	0	0	0	0	0	0	0	0	0	3.7	2.9	4.5	one spike
int-b	int-b.3	NGB 115421	Bonus	17	24	0	0	0	0	0	0	1	4	1	1	7	2	4	7	1	3	0	0	0	0	24	0	0	0	0	0	0	0	0	0	3.5	2.4	4.3	one spike
int-b	int-b.3	NGB 115421	Bonus	18	20	0	0	0	0	0	0	1	3	1	3	8	3	6	1	2	0	0	0	0	0	20	0	0	0	0	0	0	0	0	0	3.4	2.5	4.2	one spike
int-b	int-b.6	NGB 115424	Bonus	1	29	0	0	0	0	0	0	2	1	5	5	13	4	5	6	1	0	0	0	0	0	29	0	0	0	0	0	0	0	0	0	3.3	2.3	4	one spike
int-b	int-b.6	NGB 115424	Bonus	2	19	0	0	0	0	0	0	1	1	3	2	7	3	6	3	0	0	0	0	0	0	19	0	0	0	0	0	0	0	0	0	3.3	2.4	4	one spike
int-b	int-b.6	NGB 115424	Bonus	3	28	0	0	0	0	0	0	1	1	1	6	9	4	7	7	1	0	0	0	0	0	28	0	0	0	0	0	0	0	0	0	3.4	2.5	4.1	one spike
int-b	int-b.6	NGB 115424	Bonus	4	28	0	0	0	0	0	0	1	2	1	6	10	5	6	4	3	0	0	0	0	0	28	0	0	0	0	0	0	0	0	0	3.4	2.4	4	one spike
int-b	int-b.6	NGB 115424	Bonus	5	15	0	0	0	0	0	0	0	0	0	2	2	2	5	2	2	1	1	0	0	0	15	0	0	0	0	0	0	0	0	0	3.7	3.1	4.6	one spike
int-b	int-b.6	NGB 115424	Bonus	6	16	0	0	0	0	0	0	2	1	1	4	8	4	2	1	1	0	0	0	0	0	16	0	0	0	0	0	0	0	0	0	3.3	2.4	4.1	one spike
int-b	int-b.6	NGB 115424	Bonus	7	13	0	0	0	0	0	0	0	0	0	2	2	1	5	1	2	1	1	0	0	0	13	0	0	0	0	0	0	0	0	0	3.8	3.1	4.7	one spike
int-b	int-b.75	NGB 115493	Bonus	1	11	0	0	0	0	0	0	0	0	1	1	2	1	5	0	3	0	0	0	0	0	11	0	0	0	0	0	0	0	0	0	3.6	3	4.2	one spike
int-b	int-b.75	NGB 115493	Bonus	2	28	0	0	0	0	0	0	0	0	1	5	6	2	7	2	2	6	3	0	0	0	28	0	0	0	0	0	0	0	0	0	3.8	2.9	4.7	one spike
int-b	int-b.75	NGB 115493	Bonus	3	31	0	0	0	0	0	0	0	0	1	3	4	10	6	4	5	2	0	0	0	0	31	0	0	0	0	0	0	0	0	0	3.6	2.9	4.3	one spike
int-b	int-b.75	NGB 115493	Bonus	4	18	0	0	0	0	0	0	0	0	1	6	7	4	2	4	1	0	0	0	0	0	18	0	0	0	0	0	0	0	0	0	3.4	2.9	4.1	one spike
int-b	int-b.75	NGB 115493	Bonus	5	5	0	0	0	0	0	0	0	0	2	2	4	1	0	0	0	0	0	0	0	0	5	0	0	0	0	0	0	0	0	0	3.1	2.9	3.4	one spike
int-b	int-b.75	NGB 115493	Bonus	6	13	0	0	0	0	0	0	0	3	3	1	7	3	2	1	0	0	0	0	0	0	13	0	0	0	0	0	0	0	0	0	3.2	2.6	4	one spike
int-b	int-b.75	NGB 115493	Bonus	7	8	0	0	0	0	0	0	0	0	1	1	2	3	2	0	0	1	0	0	0	0	8	0	0	0	0	0	0	0	0	0	3.5	2.9	4.3	one spike
int-b	int-b.75	NGB 115493	Bonus	8	33	0	0	0	0	0	0	0	1	3	8	12	8	3	4	5	1	0	0	0	0	33	0	0	0	0	0	0	0	0	0	3.5	2.7	4.4	one spike
int-b	int-b.75	NGB 115493	Bonus	9	8	0	0	0	0	0	0	0	0	1	3	4	1	2	1	0	0	0	0	0	0	8	0	0	0	0	0	0	0	0	0	3.3	3	3.8	one spike
int-b	int-b.75	NGB 115493	Bonus	10	8	0	0	0	0	0	0	0	0	2	2	4	2	2	0	0	0	0	0	0	0	8	0	0	0	0	0	0	0	0	0	3.2	2.9	3.7	one spike
int-b	int-b.75	NGB 115493	Bonus	11	28	0	0	0	0	0	0	0	0	0	4	4	5	8	5	4	1	1	0	0	0	28	0	0	0	0	0	0	0	0	0	3.7	3.1	4.5	one spike
int-b	int-b.75	NGB 115493	Bonus	12	32	0	0	0	0	0	0	0	0	0	6	6	5	8	7	3	3	0	0	0	0	32	0	0	0	0	0	0	0	0	0	3.7	3.1	4.4	one spike
int-b	int-b.75	NGB 115493	Bonus	13	21	0	0	0	0	0	0	0	0	0	0	0	6	7	2	4	2	0	0	0	0	21	0	0	0	0	0	0	0	0	0	3.7	3.3	4.3	one spike
int-b	int-b.75	NGB 115493	Bonus	14	25	0	0	0	0	0	0	0	0	1	2	3	1	6	3	5	7	0	0	0	0	25	0	0	0	0	0	0	0	0	0	3.9	3	4.5	one spike
int-b	int-b.75	NGB 115493	Bonus	15	8	0	0	0	0	0	0	0	0	0	1	1	2	1	2	2	0	0	0	0	0	8	0	0	0	0	0	0	0	0	0	3.7	3.2	4.1	one spike
int-b	int-b.75	NGB 115493	Bonus	16	32	0	0	0	0	0	0	0	0	1	3	4	4	6	4	8	6	0	0	0	0	32	0	0	0	0	0	0	0	0	0	3.8	2.9	4.4	one spike
int-b	int-b.75	NGB 115493	Bonus	17	44	0	0	0	0	0	0	2	0	1	8	11	12	4	7	9	1	0	0	0	0	44	0	0	0	0	0	0	0	0	0	3.6	2.4	4.4	one spike
int-c	int-c.5	NGB 115423	Bonus	10-1	77	0	0	0	0	0	0	0	4	10	22	36	11	6	6	8	8	1	0	1	0	77	0	0	0	0	0	0	0	0	0	3.5	2.6	5	one spike
int-c	int-c.5	NGB 115423	Bonus	10-2	66	0	0	0	0	0	0	0	1	10	15	26	12	6	6	10	5	1	0	0	0	66	0	0	0	0	0	0	0	0	0	3.5	2.6	4.5	one spike
int-c	int-c.5	NGB 115423	Bonus	10-3	64	0	0	0	0	0	0	0	1	7	12	20	9	8	7	6	12	2	0	0	0	64	0	0	0	0	0	0	0	0	0	3.7	2.6	4.7	one spike
int-c	int-c.5	NGB 115423	Bonus	10-4	76	0	0	0	0	0	0	0	1	12	16	29	17	5	6	13	5	0	1	0	0	76	0	0	0	0	0	0	0	0	0	3.5	2.7	4.9	one spike
int-c	int-c.5	NGB 115423	Bonus	10-5	69	0	0	0	0	0	0	0	1	3	17	21	14	8	9	9	7	1	0	0	0	69	0	0	0	0	0	0	0	0	0	3.6	2.7	4.6	one spike
int-c	int-c.5	NGB 115423	Bonus	10-6	59	0	0	0	0	0	0	0	0	6	14	20	7	15	4	10	2	1	0	0	0	59	0	0	0	0	0	0	0	0	0	3.6	2.8	4.7	one spike
int-c	int-c.5	NGB 115423	Bonus	5-1	41	0	0	0	0	0	0	0	2	4	9	15	7	1	5	9	2	2	0	0	0	41	0	0	0	0	0	0	0	0	0	3.6	2.6	4.6	one spike
int-c	int-c.5	NGB 115423	Bonus	5-2	68	0	0	0	0	0	0	0	3	7	18	28	14	3	11	8	4	0	0	0	0	68	0	0	0	0	0	0	0	0	0	3.5	2.6	4.3	one spike
int-c	int-c.5	NGB 115423	Bonus	5-3	57	0	0	0	0	0	0	1	3	6	16	26	11	3	10	4	3	0	0	0	0	57	0	0	0	0	0	0	0	0	0	3.4	2.4	4.4	one spike
int-c	int-c.5	NGB 115423	Bonus	5-4	39	0	0	0	0	0	0	0	1	4	9	14	7	8	5	3	1	1	0	0	0	39	0	0	0	0	0	0	0	0	0	3.5	2.7	4.6	one spike
int-c	int-c.5	NGB 115423	Bonus	5-5	63	0	0	0	0	0	0	0	7	10	12	29	7	1	5	6	10	5	0	0	0	63	0	0	0	0	0	0	0	0	0	3.5	2.6	4.6	one spike
int-c	int-c.5	NGB 115423	Bonus	5-6	48	0	0	0	0	0	0	1	2	13	13	29	10	3	4	0	2	0	0	0	0	48	0	0	0	0	0	0	0	0	0	3.2	2.3	4.4	one spike
int-c	int-c.5	NGB 115423	Bonus	5-7	41	0	0	0	0	0	0	0	3	6	7	16	2	0	5	9	7	2	0	0	0	41	0	0	0	0	0	0	0	0	0	3.7	2.6	4.6	one spike
int-c	int-c.5	NGB 115423	Bonus	6-1	47	0	0	0	0	0	0	0	3	8	4	15	4	3	6	8	10	1	0	0	0	47	0	0	0	0	0	0	0	0	0	3.7	2.7	4.6	one spike
int-c	int-c.5	NGB 115423	Bonus	6-2	40	0	0	0	0	0	0	0	0	2	10	12	5	1	9	8	4	0	1	0	0	40	0	0	0	0	0	0	0	0	0	3.7	2.9	4.8	one spike
int-c	int-c.5	NGB 115423	Bonus	6-3	66	0	0	0	0	0	0	0	2	10	12	24	12	4	9	7	9	1	0	0	0	66	0	0	0	0	0	0	0	0	0	3.6	2.7	4.5	one spike
int-c	int-c.5	NGB 115423	Bonus	6-4	57	0	0	0	0	0	0	0	0	4	11	15	16	7	7	6	4	2	0	0	0	57	0	0	0	0	0	0	0	0	0	3.6	2.9	4.7	one spike
int-c	int-c.5	NGB 115423	Bonus	6-5	60	0	0	0	0	0	0	0	0	7	10	17	18	5	9	9	2	0	0	0	0	60	0	0	0	0	0	0	0	0	0	3.5	2.9	4.3	one spike
int-c	int-c.5	NGB 115423	Bonus	6-6	62	0	0	0	0	0	0	0	5	8	15	28	6	3	1	5	11	6	1	1	0	62	0	0	0	0	0	0	0	0	0	3.6	2.7	5.1	one spike
int-c	int-c.5	NGB 115423	Bonus	9-1	49	0	0	0	0	0	0	0	0	2	12	14	8	6	4	9	6	1	0	1	0	49	0	0	0	0	0	0	0	0	0	3.7	2.9	5.2	one spike
int-c	int-c.5	NGB 115423	Bonus	9-2	61	0	0	0	0	0	0	0	5	10	11	26	7	10	2	10	5	1	0	0	0	61	0	0	0	0	0	0	0	0	0	3.5	2.6	4.6	one spike
int-c	int-c.5	NGB 115423	Bonus	9-3	53	0	0	0	0	0	0	1	1	5	11	18	9	5	8	10	3	0	0	0	0	53	0	0	0	0	0	0	0	0	0	3.6	2.4	4.5	one spike
int-c	int-c.5	NGB 115423	Bonus	9-4	68	0	0	0	0	0	0	0	1	5	23	29	10	8	3	11	6	1	0	0	0	68	0	0	0	0	0	0	0	0	0	3.5	2.7	4.6	one spike
int-c	int-c.5	NGB 115423	Bonus	9-5	65	0	0	0	0	0	0	0	1	6	18	25	13	3	0	9	13	1	1	0	0	65	0	0	0	0	0	0	0	0	0	3.6	2.6	4.9	one spike
int-c	int-c.5	NGB 115423	Bonus	9-6	66	0	0	0	0	0	0	1	0	7	18	26	11	7	9	6	7	0	0	0	0	66	0	0	0	0	0	0	0	0	0	3.5	2.4	4.4	one spike
vrs1	hex-v.3	NGB 115545	Bonus	2-1	70	0	0	0	0	0	0	2	7	19	15	43	7	13	7	0	0	0	0	0	0	70	0	0	0	0	0	0	0	0	0	3.2	2.4	4	one spike
vrs1	hex-v.3	NGB 115545	Bonus	2-2	88	0	0	0	0	0	0	2	10	8	29	49	10	7	18	4	0	0	0	0	0	88	0	0	0	0	0	0	0	0	0	3.3	2.4	4.1	one spike
vrs1	hex-v.3	NGB 115545	Bonus	2-3	56	0	0	0	0	0	0	0	8	15	7	30	4	9	9	4	0	0	0	0	0	56	0	0	0	0	0	0	0	0	0	3.3	2.6	4.1	one spike
vrs1	hex-v.3	NGB 115545	Bonus	2-4	66	0	0	0	0	0	0	2	9	6	19	36	10	13	7	0	0	0	0	0	0	66	0	0	0	0	0	0	0	0	0	3.2	2.5	4	one spike
vrs1	hex-v.3	NGB 115545	Bonus	2-5	63	0	0	0	0	0	0	4	10	12	14	40	3	15	4	1	0	0	0	0	0	63	0	0	0	0	0	0	0	0	0	3.1	2.4	4	one spike
vrs1	hex-v.3	NGB 115545	Bonus	2-6	83	0	0	0	0	0	0	5	5	19	25	54	6	8	9	5	1	0	0	0	0	83	0	0	0	0	0	0	0	0	0	3.2	2.4	4.3	one spike
vrs1	hex-v.3	NGB 115545	Bonus	3-1	86	0	0	0	0	0	0	0	3	7	22	32	20	16	12	6	0	0	0	0	0	86	0	0	0	0	0	0	0	0	0	3.4	2.7	4.2	one spike
vrs1	hex-v.3	NGB 115545	Bonus	3-2	71	0	0	0	0	0	0	2	9	20	13	44	6	12	8	1	0	0	0	0	0	71	0	0	0	0	0	0	0	0	0	3.2	2.4	4	one spike
vrs1	hex-v.3	NGB 115545	Bonus	3-3	65	0	0	0	0	0	0	0	1	11	21	33	11	8	9	3	1	0	0	0	0	65	0	0	0	0	0	0	0	0	0	3.4	2.6	4.3	one spike
vrs1	hex-v.3	NGB 115545	Bonus	3-4	89	0	0	0	0	0	1	1	6	6	28	42	14	9	16	8	0	0	0	0	0	89	0	0	0	0	0	0	0	0	0	3.4	2.2	4.2	one spike
vrs1	hex-v.3	NGB 115545	Bonus	3-5	64	0	0	0	0	0	0	0	2	13	17	32	10	10	12	0	0	0	0	0	0	64	0	0	0	0	0	0	0	0	0	3.3	2.7	4	one spike
vrs1	hex-v.3	NGB 115545	Bonus	3-6	66	0	0	0	0	0	0	2	9	16	15	42	4	14	6	0	0	0	0	0	0	66	0	0	0	0	0	0	0	0	0	3.2	2.4	4	one spike
vrs1	hex-v.3	NGB 115545	Bonus	6-1	79	0	0	0	0	0	0	2	3	10	23	38	10	13	10	8	0	0	0	0	0	79	0	0	0	0	0	0	0	0	0	3.4	2.4	4.1	one spike
vrs1	hex-v.3	NGB 115545	Bonus	6-2	64	0	0	0	0	0	0	1	5	19	15	40	2	8	13	1	0	0	0	0	0	64	0	0	0	0	0	0	0	0	0	3.2	2.5	4	one spike
vrs1	hex-v.3	NGB 115545	Bonus	6-3	54	0	0	0	0	0	0	0	0	9	24	33	7	6	8	0	0	0	0	0	0	54	0	0	0	0	0	0	0	0	0	3.3	2.8	4	one spike
vrs1	hex-v.3	NGB 115545	Bonus	6-4	64	0	0	0	0	0	0	1	7	20	10	38	4	11	11	0	0	0	0	0	0	64	0	0	0	0	0	0	0	0	0	3.2	2.3	4	one spike
vrs1	hex-v.3	NGB 115545	Bonus	6-5	96	0	0	0	0	0	1	4	3	11	24	43	21	11	13	7	1	0	0	0	0	96	0	0	0	0	0	0	0	0	0	3.3	2.1	4.3	one spike
vrs1	hex-v.3	NGB 115545	Bonus	6-6	74	0	0	0	0	0	0	0	8	16	24	48	6	11	9	0	0	0	0	0	0	74	0	0	0	0	0	0	0	0	0	3.2	2.6	4	one spike
vrs1	hex-v.3	NGB 115545	Bonus	8-1	82	0	0	0	0	0	1	1	3	8	14	27	22	12	20	1	0	0	0	0	0	82	0	0	0	0	0	0	0	0	0	3.4	2.2	4.1	one spike
vrs1	hex-v.3	NGB 115545	Bonus	8-2	81	0	0	0	0	0	1	2	5	13	21	42	14	8	12	4	1	0	0	0	0	81	0	0	0	0	0	0	0	0	0	3.3	2.2	4.3	one spike
vrs1	hex-v.3	NGB 115545	Bonus	8-3	74	0	0	0	0	0	0	1	6	6	9	22	25	11	13	3	0	0	0	0	0	74	0	0	0	0	0	0	0	0	0	3.4	2.4	4.2	one spike
vrs1	hex-v.3	NGB 115545	Bonus	8-4	79	0	0	0	0	0	1	6	14	20	8	49	4	8	15	3	0	0	0	0	0	79	0	0	0	0	0	0	0	0	0	3.1	2.2	4.1	one spike
vrs1	hex-v.3	NGB 115545	Bonus	8-5	73	0	0	0	0	0	1	6	12	25	6	50	10	11	2	0	0	0	0	0	0	73	0	0	0	0	0	0	0	0	0	3	2.1	3.8	one spike
vrs1	hex-v.3	NGB 115545	Bonus	8-6	87	0	0	0	0	0	1	1	8	12	20	42	19	9	14	3	0	0	0	0	0	87	0	0	0	0	0	0	0	0	0	3.3	2.2	4.1	one spike
vrs1	hex-v.6	NGB 115547	Bonus	13-1	73	0	0	0	0	0	0	3	6	17	17	43	7	7	13	3	0	0	0	0	0	73	0	0	0	0	0	0	0	0	0	3.3	2.5	4.1	one spike
vrs1	hex-v.6	NGB 115547	Bonus	13-2	83	0	0	0	0	0	0	1	3	12	21	37	15	11	11	7	2	0	0	0	0	83	0	0	0	0	0	0	0	0	0	3.4	2.5	4.3	one spike
vrs1	hex-v.6	NGB 115547	Bonus	13-3	57	0	0	0	0	0	1	0	6	12	12	31	6	12	6	2	0	0	0	0	0	57	0	0	0	0	0	0	0	0	0	3.3	2.1	4.1	one spike
vrs1	hex-v.6	NGB 115547	Bonus	13-4	69	0	0	0	0	0	1	0	2	6	21	30	12	4	17	5	1	0	0	0	0	69	0	0	0	0	0	0	0	0	0	3.4	2.2	4.4	one spike
vrs1	hex-v.6	NGB 115547	Bonus	13-5	77	0	0	0	0	0	1	0	3	6	20	30	20	5	10	8	3	1	0	0	0	77	0	0	0	0	0	0	0	0	0	3.5	2.2	4.5	one spike
vrs1	hex-v.6	NGB 115547	Bonus	13-6	60	0	0	0	0	0	1	5	9	10	14	39	1	11	8	1	0	0	0	0	0	60	0	0	0	0	0	0	0	0	0	3.2	2.2	4.2	one spike
vrs1	hex-v.6	NGB 115547	Bonus	5-1	52	0	0	0	0	0	2	3	5	11	10	31	4	11	4	2	0	0	0	0	0	52	0	0	0	0	0	0	0	0	0	3.2	2.1	4	one spike
vrs1	hex-v.6	NGB 115547	Bonus	5-2	73	0	0	0	0	0	0	0	2	9	15	26	17	9	16	5	0	0	0	0	0	73	0	0	0	0	0	0	0	0	0	3.4	2.6	4.1	one spike
vrs1	hex-v.6	NGB 115547	Bonus	5-3	78	0	0	0	0	0	0	1	2	5	13	21	24	8	15	9	1	0	0	0	0	78	0	0	0	0	0	0	0	0	0	3.5	2.4	4.3	one spike
vrs1	hex-v.6	NGB 115547	Bonus	5-4	70	0	0	0	0	0	0	3	4	11	19	37	10	7	9	7	0	0	0	0	0	70	0	0	0	0	0	0	0	0	0	3.3	2.3	4.1	one spike
vrs1	hex-v.6	NGB 115547	Bonus	5-5	82	0	0	0	0	0	0	1	4	6	19	30	18	10	18	4	2	0	0	0	0	82	0	0	0	0	0	0	0	0	0	3.4	2.4	4.3	one spike
vrs1	hex-v.6	NGB 115547	Bonus	5-6	62	0	0	0	0	0	4	11	17	8	5	45	7	6	3	1	0	0	0	0	0	62	0	0	0	0	0	0	0	0	0	2.9	2.1	4	one spike
vrs1	hex-v.6	NGB 115547	Bonus	7-1	64	0	0	0	0	0	2	2	8	16	12	40	6	7	10	1	0	0	0	0	0	64	0	0	0	0	0	0	0	0	0	3.2	2.1	4.1	one spike
vrs1	hex-v.6	NGB 115547	Bonus	7-2	74	0	0	0	0	0	0	2	4	12	23	41	8	6	11	7	1	0	0	0	0	74	0	0	0	0	0	0	0	0	0	3.3	2.4	4.3	one spike
vrs1	hex-v.6	NGB 115547	Bonus	7-3	75	0	0	0	0	0	1	3	4	12	21	41	11	5	14	4	0	0	0	0	0	75	0	0	0	0	0	0	0	0	0	3.3	2.1	4.1	one spike
vrs1	hex-v.6	NGB 115547	Bonus	7-4	73	0	0	0	0	0	0	0	2	11	20	33	11	11	9	7	2	0	0	0	0	73	0	0	0	0	0	0	0	0	0	3.4	2.6	4.3	one spike
vrs1	hex-v.6	NGB 115547	Bonus	7-5	80	0	0	0	0	0	1	0	1	8	19	29	20	8	9	11	3	0	0	0	0	80	0	0	0	0	0	0	0	0	0	3.5	2.1	4.3	one spike
vrs1	hex-v.6	NGB 115547	Bonus	7-6	65	0	0	0	0	0	0	0	2	8	16	26	15	13	7	4	0	0	0	0	0	65	0	0	0	0	0	0	0	0	0	3.4	2.7	4.1	one spike
vrs1	hex-v.6	NGB 115547	Bonus	8-1	76	0	0	0	0	0	0	6	7	16	23	52	4	8	9	2	1	0	0	0	0	76	0	0	0	0	0	0	0	0	0	3.2	2.3	4.3	one spike
vrs1	hex-v.6	NGB 115547	Bonus	8-2	65	0	0	0	0	1	2	8	20	6	5	42	13	10	0	0	0	0	0	0	0	65	0	0	0	0	0	0	0	0	0	2.9	1.9	3.7	one spike
vrs1	hex-v.6	NGB 115547	Bonus	8-3	51	0	0	0	0	0	2	10	13	5	5	35	12	4	0	0	0	0	0	0	0	51	0	0	0	0	0	0	0	0	0	2.9	2.1	3.7	one spike
vrs1	hex-v.6	NGB 115547	Bonus	8-4	50	0	0	0	0	0	0	2	4	8	13	27	6	8	8	1	0	0	0	0	0	50	0	0	0	0	0	0	0	0	0	3.3	2.4	4	one spike
vrs1	hex-v.6	NGB 115547	Bonus	8-5	69	0	0	0	0	0	0	4	6	24	9	43	5	12	8	1	0	0	0	0	0	69	0	0	0	0	0	0	0	0	0	3.2	2.3	4.2	one spike
vrs1	hex-v.6	NGB 115547	Bonus	8-6	72	0	0	0	0	0	4	3	8	23	11	49	4	8	10	1	0	0	0	0	0	72	0	0	0	0	0	0	0	0	0	3.1	2.1	4	one spike
vrs4	int-e.65	NGB 115483	Bonus	4-1	36	0	0	0	0	0	0	1	1	3	1	6	2	5	15	8	0	0	0	0	0	36	0	0	0	0	0	0	0	0	0	3.7	2.5	4.2	one spike
vrs4	int-e.65	NGB 115483	Bonus	4-2	42	0	0	0	0	0	1	3	3	0	5	12	4	6	11	8	1	0	0	0	0	42	0	0	0	0	0	0	0	0	0	3.5	2.1	4.3	one spike
vrs4	int-e.65	NGB 115483	Bonus	4-3	39	0	0	0	0	0	1	2	5	4	3	15	4	9	9	2	0	0	0	0	0	39	0	0	0	0	0	0	0	0	0	3.3	2.1	4	one spike
vrs4	int-e.65	NGB 115483	Bonus	4-4	35	0	0	0	0	0	0	1	3	6	3	13	3	5	6	7	1	0	0	0	0	35	0	0	0	0	0	0	0	0	0	3.5	2.4	4.3	one spike
vrs4	int-e.65	NGB 115483	Bonus	4-5	35	0	0	0	0	0	0	0	1	3	2	6	3	5	10	10	1	0	0	0	0	35	0	0	0	0	0	0	0	0	0	3.7	2.7	4.3	one spike
vrs4	int-e.65	NGB 115483	Bonus	4-6	30	0	0	0	0	0	0	2	1	3	4	10	1	4	10	4	1	0	0	0	0	30	0	0	0	0	0	0	0	0	0	3.5	2.3	4.3	one spike
vrs4	int-e.65	NGB 115483	Bonus	6-1	53	0	0	0	0	0	0	1	2	3	11	17	5	4	16	9	2	0	0	0	0	53	0	0	0	0	0	0	0	0	0	3.6	2.5	4.4	one spike
vrs4	int-e.65	NGB 115483	Bonus	6-2	34	0	0	0	0	0	0	0	2	2	3	7	0	4	5	7	9	2	0	0	0	34	0	0	0	0	0	0	0	0	0	3.9	2.6	4.6	one spike
vrs4	int-e.65	NGB 115483	Bonus	6-3	37	0	0	0	0	0	1	1	1	2	5	10	6	4	6	9	2	0	0	0	0	37	0	0	0	0	0	0	0	0	0	3.6	2	4.3	one spike
vrs4	int-e.65	NGB 115483	Bonus	6-4	36	0	0	0	0	0	0	2	4	6	1	13	3	4	3	10	2	1	0	0	0	36	0	0	0	0	0	0	0	0	0	3.5	2.4	4.7	one spike
vrs4	int-e.65	NGB 115483	Bonus	6-5	31	0	0	0	0	0	0	0	0	3	0	3	1	4	9	12	2	0	0	0	0	31	0	0	0	0	0	0	0	0	0	3.9	2.8	4.3	one spike
vrs4	int-e.65	NGB 115483	Bonus	6-6	42	0	0	0	0	0	0	1	2	8	4	15	0	5	5	14	3	0	0	0	0	42	0	0	0	0	0	0	0	0	0	3.6	2.5	4.3	one spike
vrs4	int-e.65	NGB 115483	Bonus	7-1	32	0	0	0	0	0	0	1	0	3	3	7	3	6	7	7	1	1	0	0	0	32	0	0	0	0	0	0	0	0	0	3.7	2.5	4.5	one spike
vrs4	int-e.65	NGB 115483	Bonus	7-2	36	0	0	0	0	0	0	1	2	2	6	11	3	5	6	6	5	0	0	0	0	36	0	0	0	0	0	0	0	0	0	3.6	2.3	4.4	one spike
vrs4	int-e.65	NGB 115483	Bonus	7-3	44	0	0	0	0	0	0	3	6	6	4	19	3	4	4	10	4	0	0	0	0	44	0	0	0	0	0	0	0	0	0	3.5	2.3	4.4	one spike
vrs4	int-e.65	NGB 115483	Bonus	7-4	39	0	0	0	0	0	0	0	3	4	4	11	5	6	7	4	5	1	0	0	0	39	0	0	0	0	0	0	0	0	0	3.6	2.6	4.6	one spike
vrs4	int-e.65	NGB 115483	Bonus	7-5	28	0	0	0	0	0	0	2	0	4	1	7	0	4	10	6	1	0	0	0	0	28	0	0	0	0	0	0	0	0	0	3.6	2.4	4.3	one spike
vrs4	int-e.65	NGB 115483	Bonus	7-6	54	0	0	0	0	0	0	2	3	5	7	17	9	5	6	13	4	0	0	0	0	54	0	0	0	0	0	0	0	0	0	3.5	2.4	4.4	one spike
vrs4	int-e.65	NGB 115483	Bonus	8-1	46	0	0	0	0	0	1	3	3	4	5	16	6	5	12	6	1	0	0	0	0	46	0	0	0	0	0	0	0	0	0	3.5	2.1	4.3	one spike
vrs4	int-e.65	NGB 115483	Bonus	8-2	38	0	0	0	0	0	0	0	4	3	4	11	2	5	6	11	3	0	0	0	0	38	0	0	0	0	0	0	0	0	0	3.6	2.6	4.5	one spike
vrs4	int-e.65	NGB 115483	Bonus	8-3	43	0	0	0	0	0	0	2	1	9	2	14	2	8	5	12	2	0	0	0	0	43	0	0	0	0	0	0	0	0	0	3.6	2.4	4.4	one spike
vrs4	int-e.65	NGB 115483	Bonus	8-4	41	0	0	0	0	0	0	1	2	3	3	9	7	6	11	7	1	0	0	0	0	41	0	0	0	0	0	0	0	0	0	3.6	2.5	4.3	one spike
vrs4	int-e.65	NGB 115483	Bonus	8-5	39	0	0	0	0	0	0	2	6	3	3	14	2	4	13	6	0	0	0	0	0	39	0	0	0	0	0	0	0	0	0	3.5	2.4	4.1	one spike
vrs4	int-e.65	NGB 115483	Bonus	8-6	40	0	0	0	0	0	0	1	3	2	7	13	2	7	5	12	1	0	0	0	0	40	0	0	0	0	0	0	0	0	0	3.6	2.3	4.3	one spike
wt	Foma	CIho11333	Foma	1	27	0	0	0	0	0	0	0	0	0	1	1	6	14	6	0	0	0	0	0	0	27	0	0	0	0	0	0	0	0	0	3.6	3.2	3.9	one spike
wt	Foma	CIho11333	Foma	2	33	0	0	0	0	0	0	0	0	1	1	2	2	16	11	2	0	0	0	0	0	33	0	0	0	0	0	0	0	0	0	3.7	2.9	4.1	one spike
wt	Foma	CIho11333	Foma	3	29	0	0	0	0	0	0	0	0	1	1	2	5	6	12	4	0	0	0	0	0	29	0	0	0	0	0	0	0	0	0	3.7	2.9	4.2	one spike
wt	Foma	CIho11333	Foma	4	29	0	0	0	0	0	0	0	1	1	1	3	4	5	14	3	0	0	0	0	0	29	0	0	0	0	0	0	0	0	0	3.7	2.7	4.1	one spike
wt	Foma	CIho11333	Foma	5	28	0	0	0	0	0	0	0	0	1	0	1	6	12	8	1	0	0	0	0	0	28	0	0	0	0	0	0	0	0	0	3.6	3	4	one spike
wt	Foma	CIho11333	Foma	6	25	0	0	0	0	0	0	0	0	3	2	5	6	11	2	1	0	0	0	0	0	25	0	0	0	0	0	0	0	0	0	3.5	2.8	4	one spike
wt	Foma	CIho11333	Foma	7	31	0	0	0	0	0	0	0	0	0	3	3	4	11	12	1	0	0	0	0	0	31	0	0	0	0	0	0	0	0	0	3.7	3.2	4	one spike
wt	Foma	CIho11333	Foma	8	29	0	0	0	0	0	0	0	0	0	2	2	2	9	11	5	0	0	0	0	0	29	0	0	0	0	0	0	0	0	0	3.8	3.1	4.1	one spike
wt	Foma	CIho11333	Foma	9	30	0	0	0	0	0	0	0	0	0	1	1	3	6	10	9	1	0	0	0	0	30	0	0	0	0	0	0	0	0	0	3.8	3	4.3	one spike
wt	Foma	CIho11333	Foma	10	27	0	0	0	0	0	0	0	0	0	1	1	3	6	13	4	0	0	0	0	0	27	0	0	0	0	0	0	0	0	0	3.8	3.2	4.1	one spike
wt	Foma	CIho11333	Foma	11	31	0	0	0	0	0	0	0	0	1	3	4	3	8	14	2	0	0	0	0	0	31	0	0	0	0	0	0	0	0	0	3.6	3	4.1	one spike
wt	Foma	CIho11333	Foma	12	28	0	0	0	0	0	1	0	0	0	2	3	7	10	8	0	0	0	0	0	0	28	0	0	0	0	0	0	0	0	0	3.5	2.1	3.9	one spike
wt	Foma	CIho11333	Foma	13	26	0	0	0	0	0	0	0	0	0	0	0	6	5	11	4	0	0	0	0	0	26	0	0	0	0	0	0	0	0	0	3.7	3.3	4.2	one spike
wt	Foma	CIho11333	Foma	14	28	0	0	0	0	0	0	0	0	0	1	1	1	11	9	6	0	0	0	0	0	28	0	0	0	0	0	0	0	0	0	3.8	3.2	4.1	one spike
wt	Foma	CIho11333	Foma	15	31	0	0	0	0	0	0	0	1	0	1	2	5	6	14	4	0	0	0	0	0	31	0	0	0	0	0	0	0	0	0	3.7	2.7	4.2	one spike
wt	Foma	CIho11333	Foma	16	35	0	0	0	0	0	0	0	0	0	1	1	5	12	12	4	1	0	0	0	0	35	0	0	0	0	0	0	0	0	0	3.7	3.2	4.3	one spike
wt	Foma	CIho11333	Foma	17	30	0	0	0	0	0	0	0	0	0	2	2	4	15	9	0	0	0	0	0	0	30	0	0	0	0	0	0	0	0	0	3.6	3.1	4	one spike
wt	Foma	CIho11333	Foma	18	31	0	0	0	0	0	0	0	0	1	0	1	5	9	6	10	0	0	0	0	0	31	0	0	0	0	0	0	0	0	0	3.8	2.8	4.2	one spike
wt	Foma	CIho11333	Foma	19	32	0	0	0	0	0	0	0	0	0	2	2	2	9	15	4	0	0	0	0	0	32	0	0	0	0	0	0	0	0	0	3.7	3.2	4.2	one spike
wt	Foma	CIho11333	Foma	20	31	0	0	0	0	0	0	0	0	1	1	2	3	5	16	5	0	0	0	0	0	31	0	0	0	0	0	0	0	0	0	3.8	3	4.2	one spike
wt	Foma	CIho11333	Foma	21	31	0	0	0	0	0	0	0	0	0	2	2	1	9	12	6	1	0	0	0	0	31	0	0	0	0	0	0	0	0	0	3.8	3.2	4.4	one spike
vrs3	int-a.8	NGB 115426	Foma	3-1	46	0	0	0	0	0	0	0	1	6	8	15	9	7	4	4	5	0	2	0	0	46	0	0	0	0	0	0	0	0	0	3.6	2.7	4.9	one spike
vrs3	int-a.8	NGB 115426	Foma	3-2	46	0	0	0	0	0	0	0	1	2	8	11	12	8	4	5	4	2	0	0	0	46	0	0	0	0	0	0	0	0	0	3.6	2.6	4.7	one spike
vrs3	int-a.8	NGB 115426	Foma	3-3	44	0	0	0	0	0	0	0	2	3	10	15	6	8	6	6	3	0	0	0	0	44	0	0	0	0	0	0	0	0	0	3.5	2.6	4.5	one spike
vrs3	int-a.8	NGB 115426	Foma	3-4	45	0	0	0	0	0	0	0	2	7	6	15	9	6	8	2	5	0	0	0	0	45	0	0	0	0	0	0	0	0	0	3.5	2.6	4.4	one spike
vrs3	int-a.8	NGB 115426	Foma	3-5	43	0	0	0	0	0	0	0	0	4	5	9	8	9	4	4	7	2	0	0	0	43	0	0	0	0	0	0	0	0	0	3.7	2.8	4.6	one spike
vrs3	int-a.8	NGB 115426	Foma	3-6	45	0	0	0	0	0	0	1	3	6	9	19	7	8	8	2	1	0	0	0	0	45	0	0	0	0	0	0	0	0	0	3.4	2.4	4.3	one spike
vrs3	int-a.8	NGB 115426	Foma	4-1	57	0	0	0	0	0	0	1	2	2	5	10	14	13	5	11	3	1	0	0	0	57	0	0	0	0	0	0	0	0	0	3.6	2.3	4.6	one spike
vrs3	int-a.8	NGB 115426	Foma	4-2	57	0	0	0	0	0	0	0	3	8	8	19	7	8	6	11	2	4	0	0	0	57	0	0	0	0	0	0	0	0	0	3.6	2.5	4.6	one spike
vrs3	int-a.8	NGB 115426	Foma	4-3	60	0	0	0	0	0	1	1	2	7	11	22	7	5	3	10	9	2	2	0	0	60	0	0	0	0	0	0	0	0	0	3.6	2.1	4.9	one spike
vrs3	int-a.8	NGB 115426	Foma	4-4	56	0	0	0	0	0	0	4	0	8	7	19	9	6	9	10	2	1	0	0	0	56	0	0	0	0	0	0	0	0	0	3.5	2.3	4.5	one spike
vrs3	int-a.8	NGB 115426	Foma	4-5	43	0	0	0	0	0	0	0	1	2	4	7	9	7	6	7	4	2	1	0	0	43	0	0	0	0	0	0	0	0	0	3.7	2.6	4.8	one spike
vrs3	int-a.8	NGB 115426	Foma	4-6	44	0	0	0	0	0	0	0	0	4	7	11	10	5	3	7	7	0	1	0	0	44	0	0	0	0	0	0	0	0	0	3.7	2.8	4.8	one spike
vrs3	int-a.8	NGB 115426	Foma	7-1	34	0	0	0	0	0	0	1	8	8	3	20	4	4	4	0	1	1	0	0	0	34	0	0	0	0	0	0	0	0	0	3.2	2.5	4.5	one spike
vrs3	int-a.8	NGB 115426	Foma	7-2	31	0	0	0	0	0	0	0	0	4	6	10	2	5	7	4	2	0	1	0	0	31	0	0	0	0	0	0	0	0	0	3.6	2.8	4.8	one spike
vrs3	int-a.8	NGB 115426	Foma	7-3	26	0	0	0	0	0	0	0	1	1	6	8	4	2	4	6	1	1	0	0	0	26	0	0	0	0	0	0	0	0	0	3.6	2.7	4.6	one spike
vrs3	int-a.8	NGB 115426	Foma	7-4	35	0	0	0	0	0	1	1	0	8	6	16	4	4	2	3	6	0	0	0	0	35	0	0	0	0	0	0	0	0	0	3.5	2.2	4.5	one spike
vrs3	int-a.8	NGB 115426	Foma	7-5	28	0	0	0	0	0	1	0	1	4	4	10	6	4	4	1	2	1	0	0	0	28	0	0	0	0	0	0	0	0	0	3.5	2.1	4.7	one spike
vrs3	int-a.8	NGB 115426	Foma	7-6	36	0	0	0	0	0	0	0	2	5	3	10	10	4	4	3	4	0	1	0	0	36	0	0	0	0	0	0	0	0	0	3.5	2.6	4.8	one spike
vrs3	int-a.8	NGB 115426	Foma	8-1	37	0	0	0	0	0	0	0	2	1	2	5	9	3	5	6	5	3	1	0	0	37	0	0	0	0	0	0	0	0	0	3.8	2.6	4.8	one spike
vrs3	int-a.8	NGB 115426	Foma	8-2	49	0	0	0	0	0	0	2	2	1	10	15	7	5	9	5	4	3	1	0	0	49	0	0	0	0	0	0	0	0	0	3.6	2.3	4.8	one spike
vrs3	int-a.8	NGB 115426	Foma	8-3	46	0	0	0	0	0	0	0	0	1	8	9	8	10	6	4	5	4	0	0	0	46	0	0	0	0	0	0	0	0	0	3.7	2.9	4.6	one spike
vrs3	int-a.8	NGB 115426	Foma	8-4	49	0	0	0	0	0	0	2	0	2	3	7	10	16	5	7	4	0	0	0	0	49	0	0	0	0	0	0	0	0	0	3.6	2.4	4.4	one spike
vrs3	int-a.8	NGB 115426	Foma	8-5	48	0	0	0	0	0	0	1	2	5	6	14	9	5	6	7	5	2	0	0	0	48	0	0	0	0	0	0	0	0	0	3.6	2.4	4.5	one spike
vrs3	int-a.8	NGB 115426	Foma	8-6	35	0	0	0	0	0	0	0	0	2	2	4	6	9	7	6	3	0	0	0	0	35	0	0	0	0	0	0	0	0	0	3.7	2.9	4.4	one spike
vrs3	int-a.27	NGB 115445	Foma	10-1	50	0	0	0	0	0	0	3	2	9	8	22	3	8	6	3	5	3	0	0	0	50	0	0	0	0	0	0	0	0	0	3.5	2.4	4.7	one spike
vrs3	int-a.27	NGB 115445	Foma	10-2	54	0	0	0	0	1	0	3	4	14	4	26	2	5	9	8	4	0	0	0	0	54	0	0	0	0	0	0	0	0	0	3.4	2	4.5	one spike
vrs3	int-a.27	NGB 115445	Foma	10-3	53	0	0	0	0	0	0	1	4	12	10	27	6	5	4	7	4	0	0	0	0	53	0	0	0	0	0	0	0	0	0	3.4	2.4	4.5	one spike
vrs3	int-a.27	NGB 115445	Foma	10-4	35	0	0	0	0	0	0	0	1	0	6	7	2	9	7	8	1	1	0	0	0	35	0	0	0	0	0	0	0	0	0	3.7	2.7	4.7	one spike
vrs3	int-a.27	NGB 115445	Foma	10-5	39	0	0	0	0	0	0	0	1	3	11	15	4	3	5	9	3	0	0	0	0	39	0	0	0	0	0	0	0	0	0	3.6	2.7	4.4	one spike
vrs3	int-a.27	NGB 115445	Foma	10-6	56	0	0	0	0	0	1	1	2	5	5	14	7	15	10	7	3	0	0	0	0	56	0	0	0	0	0	0	0	0	0	3.5	2.1	4.4	one spike
vrs3	int-a.27	NGB 115445	Foma	16-1	52	0	0	0	0	0	0	1	2	3	6	12	15	7	7	4	7	0	0	0	0	52	0	0	0	0	0	0	0	0	0	3.6	2.3	4.5	one spike
vrs3	int-a.27	NGB 115445	Foma	16-2	49	0	0	0	0	0	0	2	1	11	13	27	9	5	5	3	0	0	0	0	0	49	0	0	0	0	0	0	0	0	0	3.3	2.4	4.1	one spike
vrs3	int-a.27	NGB 115445	Foma	16-3	41	0	0	0	0	0	0	2	5	3	4	14	5	3	4	8	5	2	0	0	0	41	0	0	0	0	0	0	0	0	0	3.6	2.3	4.7	one spike
vrs3	int-a.27	NGB 115445	Foma	16-4	53	0	0	0	0	0	0	3	2	4	13	22	11	8	2	1	7	2	0	0	0	53	0	0	0	0	0	0	0	0	0	3.4	2.3	4.7	one spike
vrs3	int-a.27	NGB 115445	Foma	16-5	51	0	0	0	0	0	0	0	2	2	11	15	11	4	8	4	9	0	0	0	0	51	0	0	0	0	0	0	0	0	0	3.6	2.7	4.5	one spike
vrs3	int-a.27	NGB 115445	Foma	16-6	50	0	0	0	0	0	0	0	2	11	11	24	6	2	3	7	6	1	1	0	0	50	0	0	0	0	0	0	0	0	0	3.5	2.7	4.9	one spike
vrs3	int-a.27	NGB 115445	Foma	4-1	44	0	0	0	0	0	1	1	0	8	9	19	2	5	6	8	3	1	0	0	0	44	0	0	0	0	0	0	0	0	0	3.5	2.2	4.5	one spike
vrs3	int-a.27	NGB 115445	Foma	4-2	42	0	0	0	0	0	0	1	6	2	6	15	3	5	8	8	2	1	0	0	0	42	0	0	0	0	0	0	0	0	0	3.5	2.5	4.6	one spike
vrs3	int-a.27	NGB 115445	Foma	4-3	48	0	0	0	0	0	0	0	7	5	9	21	3	6	8	7	2	1	0	0	0	48	0	0	0	0	0	0	0	0	0	3.5	2.6	4.6	one spike
vrs3	int-a.27	NGB 115445	Foma	4-4	54	0	0	0	0	0	0	0	3	4	8	15	12	6	11	4	5	1	0	0	0	54	0	0	0	0	0	0	0	0	0	3.6	2.6	4.5	one spike
vrs3	int-a.27	NGB 115445	Foma	4-5	50	0	0	0	0	0	0	2	5	10	9	26	4	5	12	3	0	0	0	0	0	50	0	0	0	0	0	0	0	0	0	3.3	2.3	4.1	one spike
vrs3	int-a.27	NGB 115445	Foma	4-6	40	0	0	0	0	0	0	0	0	0	7	7	9	7	4	7	4	1	1	0	0	40	0	0	0	0	0	0	0	0	0	3.7	3	4.8	one spike
vrs3	int-a.27	NGB 115445	Foma	9-1	52	0	0	0	0	0	0	0	0	2	11	13	10	10	8	8	2	1	0	0	0	52	0	0	0	0	0	0	0	0	0	3.6	3	4.7	one spike
vrs3	int-a.27	NGB 115445	Foma	9-2	62	0	0	0	0	1	1	0	4	13	9	28	11	3	8	10	1	1	0	0	0	62	0	0	0	0	0	0	0	0	0	3.4	1.9	4.7	one spike
vrs3	int-a.27	NGB 115445	Foma	9-3	55	0	0	0	0	0	0	1	3	4	13	21	6	12	8	7	1	0	0	0	0	55	0	0	0	0	0	0	0	0	0	3.5	2.5	4.4	one spike
vrs3	int-a.27	NGB 115445	Foma	9-4	56	0	0	0	0	0	0	1	2	5	7	15	9	14	10	4	3	0	1	0	0	56	0	0	0	0	0	0	0	0	0	3.5	2.4	4.8	one spike
vrs3	int-a.27	NGB 115445	Foma	9-5	40	0	0	0	0	0	0	0	0	3	8	11	8	6	8	7	0	0	0	0	0	40	0	0	0	0	0	0	0	0	0	3.6	2.9	4.2	one spike
vrs3	int-a.27	NGB 115445	Foma	9-6	56	0	0	0	0	0	0	0	0	4	11	15	12	10	8	5	5	1	0	0	0	56	0	0	0	0	0	0	0	0	0	3.6	2.8	4.6	one spike
int-c	int-c.13	NGB 115431	Foma	1-1	47	0	0	0	0	0	0	0	1	4	14	19	6	6	5	9	2	0	0	0	0	47	0	0	0	0	0	0	0	0	0	3.5	2.7	4.3	one spike
int-c	int-c.13	NGB 115431	Foma	11-1	60	0	0	0	0	0	0	0	6	11	7	24	5	4	6	13	8	0	0	0	0	60	0	0	0	0	0	0	0	0	0	3.5	2.6	4.4	one spike
int-c	int-c.13	NGB 115431	Foma	11-2	39	0	0	0	0	0	0	0	0	2	8	10	5	1	4	16	3	0	0	0	0	39	0	0	0	0	0	0	0	0	0	3.7	2.9	4.3	one spike
int-c	int-c.13	NGB 115431	Foma	11-3	42	0	0	0	0	0	1	0	6	7	2	16	1	4	9	8	2	2	0	0	0	42	0	0	0	0	0	0	0	0	0	3.5	2.1	4.5	one spike
int-c	int-c.13	NGB 115431	Foma	11-4	54	0	0	0	0	2	5	4	7	7	2	27	3	2	9	9	3	1	0	0	0	54	0	0	0	0	0	0	0	0	0	3.3	1.9	4.6	one spike
int-c	int-c.13	NGB 115431	Foma	11-5	43	0	0	0	0	0	0	2	3	6	3	14	0	9	13	7	0	0	0	0	0	43	0	0	0	0	0	0	0	0	0	3.5	2.3	4.2	one spike
int-c	int-c.13	NGB 115431	Foma	11-6	46	0	0	0	0	0	0	0	1	1	8	10	10	4	12	7	2	1	0	0	0	46	0	0	0	0	0	0	0	0	0	3.6	2.7	4.7	one spike
int-c	int-c.13	NGB 115431	Foma	1-2	39	0	0	0	0	0	0	1	6	4	4	15	2	6	11	5	0	0	0	0	0	39	0	0	0	0	0	0	0	0	0	3.4	2.4	4.1	one spike
int-c	int-c.13	NGB 115431	Foma	1-3	68	0	0	0	0	0	0	0	3	14	15	32	10	2	13	9	2	0	0	0	0	68	0	0	0	0	0	0	0	0	0	3.4	2.7	4.3	one spike
int-c	int-c.13	NGB 115431	Foma	1-4	52	0	0	0	0	0	0	0	1	7	10	18	7	9	8	8	2	0	0	0	0	52	0	0	0	0	0	0	0	0	0	3.5	2.6	4.4	one spike
int-c	int-c.13	NGB 115431	Foma	1-5	37	0	0	0	0	0	0	1	0	7	0	8	3	8	14	4	0	0	0	0	0	37	0	0	0	0	0	0	0	0	0	3.6	2.5	4.1	one spike
int-c	int-c.13	NGB 115431	Foma	1-6	63	0	0	0	0	0	0	0	1	6	17	24	9	9	13	5	3	0	0	0	0	63	0	0	0	0	0	0	0	0	0	3.5	2.7	4.4	one spike
int-c	int-c.13	NGB 115431	Foma	2-1	44	0	0	0	0	0	0	5	5	3	3	16	0	6	8	11	3	0	0	0	0	44	0	0	0	0	0	0	0	0	0	3.5	2.3	4.4	one spike
int-c	int-c.13	NGB 115431	Foma	2-2	62	0	0	0	0	0	1	4	13	11	6	35	0	7	16	3	1	0	0	0	0	62	0	0	0	0	0	0	0	0	0	3.2	2.1	4.3	one spike
int-c	int-c.13	NGB 115431	Foma	2-3	57	0	0	0	0	0	0	0	7	6	12	25	9	3	12	6	2	0	0	0	0	57	0	0	0	0	0	0	0	0	0	3.4	2.5	4.4	one spike
int-c	int-c.13	NGB 115431	Foma	2-4	47	0	0	0	0	0	0	0	3	5	13	21	0	5	12	9	0	0	0	0	0	47	0	0	0	0	0	0	0	0	0	3.5	2.6	4.2	one spike
int-c	int-c.13	NGB 115431	Foma	2-5	50	0	0	0	0	0	0	0	2	6	9	17	6	5	12	7	3	0	0	0	0	50	0	0	0	0	0	0	0	0	0	3.6	2.6	4.3	one spike
int-c	int-c.13	NGB 115431	Foma	2-6	52	0	0	0	0	0	0	0	2	11	6	19	3	6	12	12	0	0	0	0	0	52	0	0	0	0	0	0	0	0	0	3.5	2.6	4.2	one spike
int-c	int-c.13	NGB 115431	Foma	9-1	60	0	0	0	0	0	0	0	3	13	10	26	6	13	8	6	1	0	0	0	0	60	0	0	0	0	0	0	0	0	0	3.4	2.7	4.3	one spike
int-c	int-c.13	NGB 115431	Foma	9-2	54	0	0	0	0	0	0	0	4	5	16	25	5	9	13	2	0	0	0	0	0	54	0	0	0	0	0	0	0	0	0	3.4	2.6	4.1	one spike
int-c	int-c.13	NGB 115431	Foma	9-3	62	0	0	0	0	0	0	0	5	14	10	29	6	9	11	6	0	1	0	0	0	62	0	0	0	0	0	0	0	0	0	3.4	2.6	4.5	one spike
int-c	int-c.13	NGB 115431	Foma	9-4	55	0	0	0	0	0	0	3	5	10	6	24	3	7	12	9	0	0	0	0	0	55	0	0	0	0	0	0	0	0	0	3.4	2.4	4.2	one spike
int-c	int-c.13	NGB 115431	Foma	9-5	63	0	0	0	0	0	0	1	4	13	15	33	3	14	9	4	0	0	0	0	0	63	0	0	0	0	0	0	0	0	0	3.3	2.4	4.2	one spike
int-c	int-c.13	NGB 115431	Foma	9-6	65	0	0	0	0	0	2	4	10	13	5	34	3	3	16	8	1	0	0	0	0	65	0	0	0	0	0	0	0	0	0	3.3	2.2	4.4	one spike
int-c	int-c.25	NGB 115443	Foma	1-1	44	0	0	0	0	0	0	1	3	3	8	15	3	7	9	7	3	0	0	0	0	44	0	0	0	0	0	0	0	0	0	3.6	2.5	4.4	one spike
int-c	int-c.25	NGB 115443	Foma	11-1	23	0	0	0	0	0	0	0	1	2	1	4	2	0	1	10	5	1	0	0	0	23	0	0	0	0	0	0	0	0	0	3.9	2.6	4.6	one spike
int-c	int-c.25	NGB 115443	Foma	11-2	53	0	0	0	0	0	0	1	1	11	7	20	2	4	4	8	5	6	3	1	0	53	0	0	0	0	0	0	0	0	0	3.7	2.5	5	one spike
int-c	int-c.25	NGB 115443	Foma	11-3	57	0	0	0	0	0	0	0	1	5	13	19	8	6	9	10	4	1	0	0	0	57	0	0	0	0	0	0	0	0	0	3.6	2.7	4.5	one spike
int-c	int-c.25	NGB 115443	Foma	11-4	65	0	0	0	0	0	0	0	0	11	19	30	6	2	3	10	11	3	0	0	0	65	0	0	0	0	0	0	0	0	0	3.6	2.8	4.6	one spike
int-c	int-c.25	NGB 115443	Foma	11-5	65	0	0	0	0	0	0	0	2	15	19	36	5	4	10	8	2	0	0	0	0	65	0	0	0	0	0	0	0	0	0	3.4	2.7	4.3	one spike
int-c	int-c.25	NGB 115443	Foma	11-6	63	0	0	0	0	0	0	1	4	9	13	27	7	3	8	8	8	2	0	0	0	63	0	0	0	0	0	0	0	0	0	3.5	2.4	4.7	one spike
int-c	int-c.25	NGB 115443	Foma	1-2	55	0	0	0	0	0	0	0	5	11	8	24	5	9	8	8	1	0	0	0	0	55	0	0	0	0	0	0	0	0	0	3.4	2.6	4.3	one spike
int-c	int-c.25	NGB 115443	Foma	1-3	58	0	0	0	0	0	0	2	7	14	8	31	2	9	4	7	5	0	0	0	0	58	0	0	0	0	0	0	0	0	0	3.3	2.4	4.3	one spike
int-c	int-c.25	NGB 115443	Foma	1-4	52	0	0	0	0	0	0	1	3	14	10	28	3	3	7	11	0	0	0	0	0	52	0	0	0	0	0	0	0	0	0	3.4	2.5	4.2	one spike
int-c	int-c.25	NGB 115443	Foma	1-5	60	0	0	0	0	0	0	0	3	10	18	31	9	3	8	9	0	0	0	0	0	60	0	0	0	0	0	0	0	0	0	3.4	2.6	4.1	one spike
int-c	int-c.25	NGB 115443	Foma	1-6	68	0	0	0	0	0	0	2	6	15	16	39	5	9	10	2	2	1	0	0	0	68	0	0	0	0	0	0	0	0	0	3.3	2.4	4.6	one spike
int-c	int-c.25	NGB 115443	Foma	16-1	61	0	0	0	0	0	0	1	8	12	14	35	5	6	10	3	2	0	0	0	0	61	0	0	0	0	0	0	0	0	0	3.3	2.5	4.3	one spike
int-c	int-c.25	NGB 115443	Foma	16-2	53	0	0	0	0	0	0	0	1	15	11	27	7	7	10	0	1	1	0	0	0	53	0	0	0	0	0	0	0	0	0	3.3	2.6	4.6	one spike
int-c	int-c.25	NGB 115443	Foma	16-3	57	0	0	0	0	0	0	0	3	10	19	32	4	13	6	2	0	0	0	0	0	57	0	0	0	0	0	0	0	0	0	3.3	2.7	4	one spike
int-c	int-c.25	NGB 115443	Foma	16-4	44	0	0	0	0	0	0	2	3	10	6	21	3	3	10	7	0	0	0	0	0	44	0	0	0	0	0	0	0	0	0	3.4	2.4	4.2	one spike
int-c	int-c.25	NGB 115443	Foma	16-5	35	0	0	0	0	0	0	0	2	6	2	10	2	6	12	4	1	0	0	0	0	35	0	0	0	0	0	0	0	0	0	3.6	2.6	4.3	one spike
int-c	int-c.25	NGB 115443	Foma	16-6	31	0	0	0	0	0	0	0	0	1	1	2	3	2	13	5	5	1	0	0	0	31	0	0	0	0	0	0	0	0	0	3.9	2.9	4.5	one spike
int-c	int-c.25	NGB 115443	Foma	5-1	57	0	0	0	0	0	0	0	1	9	18	28	6	3	7	10	3	0	0	0	0	57	0	0	0	0	0	0	0	0	0	3.5	2.7	4.4	one spike
int-c	int-c.25	NGB 115443	Foma	5-2	86	0	0	0	0	0	0	5	17	11	18	51	7	6	8	12	2	0	0	0	0	86	0	0	0	0	0	0	0	0	0	3.2	2.3	4.3	one spike
int-c	int-c.25	NGB 115443	Foma	5-3	58	0	0	0	0	0	0	0	5	10	11	26	5	5	8	10	4	0	0	0	0	58	0	0	0	0	0	0	0	0	0	3.5	2.6	4.5	one spike
int-c	int-c.25	NGB 115443	Foma	5-4	56	0	0	0	0	0	0	0	1	10	18	29	6	1	8	7	5	0	0	0	0	56	0	0	0	0	0	0	0	0	0	3.5	2.6	4.4	one spike
int-c	int-c.25	NGB 115443	Foma	5-5	59	0	0	0	0	0	0	1	5	10	10	26	4	5	6	9	8	1	0	0	0	59	0	0	0	0	0	0	0	0	0	3.5	2.4	4.5	one spike
int-c	int-c.25	NGB 115443	Foma	5-6	58	0	0	0	0	0	0	0	1	8	13	22	4	7	6	11	7	1	0	0	0	58	0	0	0	0	0	0	0	0	0	3.6	2.7	4.5	one spike
int-c	int-c.25	NGB 115443	Foma	6-1	42	0	0	0	0	0	0	0	2	7	8	17	2	6	2	9	6	0	0	0	0	42	0	0	0	0	0	0	0	0	0	3.6	2.7	4.5	one spike
int-c	int-c.25	NGB 115443	Foma	6-2	52	0	0	0	0	0	0	2	12	9	3	26	4	5	9	7	1	0	0	0	0	52	0	0	0	0	0	0	0	0	0	3.3	2.4	4.4	one spike
int-c	int-c.25	NGB 115443	Foma	6-3	52	0	0	0	0	0	0	2	2	10	10	24	5	6	8	6	3	0	0	0	0	52	0	0	0	0	0	0	0	0	0	3.4	2.5	4.4	one spike
int-c	int-c.25	NGB 115443	Foma	6-4	45	0	0	0	0	0	0	0	2	8	7	17	3	2	5	12	6	0	0	0	0	45	0	0	0	0	0	0	0	0	0	3.6	2.7	4.4	one spike
int-c	int-c.25	NGB 115443	Foma	6-5	56	0	0	0	0	0	1	1	5	10	9	26	5	6	3	9	5	1	1	0	0	56	0	0	0	0	0	0	0	0	0	3.5	2	4.8	one spike
int-c	int-c.25	NGB 115443	Foma	6-6	59	0	0	0	0	0	1	0	4	18	10	33	7	7	4	7	1	0	0	0	0	59	0	0	0	0	0	0	0	0	0	3.3	2.1	4.3	one spike
vrs1	int-d.11	NGB 115429	Foma	2-1	24	0	0	0	0	0	0	0	1	0	1	2	1	10	8	3	0	0	0	0	0	24	0	0	0	0	0	0	0	0	0	3.7	2.6	4.1	one spike
vrs1	int-d.11	NGB 115429	Foma	2-2	25	0	0	0	0	0	0	0	0	1	0	1	1	6	8	9	0	0	0	0	0	25	0	0	0	0	0	0	0	0	0	3.8	2.9	4.2	one spike
vrs1	int-d.11	NGB 115429	Foma	2-3	25	0	0	0	0	0	0	0	0	0	2	2	1	3	13	6	0	0	0	0	0	25	0	0	0	0	0	0	0	0	0	3.8	3.2	4.1	one spike
vrs1	int-d.11	NGB 115429	Foma	2-4	29	0	0	0	0	0	0	0	0	2	0	2	3	8	10	6	0	0	0	0	0	29	0	0	0	0	0	0	0	0	0	3.7	2.9	4.2	one spike
vrs1	int-d.11	NGB 115429	Foma	2-5	26	0	0	0	0	0	0	0	0	0	2	2	1	13	8	2	0	0	0	0	0	26	0	0	0	0	0	0	0	0	0	3.7	3.1	4.1	one spike
vrs1	int-d.11	NGB 115429	Foma	4-1	23	0	0	0	0	0	0	0	0	1	1	2	4	11	5	1	0	0	0	0	0	23	0	0	0	0	0	0	0	0	0	3.6	2.8	4.1	one spike
vrs1	int-d.11	NGB 115429	Foma	4-2	25	0	0	0	0	0	0	0	0	0	2	2	7	6	9	1	0	0	0	0	0	25	0	0	0	0	0	0	0	0	0	3.6	3.1	4	one spike
vrs1	int-d.11	NGB 115429	Foma	4-3	27	0	0	0	0	0	0	0	0	1	4	5	5	7	10	0	0	0	0	0	0	27	0	0	0	0	0	0	0	0	0	3.6	2.8	4	one spike
vrs1	int-d.11	NGB 115429	Foma	4-4	29	0	0	0	0	0	0	0	0	0	3	3	4	7	12	3	0	0	0	0	0	29	0	0	0	0	0	0	0	0	0	3.7	3.1	4	one spike
vrs1	int-d.11	NGB 115429	Foma	4-5	31	0	0	0	0	0	0	0	0	1	1	2	9	12	7	1	0	0	0	0	0	31	0	0	0	0	0	0	0	0	0	3.6	2.9	4.2	one spike
vrs1	int-d.11	NGB 115429	Foma	4-6	24	0	0	0	0	0	0	0	0	0	3	3	6	10	4	1	0	0	0	0	0	24	0	0	0	0	0	0	0	0	0	3.6	3.2	4.1	one spike
vrs1	int-d.11	NGB 115429	Foma	5-1	24	0	0	0	0	0	0	0	0	0	0	0	3	8	10	3	0	0	0	0	0	24	0	0	0	0	0	0	0	0	0	3.7	3.3	4.1	one spike
vrs1	int-d.11	NGB 115429	Foma	5-2	24	0	0	0	0	0	0	0	0	0	3	3	2	9	9	1	0	0	0	0	0	24	0	0	0	0	0	0	0	0	0	3.7	3.2	4.1	one spike
vrs1	int-d.11	NGB 115429	Foma	5-3	27	0	0	0	0	0	0	0	0	1	2	3	2	8	14	0	0	0	0	0	0	27	0	0	0	0	0	0	0	0	0	3.6	2.8	3.9	one spike
vrs1	int-d.11	NGB 115429	Foma	5-4	23	0	0	0	0	0	0	0	0	0	3	3	5	12	3	0	0	0	0	0	0	23	0	0	0	0	0	0	0	0	0	3.5	3.1	3.8	one spike
vrs1	int-d.11	NGB 115429	Foma	5-5	26	0	0	0	0	0	0	0	0	2	1	3	2	6	12	3	0	0	0	0	0	26	0	0	0	0	0	0	0	0	0	3.7	2.9	4.1	one spike
vrs1	int-d.11	NGB 115429	Foma	5-6	24	0	0	0	0	0	0	0	0	1	1	2	2	6	12	2	0	0	0	0	0	24	0	0	0	0	0	0	0	0	0	3.7	2.9	4.2	one spike
vrs1	int-d.11	NGB 115429	Foma	6-1	27	0	0	0	0	0	0	0	0	0	0	0	1	8	11	6	1	0	0	0	0	27	0	0	0	0	0	0	0	0	0	3.9	3.4	4.3	one spike
vrs1	int-d.11	NGB 115429	Foma	6-2	28	0	0	0	0	0	0	0	0	0	1	1	2	5	12	8	0	0	0	0	0	28	0	0	0	0	0	0	0	0	0	3.8	3.2	4.1	one spike
vrs1	int-d.11	NGB 115429	Foma	6-3	26	0	0	0	0	0	0	0	0	0	0	0	2	3	17	4	0	0	0	0	0	26	0	0	0	0	0	0	0	0	0	3.8	3.4	4.2	one spike
vrs1	int-d.11	NGB 115429	Foma	6-4	28	0	0	0	0	0	0	0	0	0	0	0	0	5	13	10	0	0	0	0	0	28	0	0	0	0	0	0	0	0	0	3.9	3.5	4.2	one spike
vrs1	int-d.11	NGB 115429	Foma	6-5	23	0	0	0	0	0	0	0	0	0	0	0	2	4	11	6	0	0	0	0	0	23	0	0	0	0	0	0	0	0	0	3.9	3.5	4.1	one spike
vrs1	int-d.11	NGB 115429	Foma	6-6	27	0	0	0	0	0	0	0	0	1	1	2	3	5	15	2	0	0	0	0	0	27	0	0	0	0	0	0	0	0	0	3.7	2.8	4.1	one spike
vrs1	int-d.22	NGB 115440	Foma	1-1	62	0	0	0	0	2	20	12	0	1	5	40	8	9	5	0	0	0	0	0	0	62	0	0	0	0	0	0	0	0	0	2.8	1.8	3.8	one spike
vrs1	int-d.22	NGB 115440	Foma	1-2	78	0	0	0	0	1	3	10	10	18	8	50	2	5	15	6	0	0	0	0	0	78	0	0	0	0	0	0	0	0	0	3.1	1.9	4.1	one spike
vrs1	int-d.22	NGB 115440	Foma	1-3	53	0	0	0	6	5	11	5	1	1	2	31	9	9	4	0	0	0	0	0	0	53	0	0	0	0	0	0	0	0	0	2.7	1.6	3.9	one spike
vrs1	int-d.22	NGB 115440	Foma	1-4	71	0	0	0	0	2	2	28	9	2	2	45	9	10	7	0	0	0	0	0	0	71	0	0	0	0	0	0	0	0	0	2.9	1.9	4	one spike
vrs1	int-d.22	NGB 115440	Foma	14-1	35	0	0	0	0	4	4	2	1	1	2	14	5	9	7	0	0	0	0	0	0	35	0	0	0	0	0	0	0	0	0	3.1	1.9	3.9	one spike
vrs1	int-d.22	NGB 115440	Foma	14-2	72	0	0	0	1	0	5	23	13	3	0	45	7	14	4	2	0	0	0	0	0	72	0	0	0	0	0	0	0	0	0	2.9	1.6	4.2	one spike
vrs1	int-d.22	NGB 115440	Foma	14-3	64	0	0	0	0	0	1	2	14	16	4	37	1	10	11	5	0	0	0	0	0	64	0	0	0	0	0	0	0	0	0	3.2	2.1	4.2	one spike
vrs1	int-d.22	NGB 115440	Foma	14-4	83	0	0	0	1	1	6	11	9	14	10	52	3	8	14	6	0	0	0	0	0	83	0	0	0	0	0	0	0	0	0	3.1	1.7	4.2	one spike
vrs1	int-d.22	NGB 115440	Foma	14-5	54	0	0	0	2	6	9	10	0	2	3	32	4	13	3	2	0	0	0	0	0	54	0	0	0	0	0	0	0	0	0	2.8	1.7	4.1	one spike
vrs1	int-d.22	NGB 115440	Foma	14-6	63	0	0	0	0	4	6	21	6	0	1	38	4	10	9	2	0	0	0	0	0	63	0	0	0	0	0	0	0	0	0	2.9	1.8	4.1	one spike
vrs1	int-d.22	NGB 115440	Foma	1-5	61	0	0	0	1	2	3	15	14	1	0	36	4	13	8	0	0	0	0	0	0	61	0	0	0	0	0	0	0	0	0	2.9	1.6	4	one spike
vrs1	int-d.22	NGB 115440	Foma	1-6	73	0	0	0	0	0	0	2	7	22	9	40	8	9	11	4	1	0	0	0	0	73	0	0	0	0	0	0	0	0	0	3.3	2.4	4.3	one spike
vrs1	int-d.22	NGB 115440	Foma	2-1	65	0	0	0	0	0	1	8	15	19	6	49	0	5	7	2	0	0	0	0	0	63	0	0	0	0	0	0	0	0	0	3	2.2	4.2	one spike
vrs1	int-d.22	NGB 115440	Foma	2-2	56	0	0	0	0	0	2	7	16	7	0	32	1	2	14	7	0	0	0	0	0	56	0	0	0	0	0	0	0	0	0	3.2	2.1	4.2	one spike
vrs1	int-d.22	NGB 115440	Foma	2-3	63	0	0	0	0	0	0	4	13	13	7	37	2	6	11	7	0	0	0	0	0	63	0	0	0	0	0	0	0	0	0	3.2	2.4	4.2	one spike
vrs1	int-d.22	NGB 115440	Foma	2-4	58	0	0	0	0	3	5	21	5	1	0	35	4	7	11	1	0	0	0	0	0	58	0	0	0	0	0	0	0	0	0	2.9	1.9	4.2	one spike
vrs1	int-d.22	NGB 115440	Foma	2-5	40	0	0	0	0	1	0	4	8	1	2	16	2	13	8	1	0	0	0	0	0	40	0	0	0	0	0	0	0	0	0	3.3	1.9	4	one spike
vrs1	int-d.22	NGB 115440	Foma	2-6	67	0	0	0	0	1	1	7	24	6	2	41	1	11	13	1	0	0	0	0	0	67	0	0	0	0	0	0	0	0	0	3.1	1.9	4.2	one spike
vrs1	int-d.22	NGB 115440	Foma	7-1	75	0	0	0	0	1	6	13	15	8	5	48	5	6	11	4	1	0	0	0	0	75	0	0	0	0	0	0	0	0	0	3	1.8	4.3	one spike
vrs1	int-d.22	NGB 115440	Foma	7-2	45	0	0	0	0	3	6	9	1	0	4	23	5	8	7	2	0	0	0	0	0	45	0	0	0	0	0	0	0	0	0	3	1.9	4.1	one spike
vrs1	int-d.22	NGB 115440	Foma	7-3	70	0	0	0	0	5	12	19	9	1	0	46	5	5	13	1	0	0	0	0	0	70	0	0	0	0	0	0	0	0	0	2.8	1.8	4	one spike
vrs1	int-d.22	NGB 115440	Foma	7-4	55	0	0	0	0	1	13	15	2	1	2	34	3	11	7	0	0	0	0	0	0	55	0	0	0	0	0	0	0	0	0	2.8	2	3.9	one spike
vrs1	int-d.22	NGB 115440	Foma	7-5	56	0	0	0	1	7	15	5	1	0	3	32	4	9	9	2	0	0	0	0	0	56	0	0	0	0	0	0	0	0	0	2.9	1.7	4	one spike
vrs1	int-d.22	NGB 115440	Foma	7-6	65	0	0	0	0	1	9	18	9	4	1	42	5	8	10	0	0	0	0	0	0	65	0	0	0	0	0	0	0	0	0	2.9	1.9	4	one spike
vrs4	int-e.20	NGB 115438	Foma	11-1	56	0	0	0	0	1	1	2	5	9	5	23	4	11	9	8	1	0	0	0	0	56	0	0	0	0	0	0	0	0	0	3.4	2	4.3	one spike
vrs4	int-e.20	NGB 115438	Foma	11-2	49	0	0	0	0	0	0	2	3	9	4	18	6	7	9	8	1	0	0	0	0	49	0	0	0	0	0	0	0	0	0	3.5	2.4	4.3	one spike
vrs4	int-e.20	NGB 115438	Foma	11-3	44	0	0	0	0	1	2	3	5	5	3	19	5	9	11	0	0	0	0	0	0	44	0	0	0	0	0	0	0	0	0	3.2	1.8	3.9	one spike
vrs4	int-e.20	NGB 115438	Foma	11-4	40	0	0	0	0	0	0	1	3	5	3	12	4	3	11	9	1	0	0	0	0	40	0	0	0	0	0	0	0	0	0	3.5	2.5	4.3	one spike
vrs4	int-e.20	NGB 115438	Foma	11-5	34	0	0	0	0	0	1	3	4	1	6	15	9	9	1	0	0	0	0	0	0	34	0	0	0	0	0	0	0	0	0	3.2	2.2	3.8	one spike
vrs4	int-e.20	NGB 115438	Foma	11-6	37	0	0	0	0	0	0	2	9	0	1	12	1	9	13	1	1	0	0	0	0	37	0	0	0	0	0	0	0	0	0	3.4	2.4	4.3	one spike
vrs4	int-e.20	NGB 115438	Foma	12-1	45	0	0	0	0	0	1	3	3	7	3	17	4	6	15	3	0	0	0	0	0	45	0	0	0	0	0	0	0	0	0	3.4	2.1	4	one spike
vrs4	int-e.20	NGB 115438	Foma	12-2	46	0	0	0	0	0	0	3	2	5	9	19	2	8	11	4	2	0	0	0	0	46	0	0	0	0	0	0	0	0	0	3.4	2.4	4.3	one spike
vrs4	int-e.20	NGB 115438	Foma	12-3	54	0	0	0	0	0	0	0	3	9	14	26	5	6	12	4	1	0	0	0	0	54	0	0	0	0	0	0	0	0	0	3.4	2.6	4.3	one spike
vrs4	int-e.20	NGB 115438	Foma	12-4	44	0	0	0	0	0	1	3	5	5	2	16	5	9	9	5	0	0	0	0	0	44	0	0	0	0	0	0	0	0	0	3.4	2.2	4.2	one spike
vrs4	int-e.20	NGB 115438	Foma	12-5	35	0	0	0	0	0	1	3	3	1	1	9	8	13	4	1	0	0	0	0	0	35	0	0	0	0	0	0	0	0	0	3.3	2.1	4.1	one spike
vrs4	int-e.20	NGB 115438	Foma	12-6	49	0	0	0	0	2	1	2	3	3	6	17	4	6	12	10	0	0	0	0	0	49	0	0	0	0	0	0	0	0	0	3.4	2	4.1	one spike
vrs4	int-e.20	NGB 115438	Foma	3-1	54	0	0	0	0	0	1	5	4	6	6	22	3	4	16	6	3	0	0	0	0	54	0	0	0	0	0	0	0	0	0	3.4	2.1	4.4	one spike
vrs4	int-e.20	NGB 115438	Foma	3-2	51	0	0	0	0	0	0	4	1	5	6	16	6	8	11	8	2	0	0	0	0	51	0	0	0	0	0	0	0	0	0	3.5	2.3	4.4	one spike
vrs4	int-e.20	NGB 115438	Foma	3-3	44	0	0	0	0	0	0	0	5	5	5	15	1	7	9	10	2	0	0	0	0	44	0	0	0	0	0	0	0	0	0	3.6	2.6	4.3	one spike
vrs4	int-e.20	NGB 115438	Foma	3-4	53	0	0	0	0	0	1	1	3	9	10	24	4	4	11	9	1	0	0	0	0	53	0	0	0	0	0	0	0	0	0	3.4	2.2	4.3	one spike
vrs4	int-e.20	NGB 115438	Foma	3-5	54	0	0	0	0	0	0	2	8	8	6	24	6	11	9	4	0	0	0	0	0	54	0	0	0	0	0	0	0	0	0	3.3	2.3	4	one spike
vrs4	int-e.20	NGB 115438	Foma	3-6	51	0	0	0	0	0	1	4	8	8	1	22	10	12	7	0	0	0	0	0	0	51	0	0	0	0	0	0	0	0	0	3.2	2.1	3.9	one spike
vrs4	int-e.20	NGB 115438	Foma	4-1	41	0	0	0	0	0	0	2	3	3	2	10	0	7	12	11	1	0	0	0	0	41	0	0	0	0	0	0	0	0	0	3.6	2.4	4.4	one spike
vrs4	int-e.20	NGB 115438	Foma	4-2	32	0	0	0	0	0	1	3	1	0	1	6	3	7	9	7	0	0	0	0	0	32	0	0	0	0	0	0	0	0	0	3.6	2.1	4.1	one spike
vrs4	int-e.20	NGB 115438	Foma	4-3	45	0	0	0	0	0	2	5	3	2	3	15	3	7	11	9	0	0	0	0	0	45	0	0	0	0	0	0	0	0	0	3.4	2.1	4.1	one spike
vrs4	int-e.20	NGB 115438	Foma	4-4	29	0	0	0	0	0	0	1	1	2	0	4	5	6	10	3	1	0	0	0	0	29	0	0	0	0	0	0	0	0	0	3.6	2.5	4.4	one spike
vrs4	int-e.20	NGB 115438	Foma	4-5	39	0	0	0	0	0	0	5	2	4	3	14	1	8	13	3	0	0	0	0	0	39	0	0	0	0	0	0	0	0	0	3.4	2.4	4.1	one spike
vrs4	int-e.20	NGB 115438	Foma	4-6	36	0	0	0	0	1	1	2	3	1	4	12	3	7	13	1	0	0	0	0	0	36	0	0	0	0	0	0	0	0	0	3.4	1.9	4	one spike
int-f	int-f.19	NGB 115437	Foma	4-1	35	0	0	0	0	0	0	0	0	0	2	2	2	6	12	10	1	2	0	0	0	35	0	0	0	0	0	0	0	0	0	3.9	3.2	4.5	one spike
int-f	int-f.19	NGB 115437	Foma	4-2	32	0	0	0	0	0	0	0	0	0	1	1	1	5	10	11	3	1	0	0	0	32	0	0	0	0	0	0	0	0	0	4	3.2	4.5	one spike
int-f	int-f.19	NGB 115437	Foma	4-3	41	0	0	0	0	0	0	0	3	2	4	9	11	6	9	4	2	0	0	0	0	41	0	0	0	0	0	0	0	0	0	3.5	2.6	4.3	one spike
int-f	int-f.19	NGB 115437	Foma	4-4	36	0	0	0	0	0	0	1	1	1	3	6	8	5	7	9	1	0	0	0	0	36	0	0	0	0	0	0	0	0	0	3.6	2.5	4.3	one spike
int-f	int-f.19	NGB 115437	Foma	4-5	37	0	0	0	0	0	0	1	4	0	2	7	2	4	9	12	3	0	0	0	0	37	0	0	0	0	0	0	0	0	0	3.7	2.4	4.3	one spike
int-f	int-f.19	NGB 115437	Foma	4-6	37	0	0	0	0	0	0	0	2	0	1	3	8	4	14	6	2	0	0	0	0	37	0	0	0	0	0	0	0	0	0	3.7	2.6	4.3	one spike
int-f	int-f.19	NGB 115437	Foma	5-1	47	0	0	0	0	0	0	0	0	4	2	6	9	13	11	4	4	0	0	0	0	47	0	0	0	0	0	0	0	0	0	3.7	2.9	4.4	one spike
int-f	int-f.19	NGB 115437	Foma	5-2	50	0	0	0	0	0	0	0	1	1	7	9	5	7	10	14	3	2	0	0	0	50	0	0	0	0	0	0	0	0	0	3.8	2.7	4.6	one spike
int-f	int-f.19	NGB 115437	Foma	5-3	44	0	0	0	0	0	0	0	2	3	5	10	7	8	10	5	3	1	0	0	0	44	0	0	0	0	0	0	0	0	0	3.6	2.5	4.6	one spike
int-f	int-f.19	NGB 115437	Foma	5-4	33	0	0	0	0	0	0	1	2	1	5	9	5	8	8	2	0	1	0	0	0	33	0	0	0	0	0	0	0	0	0	3.5	2.5	4.7	one spike
int-f	int-f.19	NGB 115437	Foma	5-5	36	0	0	0	0	0	1	0	0	1	5	7	8	6	9	3	2	1	0	0	0	36	0	0	0	0	0	0	0	0	0	3.6	2.2	4.5	one spike
int-f	int-f.19	NGB 115437	Foma	5-6	42	0	0	0	0	0	0	0	1	3	4	8	9	6	12	4	2	0	1	0	0	42	0	0	0	0	0	0	0	0	0	3.6	2.7	4.8	one spike
int-f	int-f.19	NGB 115437	Foma	6-1	30	0	0	0	0	0	0	1	2	2	4	9	2	3	6	7	3	0	0	0	0	30	0	0	0	0	0	0	0	0	0	3.6	2.3	4.3	one spike
int-f	int-f.19	NGB 115437	Foma	6-2	30	0	0	0	0	0	0	0	1	1	3	5	4	2	6	7	6	0	0	0	0	30	0	0	0	0	0	0	0	0	0	3.8	2.7	4.5	one spike
int-f	int-f.19	NGB 115437	Foma	6-3	29	0	0	0	0	0	0	0	0	0	5	5	3	2	10	7	2	0	0	0	0	29	0	0	0	0	0	0	0	0	0	3.8	3	4.4	one spike
int-f	int-f.19	NGB 115437	Foma	6-4	28	0	0	0	0	0	0	0	1	1	1	3	1	6	11	7	0	0	0	0	0	28	0	0	0	0	0	0	0	0	0	3.7	2.7	4.1	one spike
int-f	int-f.19	NGB 115437	Foma	6-5	30	0	0	0	0	0	0	0	0	0	4	4	8	5	7	5	1	0	0	0	0	30	0	0	0	0	0	0	0	0	0	3.7	3.2	4.3	one spike
int-f	int-f.19	NGB 115437	Foma	6-6	41	0	0	0	0	0	0	0	2	5	5	12	5	10	12	0	0	0	2	0	0	41	0	0	0	0	0	0	0	0	0	3.5	2.6	5	one spike
int-f	int-f.19	NGB 115437	Foma	7-1	33	0	0	0	0	0	0	1	1	0	0	2	0	4	12	10	5	0	0	0	0	33	0	0	0	0	0	0	0	0	0	3.9	2.4	4.5	one spike
int-f	int-f.19	NGB 115437	Foma	7-2	37	0	0	0	0	0	0	0	3	3	5	11	5	11	8	2	0	0	0	0	0	37	0	0	0	0	0	0	0	0	0	3.5	2.6	4	one spike
int-f	int-f.19	NGB 115437	Foma	7-3	46	0	0	0	0	0	0	0	1	6	4	11	10	11	8	4	2	0	0	0	0	46	0	0	0	0	0	0	0	0	0	3.5	2.7	4.3	one spike
int-f	int-f.19	NGB 115437	Foma	7-4	43	0	0	0	0	0	0	0	2	1	3	6	7	9	11	9	1	0	0	0	0	43	0	0	0	0	0	0	0	0	0	3.7	2.6	4.3	one spike
int-f	int-f.19	NGB 115437	Foma	7-5	49	0	0	0	0	0	0	0	1	4	4	9	9	14	9	6	2	0	0	0	0	49	0	0	0	0	0	0	0	0	0	3.6	2.7	4.5	one spike
int-f	int-f.19	NGB 115437	Foma	7-6	31	0	0	0	0	0	0	0	0	4	0	4	2	5	10	9	1	0	0	0	0	31	0	0	0	0	0	0	0	0	0	3.7	2.8	4.4	one spike
wt	Barke	--	Barke	16-1	28	0	0	0	0	0	0	0	0	0	0	0	2	6	13	7	0	0	0	0	0	28	0	0	0	0	0	0	0	0	0	3.8	3.3	4.1	one spike
wt	Barke	--	Barke	16-2	29	0	0	0	0	0	0	0	0	0	1	1	4	11	9	3	1	0	0	0	0	29	0	0	0	0	0	0	0	0	0	3.7	3.1	4.5	one spike
wt	Barke	--	Barke	16-3	30	0	0	0	0	0	0	0	0	0	0	0	1	8	3	6	9	2	1	0	0	30	0	0	0	0	0	0	0	0	0	4.1	3.4	4.8	one spike
wt	Barke	--	Barke	16-4	20	0	0	0	0	0	0	0	0	0	0	0	4	7	9	0	0	0	0	0	0	20	0	0	0	0	0	0	0	0	0	3.7	3.4	4	one spike
wt	Barke	--	Barke	16-5	28	0	0	0	0	0	0	0	0	0	1	1	4	8	9	6	0	0	0	0	0	28	0	0	0	0	0	0	0	0	0	3.8	3.2	4.2	one spike
wt	Barke	--	Barke	16-6	28	0	0	0	0	0	0	0	0	0	1	1	2	3	8	12	2	0	0	0	0	28	0	0	0	0	0	0	0	0	0	3.9	3.1	4.3	one spike
wt	Barke	--	Barke	19-1	25	0	0	0	0	0	0	0	0	0	0	0	4	4	9	8	0	0	0	0	0	25	0	0	0	0	0	0	0	0	0	3.8	3.3	4.2	one spike
wt	Barke	--	Barke	19-2	27	0	0	0	0	0	0	0	0	0	1	1	1	5	14	6	0	0	0	0	0	27	0	0	0	0	0	0	0	0	0	3.9	3.2	4.2	one spike
wt	Barke	--	Barke	19-3	25	0	0	0	0	0	0	0	0	0	2	2	4	9	6	4	0	0	0	0	0	25	0	0	0	0	0	0	0	0	0	3.7	3.2	4.2	one spike
wt	Barke	--	Barke	19-4	27	0	0	0	0	0	0	0	0	1	3	4	4	12	6	1	0	0	0	0	0	27	0	0	0	0	0	0	0	0	0	3.6	2.9	4	one spike
wt	Barke	--	Barke	19-5	26	0	0	0	0	0	0	0	0	0	1	1	1	8	8	8	0	0	0	0	0	26	0	0	0	0	0	0	0	0	0	3.8	3.2	4.2	one spike
wt	Barke	--	Barke	19-6	24	0	0	0	0	0	0	0	0	1	1	2	2	6	12	2	0	0	0	0	0	24	0	0	0	0	0	0	0	0	0	3.7	2.8	4.1	one spike
wt	Barke	--	Barke	5-1	27	0	0	0	0	0	0	0	0	0	1	1	3	5	8	8	2	0	0	0	0	27	0	0	0	0	0	0	0	0	0	3.8	3.2	4.3	one spike
wt	Barke	--	Barke	5-2	26	0	0	0	0	0	0	0	0	0	0	0	1	2	6	6	10	1	0	0	0	26	0	0	0	0	0	0	0	0	0	4.1	3.4	4.5	one spike
wt	Barke	--	Barke	5-3	25	0	0	0	0	0	0	0	0	0	2	2	2	6	12	3	0	0	0	0	0	25	0	0	0	0	0	0	0	0	0	3.8	3.2	4.2	one spike
wt	Barke	--	Barke	5-4	29	0	0	0	0	0	0	0	0	0	0	0	4	3	11	10	1	0	0	0	0	29	0	0	0	0	0	0	0	0	0	3.9	3.4	4.3	one spike
wt	Barke	--	Barke	5-5	28	0	0	0	0	0	0	0	1	0	0	1	3	6	8	8	2	0	0	0	0	28	0	0	0	0	0	0	0	0	0	3.8	2.6	4.3	one spike
wt	Barke	--	Barke	5-6	28	0	0	0	0	0	0	0	0	0	1	1	2	1	7	13	4	0	0	0	0	28	0	0	0	0	0	0	0	0	0	4	3.2	4.5	one spike
wt	Barke	--	Barke	7-1	27	0	0	0	0	0	0	0	0	0	0	0	1	8	11	7	0	0	0	0	0	27	0	0	0	0	0	0	0	0	0	3.8	3.3	4.2	one spike
wt	Barke	--	Barke	7-2	25	0	0	0	0	0	0	0	0	0	1	1	1	3	8	11	1	0	0	0	0	25	0	0	0	0	0	0	0	0	0	4	3.2	4.5	one spike
wt	Barke	--	Barke	7-3	30	0	0	0	0	0	0	0	0	0	0	0	1	3	6	10	10	0	0	0	0	30	0	0	0	0	0	0	0	0	0	4.1	3.4	4.5	one spike
wt	Barke	--	Barke	7-4	33	0	0	0	0	0	0	0	0	0	0	0	0	5	14	11	3	0	0	0	0	33	0	0	0	0	0	0	0	0	0	4	3.5	4.4	one spike
wt	Barke	--	Barke	7-5	28	0	0	0	0	0	0	0	0	1	1	2	4	7	11	3	1	0	0	0	0	28	0	0	0	0	0	0	0	0	0	3.7	2.9	4.3	one spike
wt	Barke	--	Barke	7-6	24	0	0	0	0	0	0	0	0	0	1	1	3	9	6	5	0	0	0	0	0	24	0	0	0	0	0	0	0	0	0	3.8	3.2	4.1	one spike
vrs1	11910BC	--	Barke	13-1	55	0	0	0	0	0	0	0	1	9	14	24	10	7	10	2	2	0	0	0	0	55	0	0	0	0	0	0	0	0	0	3.4	2.7	4.3	one spike
vrs1	11910BC	--	Barke	13-2	70	0	0	0	0	0	0	0	4	8	9	21	24	13	9	3	0	0	0	0	0	70	0	0	0	0	0	0	0	0	0	3.4	2.6	4.1	one spike
vrs1	11910BC	--	Barke	13-3	56	0	0	0	0	0	0	6	13	14	7	40	10	5	1	0	0	0	0	0	0	56	0	0	0	0	0	0	0	0	0	3	2.4	3.9	one spike
vrs1	11910BC	--	Barke	13-4	76	0	0	0	0	1	1	7	12	15	19	55	8	11	2	0	0	0	0	0	0	76	0	0	0	0	0	0	0	0	0	3	1.9	3.8	one spike
vrs1	11910BC	--	Barke	13-5	68	0	0	0	0	0	0	0	0	6	14	20	14	13	13	8	0	0	0	0	0	68	0	0	0	0	0	0	0	0	0	3.5	2.8	4.2	one spike
vrs1	11910BC	--	Barke	13-6	57	0	0	0	0	0	0	3	4	14	7	28	16	10	3	0	0	0	0	0	0	57	0	0	0	0	0	0	0	0	0	3.2	2.3	3.9	one spike
vrs1	11910BC	--	Barke	16-1	65	0	0	0	0	0	1	0	4	9	18	32	14	12	6	1	0	0	0	0	0	65	0	0	0	0	0	0	0	0	0	3.3	2.1	4	one spike
vrs1	11910BC	--	Barke	16-2	66	0	0	0	0	0	0	0	0	1	4	5	12	20	17	9	3	0	0	0	0	66	0	0	0	0	0	0	0	0	0	3.7	3	4.4	one spike
vrs1	11910BC	--	Barke	16-3	75	0	0	0	0	0	0	0	0	3	10	13	17	22	12	10	0	1	0	0	0	75	0	0	0	0	0	0	0	0	0	3.6	2.8	4.7	one spike
vrs1	11910BC	--	Barke	16-4	70	0	0	0	0	0	0	0	2	9	14	25	21	20	4	0	0	0	0	0	0	70	0	0	0	0	0	0	0	0	0	3.3	2.7	3.9	one spike
vrs1	11910BC	--	Barke	16-5	53	0	0	0	0	1	1	8	13	9	8	40	9	3	1	0	0	0	0	0	0	53	0	0	0	0	0	0	0	0	0	2.9	1.9	3.8	one spike
vrs1	11910BC	--	Barke	16-6	65	0	0	0	0	0	0	0	0	7	16	23	22	14	4	2	0	0	0	0	0	65	0	0	0	0	0	0	0	0	0	3.4	2.8	4.1	one spike
vrs1	11910BC	--	Barke	4-1	43	0	0	0	0	0	1	2	10	5	8	26	9	7	1	0	0	0	0	0	0	43	0	0	0	0	0	0	0	0	0	3.1	2.2	3.8	one spike
vrs1	11910BC	--	Barke	4-2	73	0	0	0	0	0	0	0	2	8	15	25	16	24	6	2	0	0	0	0	0	73	0	0	0	0	0	0	0	0	0	3.4	2.7	4.1	one spike
vrs1	11910BC	--	Barke	4-3	59	0	0	0	0	0	0	0	4	9	16	29	13	6	10	1	0	0	0	0	0	59	0	0	0	0	0	0	0	0	0	3.3	2.6	4.1	one spike
vrs1	11910BC	--	Barke	4-4	61	0	0	0	0	0	0	0	8	18	14	40	7	5	9	0	0	0	0	0	0	61	0	0	0	0	0	0	0	0	0	3.2	2.5	4	one spike
vrs1	11910BC	--	Barke	4-5	67	0	0	0	0	0	0	3	9	17	16	45	8	7	7	0	0	0	0	0	0	67	0	0	0	0	0	0	0	0	0	3.1	2.3	3.9	one spike
vrs1	11910BC	--	Barke	4-6	80	0	0	0	0	0	0	2	4	7	21	34	20	13	11	1	1	0	0	0	0	80	0	0	0	0	0	0	0	0	0	3.3	2.4	4.3	one spike
vrs1	11910BC	--	Barke	6-1	74	0	0	0	0	0	0	5	13	16	13	47	8	14	3	2	0	0	0	0	0	74	0	0	0	0	0	0	0	0	0	3.1	2.4	4.2	one spike
vrs1	11910BC	--	Barke	6-2	59	0	0	0	0	0	0	8	8	17	8	41	5	9	4	0	0	0	0	0	0	59	0	0	0	0	0	0	0	0	0	3	2.3	4	one spike
vrs1	11910BC	--	Barke	6-3	82	0	0	0	0	0	1	2	10	16	17	46	12	13	11	0	0	0	0	0	0	82	0	0	0	0	0	0	0	0	0	3.2	2.2	3.9	one spike
vrs1	11910BC	--	Barke	6-4	76	0	0	0	0	0	0	3	2	11	12	28	16	13	15	4	0	0	0	0	0	76	0	0	0	0	0	0	0	0	0	3.4	2.4	4.2	one spike
vrs1	11910BC	--	Barke	6-5	76	0	0	0	0	0	0	1	7	10	12	30	15	13	7	9	1	1	0	0	0	76	0	0	0	0	0	0	0	0	0	3.4	2.5	4.5	one spike
vrs1	11910BC	--	Barke	6-6	64	0	0	0	0	0	0	5	8	20	12	45	9	9	1	0	0	0	0	0	0	64	0	0	0	0	0	0	0	0	0	3	2.4	3.9	one spike
vrs1	8408BC	--	Barke	11-1	68	0	0	0	0	0	1	2	6	18	17	44	5	12	5	2	0	0	0	0	0	68	0	0	0	0	0	0	0	0	0	3.2	2.2	4.1	one spike
vrs1	8408BC	--	Barke	11-2	72	0	0	0	0	0	0	0	1	11	18	30	20	8	8	5	1	0	0	0	0	72	0	0	0	0	0	0	0	0	0	3.4	2.7	4.3	one spike
vrs1	8408BC	--	Barke	11-3	61	0	0	0	0	0	4	11	14	7	7	43	6	11	1	0	0	0	0	0	0	61	0	0	0	0	0	0	0	0	0	2.9	2.1	3.9	one spike
vrs1	8408BC	--	Barke	11-4	37	0	0	0	0	0	2	4	9	2	0	17	7	10	3	0	0	0	0	0	0	37	0	0	0	0	0	0	0	0	0	3.1	2.1	3.8	one spike
vrs1	8408BC	--	Barke	11-5	53	0	0	0	0	0	0	7	14	12	5	38	9	6	0	0	0	0	0	0	0	53	0	0	0	0	0	0	0	0	0	3	2.3	3.7	one spike
vrs1	8408BC	--	Barke	11-6	78	0	0	0	0	1	0	2	10	15	19	47	10	7	11	3	0	0	0	0	0	78	0	0	0	0	0	0	0	0	0	3.2	1.9	4.1	one spike
vrs1	8408BC	--	Barke	15-1	78	0	0	0	0	0	0	5	16	20	15	56	5	12	3	2	0	0	0	0	0	78	0	0	0	0	0	0	0	0	0	3.1	2.3	4	one spike
vrs1	8408BC	--	Barke	15-2	83	0	0	0	0	0	0	3	9	12	24	48	13	8	11	3	0	0	0	0	0	83	0	0	0	0	0	0	0	0	0	3.2	2.4	4.1	one spike
vrs1	8408BC	--	Barke	15-3	75	0	0	0	0	0	2	3	4	18	14	41	16	12	6	0	0	0	0	0	0	75	0	0	0	0	0	0	0	0	0	3.2	2.1	3.9	one spike
vrs1	8408BC	--	Barke	15-4	65	0	0	0	0	0	0	2	2	14	18	36	10	8	9	2	0	0	0	0	0	65	0	0	0	0	0	0	0	0	0	3.3	2.3	4	one spike
vrs1	8408BC	--	Barke	15-5	59	0	0	0	0	0	1	8	18	10	5	42	3	9	3	2	0	0	0	0	0	59	0	0	0	0	0	0	0	0	0	3	2.2	4.1	one spike
vrs1	8408BC	--	Barke	15-6	70	0	0	0	0	0	0	2	4	12	15	33	8	14	11	4	0	0	0	0	0	70	0	0	0	0	0	0	0	0	0	3.3	2.4	4.1	one spike
vrs1	8408BC	--	Barke	16-1	78	0	0	0	0	0	0	1	9	13	20	43	13	6	10	6	0	0	0	0	0	78	0	0	0	0	0	0	0	0	0	3.3	2.5	4.2	one spike
vrs1	8408BC	--	Barke	16-2	80	0	0	0	0	0	0	3	6	19	24	52	9	12	5	2	0	0	0	0	0	80	0	0	0	0	0	0	0	0	0	3.2	2.4	4	one spike
vrs1	8408BC	--	Barke	16-3	59	0	0	0	0	0	0	7	15	9	6	37	13	6	3	0	0	0	0	0	0	59	0	0	0	0	0	0	0	0	0	3	2.3	3.9	one spike
vrs1	8408BC	--	Barke	16-4	74	0	0	0	0	0	0	2	3	10	26	41	12	6	13	0	2	0	0	0	0	74	0	0	0	0	0	0	0	0	0	3.3	2.4	4.3	one spike
vrs1	8408BC	--	Barke	16-5	51	0	0	0	0	0	1	12	13	1	2	29	14	6	2	0	0	0	0	0	0	51	0	0	0	0	0	0	0	0	0	3	2.2	4	one spike
vrs1	8408BC	--	Barke	16-6	62	0	0	0	0	0	2	5	11	17	7	42	6	12	2	0	0	0	0	0	0	62	0	0	0	0	0	0	0	0	0	3	2.1	3.8	one spike
wt	Montcalm	CIho 7149	Montcalm	1	74	0	0	0	0	0	0	0	0	0	3	3	6	28	23	6	8	0	0	0	0	74	0	0	0	0	0	0	0	0	0	3.8	3	4.4	one spike
wt	Montcalm	CIho 7149	Montcalm	2	57	0	0	0	0	0	0	0	0	3	1	4	7	16	19	7	2	0	0	0	0	55	0	0	0	0	0	0	0	0	0	3.7	2.9	4.4	one spike
wt	Montcalm	CIho 7149	Montcalm	3	57	0	0	0	0	0	0	0	3	0	1	4	5	26	14	6	1	1	0	0	0	57	0	0	0	0	0	0	0	0	0	3.7	2.6	4.6	one spike
wt	Montcalm	CIho 7149	Montcalm	4	71	0	0	0	0	0	0	0	1	1	7	9	10	23	18	11	0	0	0	0	0	71	0	0	0	0	0	0	0	0	0	3.7	2.7	4.2	one spike
wt	Montcalm	CIho 7149	Montcalm	5	63	0	0	0	0	0	0	0	0	0	3	3	12	27	13	5	3	0	0	0	0	63	0	0	0	0	0	0	0	0	0	3.7	3.1	4.5	one spike
wt	Montcalm	CIho 7149	Montcalm	6	51	0	0	0	0	0	0	0	2	0	0	2	6	22	10	9	2	0	0	0	0	51	0	0	0	0	0	0	0	0	0	3.7	2.6	4.4	one spike
wt	Montcalm	CIho 7149	Montcalm	7	67	0	0	0	0	0	0	0	0	4	3	7	12	21	19	6	2	0	0	0	0	67	0	0	0	0	0	0	0	0	0	3.7	2.8	4.3	one spike
wt	Montcalm	CIho 7149	Montcalm	8	44	0	0	0	0	0	0	0	0	1	2	3	12	18	8	3	0	0	0	0	0	44	0	0	0	0	0	0	0	0	0	3.6	3	4.1	one spike
wt	Montcalm	CIho 7149	Montcalm	9	72	0	0	0	0	0	0	0	0	2	8	10	11	28	18	5	0	0	0	0	0	72	0	0	0	0	0	0	0	0	0	3.6	2.9	4.2	one spike
wt	Montcalm	CIho 7149	Montcalm	10	65	0	0	0	0	0	0	1	1	2	6	10	11	23	13	7	1	0	0	0	0	65	0	0	0	0	0	0	0	0	0	3.6	2.4	4.4	one spike
wt	Montcalm	CIho 7149	Montcalm	11	65	0	0	0	0	0	0	0	2	2	4	8	16	23	13	4	1	0	0	0	0	65	0	0	0	0	0	0	0	0	0	3.6	2.7	4.3	one spike
wt	Montcalm	CIho 7149	Montcalm	12	54	0	0	0	0	0	0	1	0	0	4	5	8	20	13	7	1	0	0	0	0	54	0	0	0	0	0	0	0	0	0	3.7	2.3	4.5	one spike
als	als1.a	GSHO 1065	Montcalm	1	24	0	0	0	0	0	0	1	1	2	8	12	7	3	2	0	0	0	0	0	0	24	0	0	0	0	0	0	0	0	0	3.3	2.5	3.9	one spike
als	als1.a	GSHO 1065	Montcalm	2	34	0	0	0	0	0	0	1	4	1	6	12	9	9	3	1	0	0	0	0	0	34	0	0	0	0	0	0	0	0	0	3.3	2.4	4.1	one spike
als	als1.a	GSHO 1065	Montcalm	3	21	0	0	0	0	0	0	0	0	1	4	5	4	6	5	0	1	0	0	0	0	21	0	0	0	0	0	0	0	0	0	3.5	2.9	4.4	one spike
als	als1.a	GSHO 1065	Montcalm	4	26	0	0	0	0	0	0	0	0	0	3	3	5	9	7	1	1	0	0	0	0	26	0	0	0	0	0	0	0	0	0	3.6	3.2	4.5	one spike
als	als1.a	GSHO 1065	Montcalm	5	25	0	0	0	0	0	0	0	0	4	3	7	7	7	3	1	0	0	0	0	0	25	0	0	0	0	0	0	0	0	0	3.4	2.9	4.1	one spike
als	als1.a	GSHO 1065	Montcalm	6	20	0	0	0	0	0	0	0	2	5	7	14	3	3	0	0	0	0	0	0	0	20	0	0	0	0	0	0	0	0	0	3.1	2.6	3.6	one spike
als	als1.a	GSHO 1065	Montcalm	7	25	0	0	0	0	0	0	0	0	1	5	6	8	9	2	0	0	0	0	0	0	25	0	0	0	0	0	0	0	0	0	3.5	2.9	3.9	one spike
als	als1.a	GSHO 1065	Montcalm	8	22	0	0	0	0	0	0	1	1	2	3	7	10	4	1	0	0	0	0	0	0	22	0	0	0	0	0	0	0	0	0	3.3	2.4	3.9	one spike
wt	Bowman	PI 483237	Bowman	7-1	62	0	0	0	0	0	0	0	0	0	0	0	5	10	19	21	6	1	0	0	0	62	0	0	0	0	0	0	0	0	0	3.9	3.4	4.6	5 mL seed
wt	Bowman	PI 483237	Bowman	7-2	64	0	0	0	0	0	0	0	0	0	2	2	2	15	13	26	4	1	1	0	0	64	0	0	0	0	0	0	0	0	0	3.9	3.1	4.9	5 mL seed
wt	Bowman	PI 483237	Bowman	7-3	72	0	0	0	0	0	0	0	0	0	1	1	9	15	23	21	3	0	0	0	0	72	0	0	0	0	0	0	0	0	0	3.8	3.2	4.3	5 mL seed
wt	Bowman	PI 483237	Bowman	7-4	66	0	0	0	0	0	0	0	0	1	2	3	7	14	24	12	5	1	0	0	0	66	0	0	0	0	0	0	0	0	0	3.8	2.8	4.5	5 mL seed
wt	Bowman	PI 483237	Bowman	12-1	61	0	0	0	0	0	0	0	0	1	0	1	1	7	18	22	12	0	0	0	0	61	0	0	0	0	0	0	0	0	0	4	2.8	4.5	5 mL seed
wt	Bowman	PI 483237	Bowman	12-2	61	0	0	0	0	0	0	0	0	0	3	3	3	5	21	19	10	0	0	0	0	61	0	0	0	0	0	0	0	0	0	4	3.2	4.5	5 mL seed
wt	Bowman	PI 483237	Bowman	12-3	62	0	0	0	0	0	0	0	0	0	0	0	5	5	21	21	8	2	0	0	0	62	0	0	0	0	0	0	0	0	0	4	3.3	4.6	5 mL seed
wt	Bowman	PI 483237	Bowman	12-4	68	0	0	0	0	0	0	0	0	1	1	2	5	13	24	19	3	2	0	0	0	68	0	0	0	0	0	0	0	0	0	3.9	2.8	4.6	5 mL seed
wt	Bowman	PI 483237	Bowman	9-1	59	0	0	0	0	0	0	0	0	0	1	1	1	6	13	21	13	4	0	0	0	59	0	0	0	0	0	0	0	0	0	4.1	3.2	4.7	5 mL seed
wt	Bowman	PI 483237	Bowman	9-2	58	0	0	0	0	0	0	0	0	0	0	0	4	8	11	19	12	4	0	0	0	58	0	0	0	0	0	0	0	0	0	4	3.3	4.6	5 mL seed
wt	Bowman	PI 483237	Bowman	9-3	61	0	0	0	0	0	0	0	0	0	2	2	5	7	19	14	10	4	0	0	0	61	0	0	0	0	0	0	0	0	0	4	3.2	4.7	5 mL seed
wt	Bowman	PI 483237	Bowman	9-4	61	0	0	0	0	0	0	0	0	0	3	3	4	8	19	16	6	5	0	0	0	61	0	0	0	0	0	0	0	0	0	3.9	3	4.6	5 mL seed
vrs3	int-a.1	GSHO 2055	Bowman	14-1	77	0	0	0	0	0	1	1	1	5	8	16	23	14	14	9	1	0	0	0	0	77	0	0	0	0	0	0	0	0	0	3.5	2.2	4.5	5 mL seed
vrs3	int-a.1	GSHO 2055	Bowman	14-2	75	0	0	0	0	0	0	1	1	5	15	22	15	16	10	6	5	0	0	0	1	75	0	0	0	0	0	0	0	0	0	3.5	2.5	5.3	5 mL seed
vrs3	int-a.1	GSHO 2055	Bowman	14-3	76	0	0	0	0	0	0	0	2	7	8	17	21	18	14	5	1	0	0	0	0	76	0	0	0	0	0	0	0	0	0	3.5	2.7	4.3	5 mL seed
vrs3	int-a.1	GSHO 2055	Bowman	14-4	77	0	0	0	0	0	0	0	3	5	11	19	15	18	16	6	1	2	0	0	0	77	0	0	0	0	0	0	0	0	0	3.6	2.6	4.7	5 mL seed
vrs3	int-a.1	GSHO 2055	Bowman	3-1	85	0	0	0	0	0	0	5	4	11	17	37	15	15	12	4	1	0	0	1	0	85	0	0	0	0	0	0	0	0	0	3.4	2.4	5.1	5 mL seed
vrs3	int-a.1	GSHO 2055	Bowman	3-2	85	0	0	0	0	0	0	1	2	13	23	39	17	16	8	1	2	2	0	0	0	85	0	0	0	0	0	0	0	0	0	3.4	2.5	4.7	5 mL seed
vrs3	int-a.1	GSHO 2055	Bowman	3-3	84	0	0	0	0	0	1	0	7	10	22	40	18	10	10	4	1	1	0	0	0	84	0	0	0	0	0	0	0	0	0	3.3	2	4.5	5 mL seed
vrs3	int-a.1	GSHO 2055	Bowman	3-4	96	0	0	0	0	1	1	2	6	13	26	49	25	9	9	4	0	0	0	0	0	96	0	0	0	0	0	0	0	0	0	3.2	1.9	4.2	5 mL seed
vrs3	int-a.1	GSHO 2055	Bowman	10-1	71	0	0	0	0	0	0	0	0	3	6	9	11	16	23	6	5	1	0	0	0	71	0	0	0	0	0	0	0	0	0	3.7	2.8	4.6	5 mL seed
vrs3	int-a.1	GSHO 2055	Bowman	10-2	77	0	0	0	0	0	0	0	0	3	6	9	15	15	21	11	4	1	0	1	0	77	0	0	0	0	0	0	0	0	0	3.7	2.9	5.2	5 mL seed
vrs3	int-a.1	GSHO 2055	Bowman	10-3	79	0	0	0	0	0	0	0	0	4	15	19	16	22	9	10	3	0	0	0	0	79	0	0	0	0	0	0	0	0	0	3.6	2.9	4.5	5 mL seed
vrs3	int-a.1	GSHO 2055	Bowman	10-4	84	0	0	0	0	0	0	0	0	11	21	32	15	17	11	8	1	0	0	0	0	84	0	0	0	0	0	0	0	0	0	3.5	2.8	4.3	5 mL seed
vrs3	vrs3.f	GSHO 2056	Bowman	9-1	76	0	0	0	0	0	1	2	3	5	6	17	9	22	20	3	5	0	0	0	0	76	0	0	0	0	0	0	0	0	0	3.5	2.2	4.3	5 mL seed
vrs3	vrs3.f	GSHO 2056	Bowman	9-2	79	0	0	0	0	0	0	0	4	4	13	21	16	15	14	5	6	2	0	0	0	79	0	0	0	0	0	0	0	0	0	3.6	2.7	4.7	5 mL seed
vrs3	vrs3.f	GSHO 2056	Bowman	9-3	82	0	0	0	0	0	0	0	2	10	11	23	22	12	13	8	4	0	0	0	0	82	0	0	0	0	0	0	0	0	0	3.5	2.6	4.5	5 mL seed
vrs3	vrs3.f	GSHO 2056	Bowman	9-4	85	0	0	0	0	1	0	0	2	7	15	25	17	19	11	7	5	1	0	0	0	85	0	0	0	0	0	0	0	0	0	3.5	1.9	4.6	5 mL seed
vrs3	vrs3.f	GSHO 2056	Bowman	13-1	88	0	0	0	0	0	0	0	2	4	21	27	21	18	13	6	2	1	0	0	0	88	0	0	0	0	0	0	0	0	0	3.5	2.5	4.7	5 mL seed
vrs3	vrs3.f	GSHO 2056	Bowman	13-2	88	0	0	0	0	0	0	2	4	7	16	29	20	17	15	5	2	0	0	0	0	88	0	0	0	0	0	0	0	0	0	3.4	2.3	4.4	5 mL seed
vrs3	vrs3.f	GSHO 2056	Bowman	13-3	87	0	0	0	0	0	1	0	6	5	19	31	13	17	17	7	2	0	0	0	0	87	0	0	0	0	0	0	0	0	0	3.5	2.2	4.4	5 mL seed
vrs3	vrs3.f	GSHO 2056	Bowman	13-4	94	0	0	0	0	0	0	4	7	12	22	45	27	14	7	1	0	0	0	0	0	94	0	0	0	0	0	0	0	0	0	3.2	2.4	4	5 mL seed
vrs3	vrs3.f	GSHO 2056	Bowman	8-1	71	0	0	0	0	0	0	1	1	3	5	10	15	13	20	8	4	0	0	1	0	71	0	0	0	0	0	0	0	0	0	3.7	2.4	5.1	5 mL seed
vrs3	vrs3.f	GSHO 2056	Bowman	8-2	80	0	0	0	0	0	0	0	0	3	13	16	11	23	16	9	4	1	0	0	0	80	0	0	0	0	0	0	0	0	0	3.6	2.8	4.5	5 mL seed
vrs3	vrs3.f	GSHO 2056	Bowman	8-3	76	0	0	0	0	0	0	0	0	4	12	16	17	16	10	12	5	0	0	0	0	76	0	0	0	0	0	0	0	0	0	3.6	2.8	4.5	5 mL seed
vrs3	vrs3.f	GSHO 2056	Bowman	8-4	78	0	0	0	0	0	0	0	0	6	6	12	16	19	15	13	2	1	0	0	0	78	0	0	0	0	0	0	0	0	0	3.6	2.8	4.6	5 mL seed
int-b	int-b.3	GSHO 2129	Bowman	3-1	72	0	0	0	0	0	0	0	2	1	7	10	11	13	25	10	2	1	0	0	0	72	0	0	0	0	0	0	0	0	0	3.7	2.5	4.5	5 mL seed
int-b	int-b.3	GSHO 2129	Bowman	3-2	79	0	0	0	0	0	1	1	1	5	11	19	9	14	15	16	5	0	1	0	0	79	0	0	0	0	0	0	0	0	0	3.6	2.1	4.9	5 mL seed
int-b	int-b.3	GSHO 2129	Bowman	3-3	86	0	0	0	0	0	2	1	4	2	12	21	18	18	16	11	1	1	0	0	0	86	0	0	0	0	0	0	0	0	0	3.5	2.2	4.5	5 mL seed
int-b	int-b.3	GSHO 2129	Bowman	3-4	88	0	0	0	0	0	1	0	6	5	14	26	18	16	18	7	2	1	0	0	0	88	0	0	0	0	0	0	0	0	0	3.5	2.2	4.6	5 mL seed
int-b	int-b.3	GSHO 2129	Bowman	6-1	82	0	0	0	0	0	0	1	4	4	9	18	7	18	24	12	2	1	0	0	0	82	0	0	0	0	0	0	0	0	0	3.6	2.4	4.6	5 mL seed
int-b	int-b.3	GSHO 2129	Bowman	6-2	75	0	0	0	0	0	0	0	0	2	7	9	9	12	24	11	10	0	0	0	0	75	0	0	0	0	0	0	0	0	0	3.8	2.9	4.5	5 mL seed
int-b	int-b.3	GSHO 2129	Bowman	6-3	75	0	0	0	0	0	0	1	0	5	4	10	4	16	20	20	4	1	0	0	0	75	0	0	0	0	0	0	0	0	0	3.8	2.4	4.6	5 mL seed
int-b	int-b.3	GSHO 2129	Bowman	6-4	87	0	0	0	0	0	1	0	3	4	14	22	12	18	27	7	1	0	0	0	0	87	0	0	0	0	0	0	0	0	0	3.6	2.2	4.4	5 mL seed
int-b	int-b.3	GSHO 2129	Bowman	8-1	76	0	0	0	0	0	0	0	0	4	10	14	11	13	23	12	1	2	0	0	0	76	0	0	0	0	0	0	0	0	0	3.7	2.8	4.7	5 mL seed
int-b	int-b.3	GSHO 2129	Bowman	8-2	80	0	0	0	0	0	0	1	2	3	8	14	8	16	21	12	7	1	1	0	0	80	0	0	0	0	0	0	0	0	0	3.7	2.5	4.8	5 mL seed
int-b	int-b.3	GSHO 2129	Bowman	8-3	76	0	0	0	0	0	0	2	0	4	8	14	9	14	26	9	4	0	0	0	0	76	0	0	0	0	0	0	0	0	0	3.7	2.5	4.4	5 mL seed
int-b	int-b.3	GSHO 2129	Bowman	8-4	90	0	0	0	0	0	0	1	2	9	17	29	20	12	19	8	2	0	0	0	0	90	0	0	0	0	0	0	0	0	0	3.5	2.5	4.4	5 mL seed
int-c	int-c.5	GSHO 2003	Bowman	14-1	88	0	0	0	0	0	0	3	4	4	19	30	17	14	13	13	1	0	0	0	0	88	0	0	0	0	0	0	0	0	0	3.5	2.4	4.4	5 mL seed
int-c	int-c.5	GSHO 2003	Bowman	14-2	83	0	0	0	0	0	1	3	2	8	10	24	14	10	17	15	3	0	0	0	0	83	0	0	0	0	0	0	0	0	0	3.5	2.2	4.5	5 mL seed
int-c	int-c.5	GSHO 2003	Bowman	14-3	89	0	0	0	0	0	0	1	5	9	16	31	19	11	15	11	1	1	0	0	0	89	0	0	0	0	0	0	0	0	0	3.5	2.4	4.5	5 mL seed
int-c	int-c.5	GSHO 2003	Bowman	14-4	93	0	0	0	0	1	2	2	4	13	8	30	20	20	14	7	1	1	0	0	0	93	0	0	0	0	0	0	0	0	0	3.4	1.9	4.5	5 mL seed
int-c	int-c.5	GSHO 2003	Bowman	16-1	87	0	0	0	0	0	0	2	3	7	15	27	15	17	16	12	0	0	0	0	0	87	0	0	0	0	0	0	0	0	0	3.5	2.5	4.1	5 mL seed
int-c	int-c.5	GSHO 2003	Bowman	16-2	94	0	0	0	0	0	0	1	8	13	21	43	13	9	16	10	3	0	0	0	0	94	0	0	0	0	0	0	0	0	0	3.4	2.4	4.4	5 mL seed
int-c	int-c.5	GSHO 2003	Bowman	16-3	93	0	0	0	0	1	1	2	7	13	16	40	10	12	15	13	3	0	0	0	0	93	0	0	0	0	0	0	0	0	0	3.4	2	4.4	5 mL seed
int-c	int-c.5	GSHO 2003	Bowman	16-4	94	0	0	0	0	0	1	1	6	19	17	44	8	15	22	4	1	0	0	0	0	94	0	0	0	0	0	0	0	0	0	3.4	2	4.3	5 mL seed
int-c	int-c.5	GSHO 2003	Bowman	13-1	77	0	0	0	0	0	0	1	1	5	12	19	9	12	17	13	7	0	0	0	0	77	0	0	0	0	0	0	0	0	0	3.6	2.4	4.4	5 mL seed
int-c	int-c.5	GSHO 2003	Bowman	13-2	80	0	0	0	0	0	1	0	3	5	16	25	9	14	13	14	4	1	0	0	0	80	0	0	0	0	0	0	0	0	0	3.6	2.1	4.7	5 mL seed
int-c	int-c.5	GSHO 2003	Bowman	13-3	80	0	0	0	0	0	1	1	3	5	9	19	14	9	13	15	7	3	0	0	0	80	0	0	0	0	0	0	0	0	0	3.6	2.1	4.6	5 mL seed
int-c	int-c.5	GSHO 2003	Bowman	13-4	99	0	0	0	0	0	0	0	9	12	19	40	27	12	11	7	1	1	0	0	0	99	0	0	0	0	0	0	0	0	0	3.4	2.5	4.5	5 mL seed
vrs1	vrs1.a	GSHO 1907	Bowman	1-1	94	0	0	0	0	0	0	1	6	16	16	39	20	16	13	5	1	0	0	0	0	94	0	0	0	0	0	0	0	0	0	3.4	2.5	4.3	5 mL seed
vrs1	vrs1.a	GSHO 1907	Bowman	1-2	97	0	0	0	0	0	0	3	5	18	19	45	14	14	17	6	1	0	0	0	0	97	0	0	0	0	0	0	0	0	0	3.3	2.3	4.4	5 mL seed
vrs1	vrs1.a	GSHO 1907	Bowman	1-3	89	0	0	0	0	0	0	1	6	11	16	34	20	17	14	4	0	0	0	0	0	89	0	0	0	0	0	0	0	0	0	3.4	2.5	4.2	5 mL seed
vrs1	vrs1.a	GSHO 1907	Bowman	1-4	107	0	0	0	0	0	0	3	18	18	29	68	18	17	4	0	0	0	0	0	0	107	0	0	0	0	0	0	0	0	0	3.1	2.4	3.9	5 mL seed
vrs1	vrs1.a	GSHO 1907	Bowman	18-1	92	0	0	0	0	0	1	5	7	16	20	49	7	16	14	6	0	0	0	0	0	92	0	0	0	0	0	0	0	0	0	3.3	2.2	4.1	5 mL seed
vrs1	vrs1.a	GSHO 1907	Bowman	18-2	93	0	0	0	0	0	1	0	7	11	27	46	14	17	10	6	0	0	0	0	0	93	0	0	0	0	0	0	0	0	0	3.3	2.1	4.1	5 mL seed
vrs1	vrs1.a	GSHO 1907	Bowman	18-3	103	0	0	0	0	0	0	4	9	27	25	65	11	12	12	2	1	0	0	0	0	103	0	0	0	0	0	0	0	0	0	3.2	2.4	4.4	5 mL seed
vrs1	vrs1.a	GSHO 1907	Bowman	18-4	111	0	0	0	1	0	1	5	20	32	21	80	9	11	8	3	0	0	0	0	0	111	0	0	0	0	0	0	0	0	0	3.1	1.7	4.1	5 mL seed
vrs1	vrs1.a	GSHO 1907	Bowman	8-1	92	0	0	0	0	0	0	2	7	14	18	41	11	20	18	2	0	0	0	0	0	92	0	0	0	0	0	0	0	0	0	3.3	2.4	4	5 mL seed
vrs1	vrs1.a	GSHO 1907	Bowman	8-2	81	0	0	0	0	0	0	0	1	8	15	24	19	13	22	3	0	0	0	0	0	81	0	0	0	0	0	0	0	0	0	3.5	2.5	4.2	5 mL seed
vrs1	vrs1.a	GSHO 1907	Bowman	8-3	94	0	0	0	0	0	0	4	6	14	21	45	13	15	14	6	1	0	0	0	0	94	0	0	0	0	0	0	0	0	0	3.3	2.3	4.3	5 mL seed
vrs1	vrs1.a	GSHO 1907	Bowman	8-4	90	0	0	0	0	0	0	0	2	9	25	36	18	15	15	6	0	0	0	0	0	90	0	0	0	0	0	0	0	0	0	3.4	2.6	4.1	5 mL seed
vrs4	vrs4.k	GSHO 1986	Bowman	16-1	88	0	0	0	0	0	1	0	0	4	8	13	32	21	16	5	1	0	0	0	0	88	0	0	0	0	0	0	0	0	0	3.5	2.2	4.5	5 mL seed
vrs4	vrs4.k	GSHO 1986	Bowman	16-2	89	0	0	0	0	0	0	0	3	8	11	22	23	30	9	4	1	0	0	0	0	89	0	0	0	0	0	0	0	0	0	3.5	2.5	4.3	5 mL seed
vrs4	vrs4.k	GSHO 1986	Bowman	16-3	92	0	0	0	0	0	0	0	0	5	15	20	26	29	13	4	0	0	0	0	0	92	0	0	0	0	0	0	0	0	0	3.5	2.8	4.2	5 mL seed
vrs4	vrs4.k	GSHO 1986	Bowman	16-4	93	0	0	0	0	0	0	1	2	6	15	24	17	34	18	0	0	0	0	0	0	93	0	0	0	0	0	0	0	0	0	3.5	2.4	4	5 mL seed
vrs4	vrs4.k	GSHO 1986	Bowman	11-1	101	0	0	0	0	0	2	1	4	11	17	35	29	19	13	5	0	0	0	0	0	101	0	0	0	0	0	0	0	0	0	3.4	2.2	4.2	5 mL seed
vrs4	vrs4.k	GSHO 1986	Bowman	11-2	96	0	0	0	0	0	0	0	3	10	21	34	31	21	6	3	0	1	0	0	0	96	0	0	0	0	0	0	0	0	0	3.4	2.6	4.5	5 mL seed
vrs4	vrs4.k	GSHO 1986	Bowman	11-3	94	0	0	0	0	0	1	2	5	2	17	27	28	28	9	2	0	0	0	0	0	94	0	0	0	0	0	0	0	0	0	3.4	2.2	4.2	5 mL seed
vrs4	vrs4.k	GSHO 1986	Bowman	11-4	100	0	0	0	0	0	0	2	3	13	18	36	30	19	12	3	0	0	0	0	0	100	0	0	0	0	0	0	0	0	0	3.4	2.4	4	5 mL seed
vrs4	vrs4.k	GSHO 1986	Bowman	7-1	89	0	0	0	0	0	1	0	5	5	18	29	18	22	12	6	2	0	0	0	0	89	0	0	0	0	0	0	0	0	0	3.5	2.2	4.3	5 mL seed
vrs4	vrs4.k	GSHO 1986	Bowman	7-2	94	0	0	0	0	0	0	0	2	7	16	25	29	25	12	3	0	0	0	0	0	94	0	0	0	0	0	0	0	0	0	3.4	2.7	4.1	5 mL seed
vrs4	vrs4.k	GSHO 1986	Bowman	7-3	99	0	0	0	0	0	0	4	3	9	16	32	20	31	13	2	1	0	0	0	0	99	0	0	0	0	0	0	0	0	0	3.4	2.4	4.3	5 mL seed
vrs4	vrs4.k	GSHO 1986	Bowman	7-4	95	0	0	0	0	0	0	0	6	10	21	37	22	25	7	1	2	0	1	0	0	95	0	0	0	0	0	0	0	0	0	3.4	2.6	4.9	5 mL seed
int-m	int-m.85	GSHO 2273	Bowman	8-1	60	0	0	0	0	0	0	0	0	1	1	2	6	13	16	10	8	2	2	1	0	60	0	0	0	0	0	0	0	0	0	3.9	2.9	5.1	5 mL seed
int-m	int-m.85	GSHO 2273	Bowman	8-2	65	0	0	0	0	0	0	0	0	0	0	0	4	10	17	14	9	5	4	1	1	65	0	0	0	0	0	0	0	0	0	4.1	3.3	5.3	5 mL seed
int-m	int-m.85	GSHO 2273	Bowman	8-3	66	0	0	0	0	0	0	0	0	0	2	2	4	5	23	20	7	3	2	0	0	66	0	0	0	0	0	0	0	0	0	4	3.1	4.9	5 mL seed
int-m	int-m.85	GSHO 2273	Bowman	8-4	65	0	0	0	0	0	0	0	0	0	4	4	3	16	15	14	9	3	1	0	0	65	0	0	0	0	0	0	0	0	0	3.9	3.1	4.8	5 mL seed
int-m	int-m.85	GSHO 2273	Bowman	16-1	60	0	0	0	0	0	0	0	0	1	1	2	2	8	14	17	10	2	3	2	0	60	0	0	0	0	0	0	0	0	0	4.1	3	5.2	5 mL seed
int-m	int-m.85	GSHO 2273	Bowman	16-2	61	0	0	0	0	0	0	0	0	0	1	1	5	9	15	10	16	4	0	1	0	61	0	0	0	0	0	0	0	0	0	4	3.2	5	5 mL seed
int-m	int-m.85	GSHO 2273	Bowman	16-3	60	0	0	0	0	0	0	0	0	0	1	1	3	14	11	16	10	5	0	0	0	60	0	0	0	0	0	0	0	0	0	4	3.2	4.7	5 mL seed
int-m	int-m.85	GSHO 2273	Bowman	5-1	60	0	0	0	0	0	0	0	0	1	1	2	4	12	14	12	11	3	2	0	0	60	0	0	0	0	0	0	0	0	0	4	2.9	4.8	5 mL seed
int-m	int-m.85	GSHO 2273	Bowman	5-2	59	0	0	0	0	0	0	0	0	0	1	1	5	5	16	20	5	6	1	0	0	59	0	0	0	0	0	0	0	0	0	4	3.1	4.8	5 mL seed
int-m	int-m.85	GSHO 2273	Bowman	5-3	61	0	0	0	0	0	0	0	0	0	0	0	5	10	17	22	6	1	0	0	0	61	0	0	0	0	0	0	0	0	0	3.9	3.4	4.5	5 mL seed
wt	Bonus	GSHO 464	Bonus	13-1	66	0	0	0	0	0	0	0	0	0	4	4	5	13	28	15	1	0	0	0	0	66	0	0	0	0	0	0	0	0	0	3.8	3.2	4.3	5 mL seed
wt	Bonus	GSHO 464	Bonus	13-2	65	0	0	0	0	0	0	0	0	0	2	2	7	12	23	19	2	0	0	0	0	65	0	0	0	0	0	0	0	0	0	3.8	3.2	4.3	5 mL seed
wt	Bonus	GSHO 464	Bonus	13-3	65	0	0	0	0	0	0	0	0	0	7	7	5	15	22	13	3	0	0	0	0	65	0	0	0	0	0	0	0	0	0	3.8	3	4.4	5 mL seed
wt	Bonus	GSHO 464	Bonus	13-4	68	0	0	0	0	0	0	1	0	0	3	4	12	11	30	8	3	0	0	0	0	68	0	0	0	0	0	0	0	0	0	3.7	2.5	4.4	5 mL seed
wt	Bonus	GSHO 464	Bonus	9-1	65	0	0	0	0	0	0	0	0	1	2	3	9	17	20	12	3	1	0	0	0	65	0	0	0	0	0	0	0	0	0	3.8	3	4.6	5 mL seed
wt	Bonus	GSHO 464	Bonus	9-2	63	0	0	0	0	0	0	0	1	1	3	5	3	17	20	12	6	0	0	0	0	63	0	0	0	0	0	0	0	0	0	3.8	2.6	4.5	5 mL seed
wt	Bonus	GSHO 464	Bonus	9-3	67	0	0	0	0	0	0	0	0	1	5	6	5	20	22	11	3	0	0	0	0	67	0	0	0	0	0	0	0	0	0	3.8	3	4.4	5 mL seed
wt	Bonus	GSHO 464	Bonus	9-4	69	0	0	0	0	0	0	0	0	1	3	4	8	20	24	8	5	0	0	0	0	69	0	0	0	0	0	0	0	0	0	3.8	2.9	4.4	5 mL seed
wt	Bonus	GSHO 464	Bonus	10-1	62	0	0	0	0	0	0	0	0	0	0	0	5	11	18	21	5	2	0	0	0	62	0	0	0	0	0	0	0	0	0	3.9	3.3	4.6	5 mL seed
wt	Bonus	GSHO 464	Bonus	10-2	64	0	0	0	0	0	0	0	0	0	1	1	3	13	25	18	2	1	1	0	0	64	0	0	0	0	0	0	0	0	0	3.9	3.1	4.9	5 mL seed
wt	Bonus	GSHO 464	Bonus	10-3	62	0	0	0	0	0	0	0	0	0	1	1	5	20	17	17	2	0	0	0	0	62	0	0	0	0	0	0	0	0	0	3.8	3.2	4.4	5 mL seed
wt	Bonus	GSHO 464	Bonus	10-4	61	0	0	0	0	0	0	0	0	0	0	0	5	16	21	16	2	1	0	0	0	61	0	0	0	0	0	0	0	0	0	3.9	3.3	4.6	5 mL seed
wt	Bonus	GSHO 464	Bonus	12-1	62	0	0	0	0	0	0	0	0	0	0	0	3	11	26	16	3	3	0	0	0	62	0	0	0	0	0	0	0	0	0	3.9	3.4	4.5	5 mL seed
wt	Bonus	GSHO 464	Bonus	12-2	63	0	0	0	0	0	0	0	0	0	1	1	4	10	24	18	6	0	0	0	0	63	0	0	0	0	0	0	0	0	0	3.9	3.2	4.5	5 mL seed
wt	Bonus	GSHO 464	Bonus	12-3	68	0	0	0	0	0	0	0	0	1	1	2	8	11	29	15	3	0	0	0	0	68	0	0	0	0	0	0	0	0	0	3.8	2.9	4.5	5 mL seed
wt	Bonus	GSHO 464	Bonus	12-4	64	0	0	0	0	0	0	0	0	0	0	0	4	14	25	13	8	0	0	0	0	64	0	0	0	0	0	0	0	0	0	3.9	3.3	4.3	5 mL seed
vrs3	int-a.64	NGB 115482	Bonus	15-1	63	0	0	0	0	0	0	0	2	5	12	19	6	4	12	13	6	3	0	0	0	63	0	0	0	0	0	0	0	0	0	3.7	2.6	4.6	5 mL seed
vrs3	int-a.64	NGB 115482	Bonus	15-2	67	0	0	0	0	0	0	0	4	8	12	24	8	5	9	10	7	3	1	0	0	67	0	0	0	0	0	0	0	0	0	3.6	2.7	4.8	5 mL seed
vrs3	int-a.64	NGB 115482	Bonus	15-3	70	0	0	0	0	0	0	2	4	6	9	21	5	3	15	14	9	3	0	0	0	70	0	0	0	0	0	0	0	0	0	3.7	2.4	4.6	5 mL seed
vrs3	int-a.64	NGB 115482	Bonus	15-4	66	0	0	0	0	0	0	0	7	7	7	21	5	7	8	13	11	1	0	0	0	66	0	0	0	0	0	0	0	0	0	3.6	2.6	4.5	5 mL seed
vrs3	int-a.64	NGB 115482	Bonus	5-1	70	0	0	0	0	0	0	0	3	9	9	21	6	15	11	12	4	1	0	0	0	70	0	0	0	0	0	0	0	0	0	3.6	2.5	4.6	5 mL seed
vrs3	int-a.64	NGB 115482	Bonus	5-2	73	0	0	0	0	0	0	2	4	8	9	23	8	11	15	11	4	1	0	0	0	73	0	0	0	0	0	0	0	0	0	3.5	2.3	4.6	5 mL seed
vrs3	int-a.64	NGB 115482	Bonus	5-3	76	0	0	0	0	0	0	4	4	9	11	28	8	13	12	12	3	0	0	0	0	76	0	0	0	0	0	0	0	0	0	3.5	2.4	4.4	5 mL seed
vrs3	int-a.64	NGB 115482	Bonus	5-4	77	0	0	0	0	0	0	2	3	13	10	28	11	13	8	11	6	0	0	0	0	77	0	0	0	0	0	0	0	0	0	3.5	2.4	4.5	5 mL seed
vrs3	int-a.64	NGB 115482	Bonus	2-1	59	0	0	0	0	0	0	0	0	4	4	8	2	9	14	15	10	1	0	0	0	59	0	0	0	0	0	0	0	0	0	3.9	2.8	4.6	5 mL seed
vrs3	int-a.64	NGB 115482	Bonus	2-2	68	0	0	0	0	0	2	2	6	9	9	28	3	1	9	13	9	5	0	0	0	68	0	0	0	0	0	0	0	0	0	3.6	2.1	4.6	5 mL seed
vrs3	int-a.64	NGB 115482	Bonus	2-3	67	0	0	0	0	0	0	2	4	6	9	21	7	4	6	13	14	2	0	0	0	67	0	0	0	0	0	0	0	0	0	3.7	2.3	4.5	5 mL seed
vrs3	int-a.64	NGB 115482	Bonus	2-4	68	0	0	0	0	0	0	0	5	4	6	15	10	11	9	13	8	2	0	0	0	68	0	0	0	0	0	0	0	0	0	3.7	2.6	4.7	5 mL seed
int-b	int-b.75	NGB 115493	Bonus	11-1	72	0	0	0	0	0	0	2	3	4	4	13	12	11	13	11	8	4	0	0	0	72	0	0	0	0	0	0	0	0	0	3.7	2.4	4.7	5 mL seed
int-b	int-b.75	NGB 115493	Bonus	11-2	75	0	0	0	0	0	1	1	2	3	13	20	8	18	10	5	9	4	1	0	0	75	0	0	0	0	0	0	0	0	0	3.6	2.1	4.8	5 mL seed
int-b	int-b.75	NGB 115493	Bonus	11-3	76	0	0	0	0	0	0	1	5	4	9	19	15	15	12	9	4	2	0	0	0	76	0	0	0	0	0	0	0	0	0	3.6	2.5	4.6	5 mL seed
int-b	int-b.75	NGB 115493	Bonus	11-4	75	0	0	0	0	0	0	1	1	2	10	14	14	14	15	9	7	2	0	0	0	75	0	0	0	0	0	0	0	0	0	3.7	2.4	4.7	5 mL seed
int-b	int-b.75	NGB 115493	Bonus	8-1	71	0	0	0	0	0	0	0	1	5	3	9	10	13	14	10	10	5	0	0	0	71	0	0	0	0	0	0	0	0	0	3.8	2.7	4.6	5 mL seed
int-b	int-b.75	NGB 115493	Bonus	8-2	76	0	0	0	0	0	0	0	1	5	11	17	12	17	11	12	7	0	0	0	0	76	0	0	0	0	0	0	0	0	0	3.6	2.7	4.5	5 mL seed
int-b	int-b.75	NGB 115493	Bonus	8-3	76	0	0	0	0	0	0	0	2	8	9	19	23	7	11	9	5	2	0	0	0	76	0	0	0	0	0	0	0	0	0	3.6	2.7	4.6	5 mL seed
int-b	int-b.75	NGB 115493	Bonus	12-1	75	0	0	0	0	0	0	0	3	7	8	18	16	15	11	8	7	0	0	0	0	75	0	0	0	0	0	0	0	0	0	3.6	2.6	4.5	5 mL seed
int-b	int-b.75	NGB 115493	Bonus	12-2	71	0	0	0	0	0	0	0	2	8	3	13	7	14	13	13	7	2	1	1	0	71	0	0	0	0	0	0	0	0	0	3.7	2.6	5.1	5 mL seed
int-b	int-b.75	NGB 115493	Bonus	12-3	71	0	0	0	0	0	0	0	1	4	7	12	15	16	6	11	5	5	1	0	0	71	0	0	0	0	0	0	0	0	0	3.7	2.7	4.9	5 mL seed
int-b	int-b.75	NGB 115493	Bonus	12-4	75	0	0	0	0	0	0	1	2	2	10	15	12	16	13	5	8	5	1	0	0	75	0	0	0	0	0	0	0	0	0	3.7	2.3	4.8	5 mL seed
int-c	int-c.5	NGB 115423	Bonus	15-1	74	0	0	0	0	0	0	0	2	13	12	27	8	5	13	14	6	0	1	0	0	74	0	0	0	0	0	0	0	0	0	3.6	2.7	4.8	5 mL seed
int-c	int-c.5	NGB 115423	Bonus	15-2	77	0	0	0	0	0	0	0	1	15	14	30	9	9	9	12	7	1	0	0	0	77	0	0	0	0	0	0	0	0	0	3.5	2.7	4.6	5 mL seed
int-c	int-c.5	NGB 115423	Bonus	15-3	86	0	0	0	0	0	1	0	9	11	18	39	15	7	10	11	4	0	0	0	0	86	0	0	0	0	0	0	0	0	0	3.4	2.1	4.4	5 mL seed
int-c	int-c.5	NGB 115423	Bonus	15-4	89	0	0	0	0	0	0	0	4	29	16	49	7	4	14	11	4	0	0	0	0	89	0	0	0	0	0	0	0	0	0	3.4	2.6	4.5	5 mL seed
int-c	int-c.5	NGB 115423	Bonus	9-1	71	0	0	0	0	0	0	0	0	5	19	24	12	4	11	5	8	7	0	0	0	71	0	0	0	0	0	0	0	0	0	3.7	2.8	4.7	5 mL seed
int-c	int-c.5	NGB 115423	Bonus	9-2	79	0	0	0	0	0	0	0	3	16	16	35	17	6	6	7	6	2	0	0	0	79	0	0	0	0	0	0	0	0	0	3.4	2.6	4.6	5 mL seed
int-c	int-c.5	NGB 115423	Bonus	9-3	74	0	0	0	0	0	0	0	4	9	14	27	11	5	8	14	8	1	0	0	0	74	0	0	0	0	0	0	0	0	0	3.6	2.7	4.5	5 mL seed
int-c	int-c.5	NGB 115423	Bonus	9-4	74	0	0	0	0	0	0	0	8	6	16	30	7	9	10	11	2	4	1	0	0	74	0	0	0	0	0	0	0	0	0	3.5	2.6	4.8	5 mL seed
int-c	int-c.5	NGB 115423	Bonus	16-1	71	0	0	0	0	0	0	0	0	9	13	22	16	8	13	8	3	1	0	0	0	71	0	0	0	0	0	0	0	0	0	3.5	2.8	4.6	5 mL seed
int-c	int-c.5	NGB 115423	Bonus	16-2	70	0	0	0	0	0	0	0	3	6	11	20	10	8	7	18	6	1	0	0	0	70	0	0	0	0	0	0	0	0	0	3.6	2.6	4.5	5 mL seed
int-c	int-c.5	NGB 115423	Bonus	16-3	75	0	0	0	0	0	0	0	2	14	22	38	8	7	5	7	8	2	0	0	0	75	0	0	0	0	0	0	0	0	0	3.5	2.6	4.7	5 mL seed
int-c	int-c.5	NGB 115423	Bonus	16-4	73	0	0	0	0	0	0	0	1	11	16	28	11	10	10	8	3	3	0	0	0	73	0	0	0	0	0	0	0	0	0	3.5	2.6	4.6	5 mL seed
vrs1	hex-v.3	NGB 115545	Bonus	4-1	93	0	0	0	0	0	1	5	7	11	13	37	15	22	14	4	1	0	0	0	0	93	0	0	0	0	0	0	0	0	0	3.3	2.1	4.3	5 mL seed
vrs1	hex-v.3	NGB 115545	Bonus	4-2	107	0	0	0	0	0	0	11	11	19	18	59	12	18	17	1	0	0	0	0	0	107	0	0	0	0	0	0	0	0	0	3.2	2.3	4.1	5 mL seed
vrs1	hex-v.3	NGB 115545	Bonus	4-3	94	0	0	0	0	0	2	5	5	14	19	45	14	15	15	5	0	0	0	0	0	94	0	0	0	0	0	0	0	0	0	3.3	2.1	4.1	5 mL seed
vrs1	hex-v.3	NGB 115545	Bonus	4-4	109	0	0	0	0	0	0	6	15	16	23	60	19	14	10	4	2	0	0	0	0	109	0	0	0	0	0	0	0	0	0	3.2	2.4	4.3	5 mL seed
vrs1	hex-v.3	NGB 115545	Bonus	5-1	90	0	0	0	0	0	0	6	3	12	16	37	13	28	8	3	1	0	0	0	0	90	0	0	0	0	0	0	0	0	0	3.3	2.4	4.3	5 mL seed
vrs1	hex-v.3	NGB 115545	Bonus	5-2	103	0	0	0	0	0	2	4	12	21	19	58	16	15	12	1	1	0	0	0	0	103	0	0	0	0	0	0	0	0	0	3.2	2.1	4.3	5 mL seed
vrs1	hex-v.3	NGB 115545	Bonus	5-3	110	0	0	0	0	0	0	10	15	24	21	70	11	14	10	4	1	0	0	0	0	110	0	0	0	0	0	0	0	0	0	3.1	2.3	4.3	5 mL seed
vrs1	hex-v.3	NGB 115545	Bonus	5-4	111	0	0	0	0	0	2	11	16	26	20	75	8	21	6	1	0	0	0	0	0	111	0	0	0	0	0	0	0	0	0	3.1	2.1	4	5 mL seed
vrs1	hex-v.3	NGB 115545	Bonus	7-1	85	0	0	0	0	0	0	1	4	11	17	33	11	10	19	12	0	0	0	0	0	85	0	0	0	0	0	0	0	0	0	3.5	2.4	4.2	5 mL seed
vrs1	hex-v.3	NGB 115545	Bonus	7-2	99	0	0	0	0	0	1	1	5	16	26	49	17	14	10	6	3	0	0	0	0	99	0	0	0	0	0	0	0	0	0	3.3	2.2	4.4	5 mL seed
vrs1	hex-v.3	NGB 115545	Bonus	7-3	99	0	0	0	0	1	0	1	11	24	22	59	12	12	11	5	0	0	0	0	0	99	0	0	0	0	0	0	0	0	0	3.2	1.9	4.1	5 mL seed
vrs1	hex-v.3	NGB 115545	Bonus	7-4	89	0	0	0	0	0	1	5	2	16	16	40	15	16	11	6	1	0	0	0	0	89	0	0	0	0	0	0	0	0	0	3.3	2.2	4.3	5 mL seed
vrs1	hex-v.6	NGB 115547	Bonus	9-1	70	0	0	0	0	0	0	0	1	9	8	18	3	11	24	7	6	1	0	0	0	70	0	0	0	0	0	0	0	0	0	3.7	2.7	4.5	5 mL seed
vrs1	hex-v.6	NGB 115547	Bonus	9-2	89	0	0	0	0	0	0	0	4	19	19	42	7	15	17	7	1	0	0	0	0	89	0	0	0	0	0	0	0	0	0	3.4	2.6	4.3	5 mL seed
vrs1	hex-v.6	NGB 115547	Bonus	9-3	92	0	0	0	0	0	0	3	6	23	19	51	7	13	11	10	0	0	0	0	0	92	0	0	0	0	0	0	0	0	0	3.3	2.3	4.2	5 mL seed
vrs1	hex-v.6	NGB 115547	Bonus	9-4	82	0	0	0	0	0	0	2	5	13	14	34	7	15	11	12	3	0	0	0	0	82	0	0	0	0	0	0	0	0	0	3.4	2.4	4.4	5 mL seed
vrs1	hex-v.6	NGB 115547	Bonus	16-1	82	0	0	0	0	0	0	0	1	15	14	30	12	9	18	12	1	0	0	0	0	82	0	0	0	0	0	0	0	0	0	3.5	2.7	4.3	5 mL seed
vrs1	hex-v.6	NGB 115547	Bonus	16-2	78	0	0	0	0	0	0	0	4	13	19	36	7	11	17	5	2	0	0	0	0	78	0	0	0	0	0	0	0	0	0	3.4	2.7	4.4	5 mL seed
vrs1	hex-v.6	NGB 115547	Bonus	16-3	84	0	0	0	0	0	0	1	4	15	22	42	8	8	23	3	0	0	0	0	0	84	0	0	0	0	0	0	0	0	0	3.4	2.4	4.1	5 mL seed
vrs1	hex-v.6	NGB 115547	Bonus	16-4	89	0	0	0	0	0	0	2	9	13	21	45	10	14	13	5	2	0	0	0	0	89	0	0	0	0	0	0	0	0	0	3.3	2.4	4.5	5 mL seed
vrs1	hex-v.6	NGB 115547	Bonus	7-1	84	0	0	0	0	0	0	1	6	15	18	40	18	11	9	5	1	0	0	0	0	84	0	0	0	0	0	0	0	0	0	3.3	2.5	4.3	5 mL seed
vrs1	hex-v.6	NGB 115547	Bonus	7-2	94	0	0	0	0	0	2	0	9	16	21	48	14	15	7	8	2	0	0	0	0	94	0	0	0	0	0	0	0	0	0	3.3	2.1	4.3	5 mL seed
vrs1	hex-v.6	NGB 115547	Bonus	7-3	81	0	0	0	0	0	2	2	7	14	11	36	13	12	13	5	2	0	0	0	0	81	0	0	0	0	0	0	0	0	0	3.3	2	4.3	5 mL seed
vrs1	hex-v.6	NGB 115547	Bonus	7-4	91	0	0	0	0	0	1	7	7	16	22	53	9	10	14	4	1	0	0	0	0	91	0	0	0	0	0	0	0	0	0	3.2	2.2	4.3	5 mL seed
vrs4	int-e.65	NGB 115483	Bonus	5-1	65	0	0	0	0	0	1	0	2	4	9	16	14	11	14	7	3	0	0	0	0	65	0	0	0	0	0	0	0	0	0	3.6	2.1	4.3	5 mL seed
vrs4	int-e.65	NGB 115483	Bonus	5-2	62	0	0	0	0	0	1	2	1	2	5	11	12	13	16	7	3	0	0	0	0	62	0	0	0	0	0	0	0	0	0	3.6	2.2	4.5	5 mL seed
vrs4	int-e.65	NGB 115483	Bonus	5-3	67	0	0	0	0	0	0	2	2	7	9	20	12	8	12	11	4	0	0	0	0	67	0	0	0	0	0	0	0	0	0	3.5	2.4	4.3	5 mL seed
vrs4	int-e.65	NGB 115483	Bonus	5-4	74	0	0	0	0	0	2	2	3	8	11	26	17	12	11	5	3	0	0	0	0	74	0	0	0	0	0	0	0	0	0	3.4	2	4.3	5 mL seed
vrs4	int-e.65	NGB 115483	Bonus	14-1	63	0	0	0	0	0	0	1	4	3	3	11	5	9	20	12	5	1	0	0	0	63	0	0	0	0	0	0	0	0	0	3.7	2.4	4.5	5 mL seed
vrs4	int-e.65	NGB 115483	Bonus	14-2	65	0	0	0	0	0	0	2	1	2	8	13	7	6	13	18	8	0	0	0	0	65	0	0	0	0	0	0	0	0	0	3.7	2.3	4.4	5 mL seed
vrs4	int-e.65	NGB 115483	Bonus	14-3	77	0	0	0	0	1	1	1	4	8	11	26	9	16	17	7	2	0	0	0	0	77	0	0	0	0	0	0	0	0	0	3.5	1.9	4.3	5 mL seed
vrs4	int-e.65	NGB 115483	Bonus	14-4	74	0	0	0	0	0	0	2	4	3	9	18	9	12	26	7	1	1	0	0	0	74	0	0	0	0	0	0	0	0	0	3.6	2.4	4.5	5 mL seed
vrs4	int-e.65	NGB 115483	Bonus	2-1	66	0	0	0	0	0	0	1	1	9	8	19	11	8	18	8	2	0	0	0	0	66	0	0	0	0	0	0	0	0	0	3.5	2.3	4.3	5 mL seed
vrs4	int-e.65	NGB 115483	Bonus	2-2	61	0	0	0	0	0	0	0	3	4	4	11	10	11	17	11	1	0	0	0	0	61	0	0	0	0	0	0	0	0	0	3.6	2.7	4.3	5 mL seed
vrs4	int-e.65	NGB 115483	Bonus	2-3	62	0	0	0	0	0	0	0	1	6	3	10	9	12	18	10	1	2	0	0	0	62	0	0	0	0	0	0	0	0	0	3.7	2.7	4.6	5 mL seed
vrs4	int-e.65	NGB 115483	Bonus	2-4	69	0	0	0	0	0	1	0	2	11	5	19	10	11	14	12	3	0	0	0	0	69	0	0	0	0	0	0	0	0	0	3.6	2	4.5	5 mL seed
wt	Foma	CIho11333	Foma	6-1	66	0	0	0	0	0	0	0	0	1	3	4	4	16	21	18	2	1	0	0	0	66	0	0	0	0	0	0	0	0	0	3.8	2.9	4.6	5 mL seed
wt	Foma	CIho11333	Foma	6-2	67	0	0	0	0	0	0	0	0	1	2	3	7	14	21	18	4	0	0	0	0	67	0	0	0	0	0	0	0	0	0	3.8	2.9	4.4	5 mL seed
wt	Foma	CIho11333	Foma	6-3	68	0	0	0	0	0	0	0	0	3	4	7	7	8	28	15	3	0	0	0	0	68	0	0	0	0	0	0	0	0	0	3.8	2.9	4.4	5 mL seed
wt	Foma	CIho11333	Foma	6-4	72	0	0	0	0	0	0	0	2	4	4	10	10	19	19	10	4	0	0	0	0	72	0	0	0	0	0	0	0	0	0	3.7	2.7	4.5	5 mL seed
wt	Foma	CIho11333	Foma	5-1	79	0	0	0	0	0	1	0	1	2	9	13	14	23	18	11	0	0	0	0	0	79	0	0	0	0	0	0	0	0	0	3.6	2.1	4.2	5 mL seed
wt	Foma	CIho11333	Foma	5-2	76	0	0	0	0	0	0	1	0	2	3	6	15	25	21	8	1	0	0	0	0	76	0	0	0	0	0	0	0	0	0	3.6	2.5	4.4	5 mL seed
wt	Foma	CIho11333	Foma	5-3	73	0	0	0	0	0	0	0	1	2	6	9	6	21	31	6	0	0	0	0	0	73	0	0	0	0	0	0	0	0	0	3.7	2.7	4.2	5 mL seed
wt	Foma	CIho11333	Foma	5-4	80	0	0	0	0	0	0	0	0	6	7	13	12	18	28	9	0	0	0	0	0	80	0	0	0	0	0	0	0	0	0	3.6	2.9	4.2	5 mL seed
wt	Foma	CIho11333	Foma	4-1	69	0	0	0	0	0	0	0	1	0	4	5	9	15	28	10	2	0	0	0	0	69	0	0	0	0	0	0	0	0	0	3.7	2.7	4.4	5 mL seed
wt	Foma	CIho11333	Foma	4-2	76	0	0	0	0	0	0	0	0	3	4	7	13	22	18	13	2	1	0	0	0	76	0	0	0	0	0	0	0	0	0	3.7	2.9	4.7	5 mL seed
wt	Foma	CIho11333	Foma	4-3	75	0	0	0	0	0	0	0	0	2	11	13	11	15	21	14	1	0	0	0	0	75	0	0	0	0	0	0	0	0	0	3.7	2.8	4.4	5 mL seed
wt	Foma	CIho11333	Foma	4-4	78	0	0	0	0	0	0	0	0	5	12	17	11	20	17	11	2	0	0	0	0	78	0	0	0	0	0	0	0	0	0	3.6	2.8	4.4	5 mL seed
wt	Foma	CIho11333	Foma	3-1	74	0	0	0	0	0	0	0	0	1	2	3	6	21	23	20	1	0	0	0	0	74	0	0	0	0	0	0	0	0	0	3.8	3	4.3	5 mL seed
wt	Foma	CIho11333	Foma	3-2	72	0	0	0	0	0	0	0	1	1	3	5	5	19	28	12	3	0	0	0	0	72	0	0	0	0	0	0	0	0	0	3.8	2.7	4.4	5 mL seed
wt	Foma	CIho11333	Foma	3-3	73	0	0	0	0	0	0	0	0	1	4	5	11	15	24	13	5	0	0	0	0	73	0	0	0	0	0	0	0	0	0	3.8	2.8	4.4	5 mL seed
wt	Foma	CIho11333	Foma	3-4	71	0	0	0	0	0	0	0	0	0	3	3	11	7	39	9	2	0	0	0	0	71	0	0	0	0	0	0	0	0	0	3.8	3.2	4.5	5 mL seed
vrs3	int-a.8	NGB 115426	Foma	15-1	69	0	0	0	0	0	0	0	1	1	9	11	11	6	15	10	10	5	1	0	0	69	0	0	0	0	0	0	0	0	0	3.8	2.7	4.8	5 mL seed
vrs3	int-a.8	NGB 115426	Foma	15-2	67	0	0	0	0	0	0	0	1	4	5	10	9	11	7	15	9	6	0	0	0	67	0	0	0	0	0	0	0	0	0	3.8	2.7	4.7	5 mL seed
vrs3	int-a.8	NGB 115426	Foma	15-3	70	0	0	0	0	0	0	0	1	3	8	12	8	14	9	12	9	6	0	0	0	70	0	0	0	0	0	0	0	0	0	3.8	2.7	4.7	5 mL seed
vrs3	int-a.8	NGB 115426	Foma	15-4	74	0	0	0	0	0	0	0	3	4	13	20	17	5	7	8	12	3	2	0	0	74	0	0	0	0	0	0	0	0	0	3.7	2.6	4.9	5 mL seed
vrs3	int-a.8	NGB 115426	Foma	12-1	62	0	0	0	0	0	0	0	2	3	5	10	6	8	5	20	9	4	0	0	0	62	0	0	0	0	0	0	0	0	0	3.8	2.6	4.6	5 mL seed
vrs3	int-a.8	NGB 115426	Foma	12-2	71	0	0	0	0	0	0	1	0	4	10	15	21	9	7	12	4	3	0	0	0	71	0	0	0	0	0	0	0	0	0	3.6	2.3	4.6	5 mL seed
vrs3	int-a.8	NGB 115426	Foma	12-3	70	0	0	0	0	0	0	1	1	5	12	19	10	16	10	7	7	1	0	0	0	70	0	0	0	0	0	0	0	0	0	3.6	2.5	4.6	5 mL seed
vrs3	int-a.8	NGB 115426	Foma	12-4	67	0	0	0	0	0	0	0	1	2	6	9	14	12	12	13	6	1	0	0	0	67	0	0	0	0	0	0	0	0	0	3.7	2.7	4.5	5 mL seed
vrs3	int-a.8	NGB 115426	Foma	11-1	66	0	0	0	0	0	0	1	0	6	3	10	6	9	14	11	12	2	2	0	0	66	0	0	0	0	0	0	0	0	0	3.8	2.4	4.9	5 mL seed
vrs3	int-a.8	NGB 115426	Foma	11-2	74	0	0	0	0	0	0	1	0	7	10	18	12	9	8	14	12	1	0	0	0	74	0	0	0	0	0	0	0	0	0	3.7	2.4	4.5	5 mL seed
vrs3	int-a.8	NGB 115426	Foma	11-3	70	0	0	0	0	0	0	0	3	6	9	18	6	9	15	16	6	0	0	0	0	70	0	0	0	0	0	0	0	0	0	3.7	2.7	4.4	5 mL seed
vrs3	int-a.8	NGB 115426	Foma	11-4	73	0	0	0	0	0	0	0	1	5	12	18	13	6	19	12	3	2	0	0	0	73	0	0	0	0	0	0	0	0	0	3.7	2.7	4.6	5 mL seed
vrs3	int-a.27	NGB 115445	Foma	15-1	64	0	0	0	0	0	1	1	2	2	12	18	7	5	11	19	4	0	0	0	0	64	0	0	0	0	0	0	0	0	0	3.6	2.2	4.5	5 mL seed
vrs3	int-a.27	NGB 115445	Foma	15-2	63	0	0	0	0	0	0	1	1	5	8	15	3	5	11	13	13	3	0	0	0	63	0	0	0	0	0	0	0	0	0	3.8	2.4	4.7	5 mL seed
vrs3	int-a.27	NGB 115445	Foma	15-3	74	0	0	0	0	0	0	4	4	3	15	26	9	6	11	11	10	0	1	0	0	74	0	0	0	0	0	0	0	0	0	3.6	2.3	4.8	5 mL seed
vrs3	int-a.27	NGB 115445	Foma	15-4	81	0	0	0	0	0	0	1	7	9	15	32	16	4	12	9	5	1	2	0	0	81	0	0	0	0	0	0	0	0	0	3.5	2.3	4.9	5 mL seed
vrs3	int-a.27	NGB 115445	Foma	11-1	64	0	0	0	0	0	0	0	2	3	9	14	11	8	7	10	11	3	0	0	0	64	0	0	0	0	0	0	0	0	0	3.7	2.6	4.7	5 mL seed
vrs3	int-a.27	NGB 115445	Foma	11-2	74	0	0	0	0	0	0	1	2	11	15	29	8	7	15	6	8	1	0	0	0	74	0	0	0	0	0	0	0	0	0	3.5	2.3	4.7	5 mL seed
vrs3	int-a.27	NGB 115445	Foma	11-3	67	0	0	0	0	0	0	0	2	5	6	13	14	10	11	6	9	4	0	0	0	67	0	0	0	0	0	0	0	0	0	3.7	2.6	4.7	5 mL seed
vrs3	int-a.27	NGB 115445	Foma	11-4	70	0	0	0	0	0	0	1	1	9	16	27	8	6	7	4	15	2	1	0	0	70	0	0	0	0	0	0	0	0	0	3.6	2.5	4.8	5 mL seed
vrs3	int-a.27	NGB 115445	Foma	14-1	67	0	0	0	0	0	1	2	2	4	7	16	9	11	9	12	8	2	0	0	0	67	0	0	0	0	0	0	0	0	0	3.7	2.2	4.7	5 mL seed
vrs3	int-a.27	NGB 115445	Foma	14-2	64	0	0	0	0	0	0	1	2	2	11	16	6	9	10	14	7	2	0	0	0	64	0	0	0	0	0	0	0	0	0	3.7	2.5	4.6	5 mL seed
vrs3	int-a.27	NGB 115445	Foma	14-3	71	0	0	0	0	0	0	1	2	12	17	32	6	7	9	10	3	2	0	0	0	69	0	0	0	0	0	0	0	0	0	3.5	2.4	4.6	5 mL seed
vrs3	int-a.27	NGB 115445	Foma	14-4	76	0	0	0	0	0	0	1	2	18	16	37	11	4	7	7	7	2	1	0	0	76	0	0	0	0	0	0	0	0	0	3.4	2.4	4.9	5 mL seed
int-c	int-c.13	NGB 115431	Foma	9-1	87	0	0	0	0	0	0	3	6	16	13	38	10	13	16	5	5	0	0	0	0	87	0	0	0	0	0	0	0	0	0	3.4	2.4	4.5	5 mL seed
int-c	int-c.13	NGB 115431	Foma	9-2	84	0	0	0	0	0	0	5	8	13	9	35	11	11	18	8	1	0	0	0	0	84	0	0	0	0	0	0	0	0	0	3.4	2.3	4.5	5 mL seed
int-c	int-c.13	NGB 115431	Foma	9-3	81	0	0	0	0	0	0	2	7	7	13	29	12	14	14	10	2	0	0	0	0	81	0	0	0	0	0	0	0	0	0	3.5	2.4	4.3	5 mL seed
int-c	int-c.13	NGB 115431	Foma	9-4	83	0	0	0	0	2	2	1	8	16	13	42	8	10	17	5	0	1	0	0	0	83	0	0	0	0	0	0	0	0	0	3.3	1.9	4.6	5 mL seed
int-c	int-c.13	NGB 115431	Foma	14-1	64	0	0	0	0	0	0	0	0	4	4	8	6	5	20	18	7	0	0	0	0	64	0	0	0	0	0	0	0	0	0	3.8	2.8	4.5	5 mL seed
int-c	int-c.13	NGB 115431	Foma	14-2	63	0	0	0	0	0	0	0	0	5	14	19	4	6	17	7	8	2	0	0	0	63	0	0	0	0	0	0	0	0	0	3.7	2.8	4.5	5 mL seed
int-c	int-c.13	NGB 115431	Foma	14-3	66	0	0	0	0	0	0	0	2	3	7	12	8	9	16	13	6	2	0	0	0	66	0	0	0	0	0	0	0	0	0	3.7	2.7	4.7	5 mL seed
int-c	int-c.13	NGB 115431	Foma	14-4	76	0	0	0	0	0	0	1	3	8	14	26	7	14	15	14	0	0	0	0	0	76	0	0	0	0	0	0	0	0	0	3.5	2.5	4.2	5 mL seed
int-c	int-c.13	NGB 115431	Foma	12-1	83	0	0	0	0	0	0	2	5	14	16	37	9	11	14	9	3	0	0	0	0	83	0	0	0	0	0	0	0	0	0	3.4	2.4	4.5	5 mL seed
int-c	int-c.13	NGB 115431	Foma	12-2	75	0	0	0	0	0	0	1	2	8	18	29	12	8	14	9	3	0	0	0	0	75	0	0	0	0	0	0	0	0	0	3.5	2.4	4.5	5 mL seed
int-c	int-c.13	NGB 115431	Foma	12-3	78	0	0	0	0	0	0	1	5	14	12	32	8	9	21	6	2	0	0	0	0	78	0	0	0	0	0	0	0	0	0	3.4	2.5	4.4	5 mL seed
int-c	int-c.13	NGB 115431	Foma	12-4	87	0	0	0	0	0	0	1	8	18	19	46	8	14	14	2	3	0	0	0	0	87	0	0	0	0	0	0	0	0	0	3.3	2.5	4.4	5 mL seed
int-c	int-c.25	NGB 115443	Foma	1-1	69	0	0	0	0	0	0	0	4	13	11	28	4	7	13	12	4	1	0	0	0	69	0	0	0	0	0	0	0	0	0	3.5	2.6	4.6	5 mL seed
int-c	int-c.25	NGB 115443	Foma	1-2	74	0	0	0	0	0	0	1	2	8	12	23	12	12	16	9	1	1	0	0	0	74	0	0	0	0	0	0	0	0	0	3.5	2.5	4.6	5 mL seed
int-c	int-c.25	NGB 115443	Foma	1-3	79	0	0	0	0	0	0	3	4	17	21	45	7	9	10	7	0	1	0	0	0	79	0	0	0	0	0	0	0	0	0	3.3	2.4	4.5	5 mL seed
int-c	int-c.25	NGB 115443	Foma	1-4	78	0	0	0	0	0	0	1	11	11	14	37	12	4	11	9	5	0	0	0	0	78	0	0	0	0	0	0	0	0	0	3.4	2.4	4.5	5 mL seed
int-c	int-c.25	NGB 115443	Foma	3-1	61	0	0	0	0	0	0	1	3	5	10	19	5	4	10	15	8	0	0	0	0	61	0	0	0	0	0	0	0	0	0	3.7	2.4	4.5	5 mL seed
int-c	int-c.25	NGB 115443	Foma	3-2	66	0	0	0	0	0	0	0	5	10	8	23	7	6	12	11	7	0	0	0	0	66	0	0	0	0	0	0	0	0	0	3.6	2.6	4.4	5 mL seed
int-c	int-c.25	NGB 115443	Foma	3-3	81	0	0	0	0	0	0	2	9	14	18	43	9	7	6	10	6	0	0	0	0	81	0	0	0	0	0	0	0	0	0	3.4	2.4	4.3	5 mL seed
int-c	int-c.25	NGB 115443	Foma	3-4	66	0	0	0	0	0	0	0	1	10	12	23	9	10	9	6	8	1	0	0	0	66	0	0	0	0	0	0	0	0	0	3.6	2.7	4.6	5 mL seed
int-c	int-c.25	NGB 115443	Foma	7-1	61	0	0	0	0	0	0	0	2	6	6	14	3	3	11	10	9	9	2	0	0	61	0	0	0	0	0	0	0	0	0	3.9	2.7	4.9	5 mL seed
int-c	int-c.25	NGB 115443	Foma	7-2	67	0	0	0	0	0	0	0	0	11	11	22	6	2	9	12	7	9	0	0	0	67	0	0	0	0	0	0	0	0	0	3.7	2.8	4.7	5 mL seed
int-c	int-c.25	NGB 115443	Foma	7-3	64	0	0	0	0	0	0	0	1	8	10	19	9	6	7	7	11	4	1	0	0	64	0	0	0	0	0	0	0	0	0	3.7	2.6	4.8	5 mL seed
int-c	int-c.25	NGB 115443	Foma	7-4	68	0	0	0	0	0	0	1	2	12	11	26	6	3	8	9	11	4	1	0	0	68	0	0	0	0	0	0	0	0	0	3.6	2.5	4.8	5 mL seed
vrs1	int-d.11	NGB 115429	Foma	8-1	73	0	0	0	0	0	0	0	0	0	3	3	8	24	30	8	0	0	0	0	0	73	0	0	0	0	0	0	0	0	0	3.7	3.1	4.1	5 mL seed
vrs1	int-d.11	NGB 115429	Foma	8-2	74	0	0	0	0	0	0	0	0	0	1	1	7	30	22	13	1	0	0	0	0	74	0	0	0	0	0	0	0	0	0	3.8	3.2	4.3	5 mL seed
vrs1	int-d.11	NGB 115429	Foma	8-3	75	0	0	0	0	0	0	0	0	1	3	4	9	18	30	12	2	0	0	0	0	75	0	0	0	0	0	0	0	0	0	3.8	3	4.4	5 mL seed
vrs1	int-d.11	NGB 115429	Foma	8-4	78	0	0	0	0	0	0	0	0	2	3	5	14	24	25	9	1	0	0	0	0	78	0	0	0	0	0	0	0	0	0	3.7	3	4.4	5 mL seed
vrs1	int-d.11	NGB 115429	Foma	7-1	73	0	0	0	0	0	0	0	0	0	7	7	14	25	22	4	1	0	0	0	0	73	0	0	0	0	0	0	0	0	0	3.6	3.2	4.4	5 mL seed
vrs1	int-d.11	NGB 115429	Foma	7-2	70	0	0	0	0	0	0	0	0	0	4	4	11	23	14	13	4	0	1	0	0	70	0	0	0	0	0	0	0	0	0	3.8	3.1	4.9	5 mL seed
vrs1	int-d.11	NGB 115429	Foma	7-3	77	0	0	0	0	0	0	0	0	2	10	12	13	26	14	10	2	0	0	0	0	77	0	0	0	0	0	0	0	0	0	3.6	3	4.4	5 mL seed
vrs1	int-d.11	NGB 115429	Foma	7-4	79	0	0	0	0	0	0	0	2	2	6	10	22	18	22	7	0	0	0	0	0	79	0	0	0	0	0	0	0	0	0	3.6	2.6	4.2	5 mL seed
vrs1	int-d.11	NGB 115429	Foma	22-1	68	0	0	0	0	0	0	0	0	1	1	2	6	10	29	14	6	1	0	0	0	68	0	0	0	0	0	0	0	0	0	3.9	2.8	4.6	5 mL seed
vrs1	int-d.11	NGB 115429	Foma	22-2	65	0	0	0	0	0	0	0	0	0	2	2	5	17	27	13	1	0	0	0	0	65	0	0	0	0	0	0	0	0	0	3.8	3	4.3	5 mL seed
vrs1	int-d.11	NGB 115429	Foma	22-3	69	0	0	0	0	0	0	0	0	0	2	2	8	14	28	14	3	0	0	0	0	69	0	0	0	0	0	0	0	0	0	3.8	3	4.5	5 mL seed
vrs1	int-d.11	NGB 115429	Foma	22-4	71	0	0	0	0	0	0	0	0	0	6	6	11	21	18	13	2	0	0	0	0	71	0	0	0	0	0	0	0	0	0	3.7	3.1	4.3	5 mL seed
vrs1	int-d.22	NGB 115440	Foma	4-1	95	0	0	0	0	1	2	8	15	4	4	34	11	24	21	4	1	0	0	0	0	95	0	0	0	0	0	0	0	0	0	3.3	1.9	4.3	5 mL seed
vrs1	int-d.22	NGB 115440	Foma	4-2	96	0	0	0	0	1	2	8	14	6	5	36	7	23	21	9	0	0	0	0	0	96	0	0	0	0	0	0	0	0	0	3.3	1.9	4.2	5 mL seed
vrs1	int-d.22	NGB 115440	Foma	4-3	100	0	0	0	0	0	2	12	16	9	4	43	11	20	25	1	0	0	0	0	0	100	0	0	0	0	0	0	0	0	0	3.2	2.1	4	5 mL seed
vrs1	int-d.22	NGB 115440	Foma	4-4	138	0	0	0	0	3	9	30	28	24	7	101	9	19	5	4	0	0	0	0	0	138	0	0	0	0	0	0	0	0	0	2.9	1.9	4.1	5 mL seed
vrs1	int-d.22	NGB 115440	Foma	14-1	99	0	0	0	0	0	3	13	14	16	4	50	6	23	11	9	0	0	0	0	0	99	0	0	0	0	0	0	0	0	0	3.2	2.1	4.2	5 mL seed
vrs1	int-d.22	NGB 115440	Foma	14-2	101	0	0	0	0	3	4	9	15	8	10	49	8	16	20	8	0	0	0	0	0	101	0	0	0	0	0	0	0	0	0	3.2	1.9	4.2	5 mL seed
vrs1	int-d.22	NGB 115440	Foma	14-3	110	0	0	0	0	0	0	13	21	24	8	66	10	11	11	11	1	0	0	0	0	110	0	0	0	0	0	0	0	0	0	3.1	2.3	4.3	5 mL seed
vrs1	int-d.22	NGB 115440	Foma	14-4	112	0	0	0	0	0	8	18	20	10	9	65	5	21	14	6	1	0	0	0	0	112	0	0	0	0	0	0	0	0	0	3.1	2.1	4.3	5 mL seed
vrs1	int-d.22	NGB 115440	Foma	8-1	100	0	0	0	0	1	5	14	13	8	11	52	5	17	19	6	1	0	0	0	0	100	0	0	0	0	0	0	0	0	0	3.2	2	4.3	5 mL seed
vrs1	int-d.22	NGB 115440	Foma	8-2	97	0	0	0	0	1	3	14	11	8	5	42	9	21	18	6	1	0	0	0	0	97	0	0	0	0	0	0	0	0	0	3.3	1.9	4.5	5 mL seed
vrs1	int-d.22	NGB 115440	Foma	8-3	92	0	0	0	0	1	4	7	16	14	1	43	10	11	20	6	2	0	0	0	0	92	0	0	0	0	0	0	0	0	0	3.2	1.9	4.3	5 mL seed
vrs1	int-d.22	NGB 115440	Foma	8-4	114	0	0	0	0	1	4	18	26	13	8	70	7	21	11	4	1	0	0	0	0	114	0	0	0	0	0	0	0	0	0	3	1.9	4.3	5 mL seed
vrs4	int-e.20	NGB 115438	Foma	6-1	84	0	0	0	0	1	1	2	2	5	8	19	13	15	25	11	1	0	0	0	0	84	0	0	0	0	0	0	0	0	0	3.6	1.9	4.4	5 mL seed
vrs4	int-e.20	NGB 115438	Foma	6-2	86	0	0	0	0	0	0	3	5	10	8	26	16	23	13	7	1	0	0	0	0	86	0	0	0	0	0	0	0	0	0	3.4	2.4	4.4	5 mL seed
vrs4	int-e.20	NGB 115438	Foma	6-3	87	0	0	0	0	0	1	3	9	10	13	36	3	22	19	6	1	0	0	0	0	87	0	0	0	0	0	0	0	0	0	3.4	2.1	4.4	5 mL seed
vrs4	int-e.20	NGB 115438	Foma	6-4	95	0	0	0	1	1	4	7	9	10	10	42	8	19	21	5	0	0	0	0	0	95	0	0	0	0	0	0	0	0	0	3.3	1.6	4.1	5 mL seed
vrs4	int-e.20	NGB 115438	Foma	8-1	78	0	0	0	0	0	1	2	1	6	5	15	6	14	22	17	3	1	0	0	0	78	0	0	0	0	0	0	0	0	0	3.7	2.2	4.6	5 mL seed
vrs4	int-e.20	NGB 115438	Foma	8-2	70	0	0	0	0	0	0	2	0	1	6	9	6	16	20	15	3	1	0	0	0	70	0	0	0	0	0	0	0	0	0	3.7	2.4	4.5	5 mL seed
vrs4	int-e.20	NGB 115438	Foma	8-3	90	0	0	0	0	0	1	5	10	8	10	34	14	11	20	10	1	0	0	0	0	90	0	0	0	0	0	0	0	0	0	3.4	2	4.3	5 mL seed
vrs4	int-e.20	NGB 115438	Foma	8-4	89	0	0	0	0	0	1	7	9	9	6	32	7	14	21	10	5	0	0	0	0	89	0	0	0	0	0	0	0	0	0	3.4	2.2	4.4	5 mL seed
vrs4	int-e.20	NGB 115438	Foma	9-1	80	0	0	0	0	0	0	3	3	8	6	20	8	23	21	7	1	0	0	0	0	80	0	0	0	0	0	0	0	0	0	3.5	2.3	4.3	5 mL seed
vrs4	int-e.20	NGB 115438	Foma	9-2	83	0	0	0	0	0	0	5	3	6	8	22	11	23	20	7	0	0	0	0	0	83	0	0	0	0	0	0	0	0	0	3.5	2.3	4.2	5 mL seed
vrs4	int-e.20	NGB 115438	Foma	9-3	90	0	0	0	0	0	2	6	5	6	13	32	13	16	21	6	2	0	0	0	0	90	0	0	0	0	0	0	0	0	0	3.4	2.2	4.3	5 mL seed
vrs4	int-e.20	NGB 115438	Foma	9-4	100	0	0	0	0	0	1	6	12	13	10	42	10	25	20	3	0	0	0	0	0	100	0	0	0	0	0	0	0	0	0	3.3	2.2	4	5 mL seed
int-f	int-f.19	NGB 115437	Foma	10-1	61	0	0	0	0	0	1	1	2	3	5	12	2	7	17	17	4	2	0	0	0	61	0	0	0	0	0	0	0	0	0	3.8	2.2	4.5	5 mL seed
int-f	int-f.19	NGB 115437	Foma	10-2	60	0	0	0	0	0	0	0	0	2	3	5	9	12	15	11	6	2	0	0	0	60	0	0	0	0	0	0	0	0	0	3.8	2.9	4.6	5 mL seed
int-f	int-f.19	NGB 115437	Foma	10-3	65	0	0	0	0	0	0	1	1	2	8	12	7	12	16	13	3	2	0	0	0	65	0	0	0	0	0	0	0	0	0	3.7	2.4	4.6	5 mL seed
int-f	int-f.19	NGB 115437	Foma	10-4	68	0	0	0	0	0	0	2	5	2	9	18	5	12	18	8	6	0	0	1	0	68	0	0	0	0	0	0	0	0	0	3.6	2.3	5.1	5 mL seed
int-f	int-f.19	NGB 115437	Foma	11-1	53	0	0	0	0	0	0	0	0	1	3	4	6	10	12	13	4	4	0	0	0	53	0	0	0	0	0	0	0	0	0	3.9	2.9	4.7	5 mL seed
int-f	int-f.19	NGB 115437	Foma	11-2	60	0	0	0	0	0	0	1	0	5	5	11	10	14	14	4	5	1	1	0	0	60	0	0	0	0	0	0	0	0	0	3.7	2.5	4.8	5 mL seed
int-f	int-f.19	NGB 115437	Foma	11-3	60	0	0	0	0	0	0	1	1	5	5	12	6	13	15	8	3	2	1	0	0	60	0	0	0	0	0	0	0	0	0	3.7	2.5	4.8	5 mL seed
int-f	int-f.19	NGB 115437	Foma	11-4	61	0	0	0	0	0	0	0	1	4	5	10	7	15	12	12	4	0	1	0	0	61	0	0	0	0	0	0	0	0	0	3.7	2.7	4.8	5 mL seed
int-f	int-f.19	NGB 115437	Foma	8-1	62	0	0	0	0	0	0	0	3	2	4	9	5	9	16	15	8	0	0	0	0	62	0	0	0	0	0	0	0	0	0	3.8	2.6	4.4	5 mL seed
int-f	int-f.19	NGB 115437	Foma	8-2	65	0	0	0	0	0	0	1	2	5	6	14	10	8	17	12	4	0	0	0	0	65	0	0	0	0	0	0	0	0	0	3.6	2.5	4.4	5 mL seed
int-f	int-f.19	NGB 115437	Foma	8-3	61	0	0	0	0	0	0	0	0	3	7	10	7	17	13	12	2	0	0	0	0	61	0	0	0	0	0	0	0	0	0	3.7	2.8	4.5	5 mL seed
int-f	int-f.19	NGB 115437	Foma	8-4	66	0	0	0	0	0	1	0	1	2	6	10	13	12	15	14	2	0	0	0	0	66	0	0	0	0	0	0	0	0	0	3.7	2.2	4.4	5 mL seed
wt	Barke	--	Barke	11-1	61	0	0	0	0	0	0	0	0	0	0	0	3	4	19	25	9	1	0	0	0	61	0	0	0	0	0	0	0	0	0	4	3.4	4.6	5 mL seed
wt	Barke	--	Barke	11-2	65	0	0	0	0	0	0	0	0	0	2	2	2	13	15	23	6	4	0	0	0	65	0	0	0	0	0	0	0	0	0	4	3.2	4.7	5 mL seed
wt	Barke	--	Barke	11-3	67	0	0	0	0	0	0	0	0	0	1	1	2	17	16	22	9	0	0	0	0	67	0	0	0	0	0	0	0	0	0	3.9	3.2	4.4	5 mL seed
wt	Barke	--	Barke	11-4	65	0	0	0	0	0	0	0	0	0	0	0	6	9	22	18	9	1	0	0	0	65	0	0	0	0	0	0	0	0	0	3.9	3.4	4.6	5 mL seed
wt	Barke	--	Barke	7-1	70	0	0	0	0	0	0	0	0	1	5	6	11	21	12	14	6	0	0	0	0	70	0	0	0	0	0	0	0	0	0	3.8	3	4.4	5 mL seed
wt	Barke	--	Barke	7-2	67	0	0	0	0	0	0	0	1	0	1	2	11	17	18	12	6	1	0	0	0	67	0	0	0	0	0	0	0	0	0	3.8	2.6	4.6	5 mL seed
wt	Barke	--	Barke	7-3	72	0	0	0	0	0	0	0	0	2	5	7	10	17	18	13	7	0	0	0	0	72	0	0	0	0	0	0	0	0	0	3.8	2.8	4.4	5 mL seed
wt	Barke	--	Barke	7-4	71	0	0	0	0	0	0	0	0	1	2	3	14	22	17	9	4	2	0	0	0	71	0	0	0	0	0	0	0	0	0	3.7	2.9	4.6	5 mL seed
wt	Barke	--	Barke	6-1	66	0	0	0	0	0	0	0	0	1	2	3	5	15	19	9	11	4	0	0	0	66	0	0	0	0	0	0	0	0	0	3.9	2.9	4.7	5 mL seed
wt	Barke	--	Barke	6-2	64	0	0	0	0	0	0	0	0	1	1	2	2	8	24	13	11	3	0	1	0	64	0	0	0	0	0	0	0	0	0	4	2.9	5.2	5 mL seed
wt	Barke	--	Barke	6-3	65	0	0	0	0	0	0	0	0	0	1	1	2	12	23	16	10	1	0	0	0	65	0	0	0	0	0	0	0	0	0	3.9	3.2	4.5	5 mL seed
wt	Barke	--	Barke	6-4	67	0	0	0	0	0	0	0	0	0	2	2	6	14	14	15	12	4	0	0	0	67	0	0	0	0	0	0	0	0	0	3.9	3.2	4.6	5 mL seed
vrs1	11910BC	--	Barke	4-1	90	0	0	0	0	0	0	2	7	12	16	37	28	16	5	4	0	0	0	0	0	90	0	0	0	0	0	0	0	0	0	3.3	2.4	4.1	5 mL seed
vrs1	11910BC	--	Barke	4-2	86	0	0	0	0	0	1	2	4	17	20	44	13	19	6	2	2	0	0	0	0	86	0	0	0	0	0	0	0	0	0	3.3	2.2	4.3	5 mL seed
vrs1	11910BC	--	Barke	4-3	97	0	0	0	0	1	1	3	14	18	16	53	18	16	7	3	0	0	0	0	0	97	0	0	0	0	0	0	0	0	0	3.2	2	4.2	5 mL seed
vrs1	11910BC	--	Barke	4-4	95	0	0	0	1	0	2	3	9	10	21	46	19	18	12	0	0	0	0	0	0	95	0	0	0	0	0	0	0	0	0	3.2	1.7	4	5 mL seed
vrs1	11910BC	--	Barke	6-1	84	0	0	0	0	0	0	5	7	10	9	31	19	17	11	5	1	0	0	0	0	84	0	0	0	0	0	0	0	0	0	3.3	2.3	4.3	5 mL seed
vrs1	11910BC	--	Barke	6-2	90	0	0	0	0	0	1	1	12	7	14	35	20	23	7	5	0	0	0	0	0	90	0	0	0	0	0	0	0	0	0	3.3	2.2	4.2	5 mL seed
vrs1	11910BC	--	Barke	6-3	83	0	0	0	0	0	0	4	7	11	10	32	12	23	13	3	0	0	0	0	0	83	0	0	0	0	0	0	0	0	0	3.3	2.3	4.2	5 mL seed
vrs1	11910BC	--	Barke	6-4	89	0	0	0	0	0	0	4	10	14	18	46	19	10	11	3	0	0	0	0	0	89	0	0	0	0	0	0	0	0	0	3.2	2.4	4.1	5 mL seed
wt	Montcalm	CIho 7149	Montcalm	5-1	61	0	0	0	0	0	0	0	0	1	4	5	14	9	17	13	3	0	0	0	0	61	0	0	0	0	0	0	0	0	0	3.7	2.8	4.3	5 mL seed
wt	Montcalm	CIho 7149	Montcalm	5-2	66	0	0	0	0	0	0	0	0	0	7	7	9	23	15	9	3	0	0	0	0	66	0	0	0	0	0	0	0	0	0	3.7	3	4.3	5 mL seed
wt	Montcalm	CIho 7149	Montcalm	5-3	67	0	0	0	0	0	0	0	0	9	3	12	7	22	17	4	5	0	0	0	0	67	0	0	0	0	0	0	0	0	0	3.6	2.8	4.4	5 mL seed
wt	Montcalm	CIho 7149	Montcalm	5-4	67	0	0	0	0	0	0	0	1	2	5	8	11	20	20	6	2	0	0	0	0	67	0	0	0	0	0	0	0	0	0	3.7	2.7	4.4	5 mL seed
wt	Montcalm	CIho 7149	Montcalm	4-1	63	0	0	0	0	0	0	0	0	0	1	1	12	26	15	5	4	0	0	0	0	63	0	0	0	0	0	0	0	0	0	3.7	3.2	4.4	5 mL seed
wt	Montcalm	CIho 7149	Montcalm	4-2	69	0	0	0	0	0	0	1	2	4	9	16	11	14	18	8	2	0	0	0	0	69	0	0	0	0	0	0	0	0	0	3.6	2.3	4.4	5 mL seed
wt	Montcalm	CIho 7149	Montcalm	4-3	65	0	0	0	0	0	0	0	0	3	6	9	10	18	18	6	4	0	0	0	0	65	0	0	0	0	0	0	0	0	0	3.7	2.9	4.5	5 mL seed
wt	Montcalm	CIho 7149	Montcalm	4-4	70	0	0	0	0	0	0	0	1	2	8	11	8	19	24	7	1	0	0	0	0	70	0	0	0	0	0	0	0	0	0	3.6	2.6	4.4	5 mL seed
wt	Montcalm	CIho 7149	Montcalm	3-1	69	0	0	0	0	0	0	0	1	6	10	17	8	20	16	8	0	0	0	0	0	69	0	0	0	0	0	0	0	0	0	3.6	2.7	4.2	5 mL seed
wt	Montcalm	CIho 7149	Montcalm	3-2	65	0	0	0	0	0	0	0	0	2	12	14	6	18	19	5	3	0	0	0	0	65	0	0	0	0	0	0	0	0	0	3.6	2.9	4.4	5 mL seed
wt	Montcalm	CIho 7149	Montcalm	3-3	71	0	0	0	0	0	0	1	2	2	7	12	14	20	16	7	2	0	0	0	0	71	0	0	0	0	0	0	0	0	0	3.6	2.4	4.3	5 mL seed
wt	Montcalm	CIho 7149	Montcalm	3-4	72	0	0	0	0	0	0	0	2	6	12	20	9	19	12	9	3	0	0	0	0	72	0	0	0	0	0	0	0	0	0	3.6	2.6	4.4	5 mL seed

## Sheet: File S1 seed length
File S1: Raw seed length values measured using the MARVIN seed analyzer
Seed are sorted into bins accoring to their seed length
class 1	3-7.5 mm
class 2	7.5-12 mm
class 3	12-16.5 mm
						class 1										class 2										class 3
locus	mutation	seed stock number	background	replicate	seed nr.	L-F0(<=3,00)	L-F1(<=3,50)	L-F2(<=4,00)	L-F3(<=4,50)	L-F4(<=5,00)	L-F5(<=5,50)	L-F6(<=6,00)	L-F7(<=6,50)	L-F8(<=7,00)	L-F9(<=7,50)	L-F0(<=7,50)	L-F1(<=8,00)	L-F2(<=8,50)	L-F3(<=9,00)	L-F4(<=9,50)	L-F5(<=10,00)	L-F6(<=10,50)	L-F7(<=11,00)	L-F8(<=11,50)	L-F9(<=12,00)	L-F0(<=12,00)	L-F1(<=12,50)	L-F2(<=13,00)	L-F3(<=13,50)	L-F4(<=14,00)	L-F5(<=14,50)	L-F6(<=15,00)	L-F7(<=15,50)	L-F8(<=16,00)	L-F9(<=16,50)	ØLength	Min Length	Max Length	Remark
wt	Bowman	PI 483237	Bowman	10-1	20	0	0	0	0	0	0	0	0	0	1	1	0	1	1	5	7	1	4	0	0	20	0	0	0	0	0	0	0	0	0	9.6	7	11	one spike
wt	Bowman	PI 483237	Bowman	10-2	21	0	0	0	0	0	0	0	0	0	0	0	2	1	4	7	7	0	0	0	0	21	0	0	0	0	0	0	0	0	0	9.2	7.5	9.9	one spike
wt	Bowman	PI 483237	Bowman	10-3	20	0	0	0	0	0	0	0	0	0	0	0	0	1	2	9	5	2	1	0	0	20	0	0	0	0	0	0	0	0	0	9.4	8.1	10.7	one spike
wt	Bowman	PI 483237	Bowman	10-4	16	0	0	0	0	0	0	0	0	0	0	0	0	0	0	3	4	4	5	0	0	16	0	0	0	0	0	0	0	0	0	10.1	9	10.8	one spike
wt	Bowman	PI 483237	Bowman	10-5	20	0	0	0	0	0	0	0	0	0	0	0	0	0	1	2	7	5	4	1	0	20	0	0	0	0	0	0	0	0	0	10.1	8.6	11.4	one spike
wt	Bowman	PI 483237	Bowman	10-6	19	0	0	0	0	0	0	0	0	0	0	0	0	0	2	4	5	6	1	1	0	19	0	0	0	0	0	0	0	0	0	9.8	8.6	11.2	one spike
wt	Bowman	PI 483237	Bowman	16-1	21	0	0	0	0	0	0	0	0	0	0	0	1	0	1	0	7	7	2	2	1	21	0	0	0	0	0	0	0	0	0	10.2	7.6	11.6	one spike
wt	Bowman	PI 483237	Bowman	16-2	19	0	0	0	0	0	0	0	0	0	0	0	1	0	0	4	6	3	4	1	0	19	0	0	0	0	0	0	0	0	0	9.9	8	11.4	one spike
wt	Bowman	PI 483237	Bowman	16-3	17	0	0	0	0	0	0	0	0	0	0	0	0	0	1	3	4	4	4	1	0	17	0	0	0	0	0	0	0	0	0	10.1	8.9	11	one spike
wt	Bowman	PI 483237	Bowman	16-4	21	0	0	0	0	0	0	0	0	1	0	1	0	1	2	3	7	4	1	2	0	21	0	0	0	0	0	0	0	0	0	9.6	6.9	11.3	one spike
wt	Bowman	PI 483237	Bowman	16-5	21	0	0	0	0	0	0	0	0	0	1	1	1	1	4	5	7	0	1	1	0	21	0	0	0	0	0	0	0	0	0	9.3	7.5	11.1	one spike
wt	Bowman	PI 483237	Bowman	16-6	21	0	0	0	0	0	0	0	0	0	0	0	2	2	7	5	5	0	0	0	0	21	0	0	0	0	0	0	0	0	0	8.9	7.6	10	one spike
wt	Bowman	PI 483237	Bowman	3-1	19	0	0	0	0	0	0	0	0	0	0	0	2	1	3	7	6	0	0	0	0	19	0	0	0	0	0	0	0	0	0	9	7.8	9.7	one spike
wt	Bowman	PI 483237	Bowman	3-2	23	0	0	0	0	0	0	0	1	1	0	2	1	3	5	9	3	0	0	0	0	23	0	0	0	0	0	0	0	0	0	8.7	6.1	9.6	one spike
wt	Bowman	PI 483237	Bowman	3-3	21	0	0	0	0	0	0	0	0	1	0	1	1	3	4	11	1	0	0	0	0	21	0	0	0	0	0	0	0	0	0	8.8	6.6	9.7	one spike
wt	Bowman	PI 483237	Bowman	3-4	21	0	0	0	0	0	0	0	0	1	1	2	1	4	10	4	0	0	0	0	0	21	0	0	0	0	0	0	0	0	0	8.5	7	9.3	one spike
wt	Bowman	PI 483237	Bowman	3-5	24	0	0	0	0	0	1	0	0	1	0	2	1	5	10	5	1	0	0	0	0	24	0	0	0	0	0	0	0	0	0	8.6	5.4	9.6	one spike
wt	Bowman	PI 483237	Bowman	3-6	23	0	0	0	0	0	0	0	0	1	0	1	1	7	6	8	0	0	0	0	0	23	0	0	0	0	0	0	0	0	0	8.6	7	9.3	one spike
wt	Bowman	PI 483237	Bowman	4-1	23	0	0	0	0	0	0	0	0	0	0	0	0	1	3	1	3	6	3	4	1	22	1	0	0	0	0	0	0	0	0	10.2	8.1	12.3	one spike
wt	Bowman	PI 483237	Bowman	4-2	22	0	0	0	0	0	0	0	0	0	0	0	0	1	0	4	2	6	4	1	3	21	1	0	0	0	0	0	0	0	0	10.3	8.5	12.1	one spike
wt	Bowman	PI 483237	Bowman	4-3	20	0	0	0	0	0	0	0	0	0	0	0	0	1	1	4	5	1	3	5	0	20	0	0	0	0	0	0	0	0	0	10	8.3	11.2	one spike
wt	Bowman	PI 483237	Bowman	4-4	21	0	0	0	0	0	0	0	0	0	0	0	2	1	2	3	9	1	3	0	0	21	0	0	0	0	0	0	0	0	0	9.5	7.6	11	one spike
wt	Bowman	PI 483237	Bowman	4-5	26	0	0	0	0	0	0	0	0	0	1	1	0	2	3	8	4	5	3	0	0	26	0	0	0	0	0	0	0	0	0	9.5	7.5	10.9	one spike
wt	Bowman	PI 483237	Bowman	4-6	24	0	0	0	0	0	0	0	0	0	0	0	0	2	2	2	2	1	7	5	2	23	1	0	0	0	0	0	0	0	0	10.4	8.2	12.4	one spike
wt	Bowman	PI 483237	Bowman	5-1	22	0	0	0	0	0	0	0	0	0	0	0	0	1	0	2	5	7	5	1	0	21	1	0	0	0	0	0	0	0	0	10.2	8.2	12.2	one spike
wt	Bowman	PI 483237	Bowman	5-2	21	0	0	0	0	0	0	0	0	0	1	1	1	0	2	3	5	6	1	0	1	20	1	0	0	0	0	0	0	0	0	9.8	7.1	12.1	one spike
wt	Bowman	PI 483237	Bowman	5-3	20	0	0	0	0	0	0	0	0	0	0	0	0	1	4	4	4	5	1	1	0	20	0	0	0	0	0	0	0	0	0	9.6	8.3	11.3	one spike
wt	Bowman	PI 483237	Bowman	5-4	17	0	0	0	0	0	0	0	0	0	0	0	0	0	1	5	4	5	1	1	0	17	0	0	0	0	0	0	0	0	0	9.8	9	11.1	one spike
wt	Bowman	PI 483237	Bowman	5-5	22	0	0	0	0	0	0	0	0	1	0	1	0	2	2	6	5	2	1	3	0	22	0	0	0	0	0	0	0	0	0	9.6	7	11.4	one spike
wt	Bowman	PI 483237	Bowman	5-6	19	0	0	0	0	0	0	0	0	0	0	0	0	2	3	7	6	1	0	0	0	19	0	0	0	0	0	0	0	0	0	9.3	8.4	10.5	one spike
vrs3	int-a.1	GSHO 2055	Bowman	10-1	49	0	0	0	0	0	0	0	0	1	0	1	4	3	4	18	8	8	2	1	0	49	0	0	0	0	0	0	0	0	0	9.3	6.6	11.3	one spike
vrs3	int-a.1	GSHO 2055	Bowman	10-2	57	0	0	0	0	0	0	0	0	4	0	4	7	3	8	5	9	11	8	2	0	57	0	0	0	0	0	0	0	0	0	9.3	6.7	11.2	one spike
vrs3	int-a.1	GSHO 2055	Bowman	10-3	56	0	0	0	0	0	0	0	0	3	3	6	5	7	11	15	7	5	0	0	0	56	0	0	0	0	0	0	0	0	0	8.8	6.6	10.4	one spike
vrs3	int-a.1	GSHO 2055	Bowman	10-4	40	0	0	0	0	0	0	0	0	0	2	2	6	7	8	10	4	2	1	0	0	40	0	0	0	0	0	0	0	0	0	8.8	7.3	10.6	one spike
vrs3	int-a.1	GSHO 2055	Bowman	10-5	42	0	0	0	0	0	0	0	0	1	3	4	3	6	11	10	6	1	1	0	0	42	0	0	0	0	0	0	0	0	0	8.8	6.8	10.7	one spike
vrs3	int-a.1	GSHO 2055	Bowman	10-6	47	0	0	0	0	0	0	0	0	0	1	1	5	4	11	9	11	2	3	1	0	47	0	0	0	0	0	0	0	0	0	9.1	7.2	11.1	one spike
vrs3	int-a.1	GSHO 2055	Bowman	13-1	51	0	0	0	0	0	0	0	1	2	4	7	11	11	14	7	1	0	0	0	0	51	0	0	0	0	0	0	0	0	0	8.3	6	9.8	one spike
vrs3	int-a.1	GSHO 2055	Bowman	13-2	54	0	0	0	0	0	0	1	1	3	1	6	9	14	12	6	4	2	1	0	0	54	0	0	0	0	0	0	0	0	0	8.4	5.7	10.7	one spike
vrs3	int-a.1	GSHO 2055	Bowman	13-3	39	0	0	0	0	0	0	0	6	5	3	14	7	3	5	6	4	0	0	0	0	39	0	0	0	0	0	0	0	0	0	8	6.1	9.9	one spike
vrs3	int-a.1	GSHO 2055	Bowman	13-4	56	0	0	0	0	0	0	1	2	1	8	12	5	19	11	4	3	0	0	2	0	56	0	0	0	0	0	0	0	0	0	8.2	5.5	11.4	one spike
vrs3	int-a.1	GSHO 2055	Bowman	13-5	55	0	0	0	0	1	3	6	10	6	4	30	5	6	5	9	0	0	0	0	0	55	0	0	0	0	0	0	0	0	0	7.3	4.9	9.4	one spike
vrs3	int-a.1	GSHO 2055	Bowman	13-6	55	0	0	0	0	0	0	0	2	1	5	8	7	19	14	6	1	0	0	0	0	55	0	0	0	0	0	0	0	0	0	8.3	6	9.8	one spike
vrs3	int-a.1	GSHO 2055	Bowman	15-1	55	0	0	0	0	0	0	1	6	7	16	30	11	8	6	0	0	0	0	0	0	55	0	0	0	0	0	0	0	0	0	7.5	5.8	8.8	one spike
vrs3	int-a.1	GSHO 2055	Bowman	15-2	52	0	0	0	0	0	0	0	3	2	9	14	6	10	13	5	3	0	1	0	0	52	0	0	0	0	0	0	0	0	0	8.2	6.2	10.5	one spike
vrs3	int-a.1	GSHO 2055	Bowman	15-3	53	0	0	0	0	0	0	0	4	4	11	19	8	13	9	3	1	0	0	0	0	53	0	0	0	0	0	0	0	0	0	7.9	6.2	9.7	one spike
vrs3	int-a.1	GSHO 2055	Bowman	15-4	58	0	0	0	0	1	2	2	8	14	9	36	8	6	6	2	0	0	0	0	0	58	0	0	0	0	0	0	0	0	0	7.2	4.8	9.2	one spike
vrs3	int-a.1	GSHO 2055	Bowman	15-5	53	0	0	0	0	0	0	3	5	7	8	23	9	9	7	4	1	0	0	0	0	53	0	0	0	0	0	0	0	0	0	7.7	5.6	9.5	one spike
vrs3	int-a.1	GSHO 2055	Bowman	15-6	50	0	0	0	0	0	0	0	3	6	7	16	10	10	12	2	0	0	0	0	0	50	0	0	0	0	0	0	0	0	0	7.9	6	9.3	one spike
vrs3	int-a.1	GSHO 2055	Bowman	16-1	54	0	0	0	0	0	0	0	4	9	8	21	10	8	4	10	1	0	0	0	0	54	0	0	0	0	0	0	0	0	0	7.8	6.1	9.5	one spike
vrs3	int-a.1	GSHO 2055	Bowman	16-2	54	0	0	0	0	0	0	0	3	4	8	15	9	10	14	5	1	0	0	0	0	54	0	0	0	0	0	0	0	0	0	8	6.2	9.6	one spike
vrs3	int-a.1	GSHO 2055	Bowman	16-3	53	0	0	0	0	0	0	0	0	2	10	12	10	15	7	9	0	0	0	0	0	53	0	0	0	0	0	0	0	0	0	8.1	6.9	9.3	one spike
vrs3	int-a.1	GSHO 2055	Bowman	16-4	47	0	0	0	0	0	1	0	1	2	7	11	4	13	6	6	6	1	0	0	0	47	0	0	0	0	0	0	0	0	0	8.3	5.3	10.3	one spike
vrs3	int-a.1	GSHO 2055	Bowman	16-5	54	0	0	0	0	0	0	0	3	10	11	24	13	6	8	3	0	0	0	0	0	54	0	0	0	0	0	0	0	0	0	7.7	6.4	9.1	one spike
vrs3	int-a.1	GSHO 2055	Bowman	16-6	47	0	0	0	0	0	0	3	1	5	5	14	11	13	5	3	1	0	0	0	0	47	0	0	0	0	0	0	0	0	0	7.9	5.8	9.7	one spike
vrs3	vrs3.f	GSHO 2056	Bowman	1-1	40	0	0	0	0	0	0	0	0	0	1	1	7	11	14	5	1	0	1	0	0	40	0	0	0	0	0	0	0	0	0	8.5	7.5	10.8	one spike
vrs3	vrs3.f	GSHO 2056	Bowman	1-2	49	0	0	0	0	0	1	3	7	11	4	26	10	6	3	4	0	0	0	0	0	49	0	0	0	0	0	0	0	0	0	7.4	5.3	9.2	one spike
vrs3	vrs3.f	GSHO 2056	Bowman	1-3	48	0	0	0	0	0	0	0	0	0	3	3	15	9	8	10	1	2	0	0	0	48	0	0	0	0	0	0	0	0	0	8.4	7.3	10.2	one spike
vrs3	vrs3.f	GSHO 2056	Bowman	1-4	37	0	0	0	0	0	0	0	1	5	9	15	8	7	5	2	0	0	0	0	0	37	0	0	0	0	0	0	0	0	0	7.7	6.3	9.2	one spike
vrs3	vrs3.f	GSHO 2056	Bowman	1-5	40	0	0	0	0	0	0	0	3	3	5	11	8	11	8	1	1	0	0	0	0	40	0	0	0	0	0	0	0	0	0	7.9	6.1	9.8	one spike
vrs3	vrs3.f	GSHO 2056	Bowman	1-6	38	0	0	0	0	0	1	4	4	6	6	21	6	3	5	2	1	0	0	0	0	38	0	0	0	0	0	0	0	0	0	7.4	5.3	9.5	one spike
vrs3	vrs3.f	GSHO 2056	Bowman	2-1	32	0	0	0	0	0	0	0	2	1	5	8	12	6	4	1	1	0	0	0	0	32	0	0	0	0	0	0	0	0	0	7.9	6.2	9.5	one spike
vrs3	vrs3.f	GSHO 2056	Bowman	2-2	41	0	0	0	0	0	0	0	0	0	5	5	4	14	11	4	0	2	0	0	1	41	0	0	0	0	0	0	0	0	0	8.5	7.2	11.5	one spike
vrs3	vrs3.f	GSHO 2056	Bowman	2-3	54	0	0	0	0	0	0	0	1	3	6	10	11	13	10	6	4	0	0	0	0	54	0	0	0	0	0	0	0	0	0	8.2	6.1	9.8	one spike
vrs3	vrs3.f	GSHO 2056	Bowman	2-4	32	0	0	0	0	0	0	0	0	0	3	3	4	7	5	8	2	3	0	0	0	32	0	0	0	0	0	0	0	0	0	8.7	7.1	10.3	one spike
vrs3	vrs3.f	GSHO 2056	Bowman	2-5	48	0	0	0	0	0	0	0	1	2	4	7	4	6	12	9	3	5	1	1	0	48	0	0	0	0	0	0	0	0	0	8.7	6.3	11.2	one spike
vrs3	vrs3.f	GSHO 2056	Bowman	2-6	48	0	0	0	0	1	0	2	4	0	9	16	9	9	9	4	1	0	0	0	0	48	0	0	0	0	0	0	0	0	0	7.8	4.7	9.5	one spike
vrs3	vrs3.f	GSHO 2056	Bowman	3-1	43	0	0	0	0	0	0	0	0	2	3	5	9	7	8	11	3	0	0	0	0	43	0	0	0	0	0	0	0	0	0	8.5	6.5	9.7	one spike
vrs3	vrs3.f	GSHO 2056	Bowman	3-2	37	0	0	0	0	0	0	0	0	2	5	7	11	4	9	6	0	0	0	0	0	37	0	0	0	0	0	0	0	0	0	8.2	6.6	9.3	one spike
vrs3	vrs3.f	GSHO 2056	Bowman	3-3	42	0	0	0	0	0	0	2	2	6	13	23	5	9	5	0	0	0	0	0	0	42	0	0	0	0	0	0	0	0	0	7.5	5.9	9	one spike
vrs3	vrs3.f	GSHO 2056	Bowman	3-4	51	0	0	0	0	0	0	1	1	3	11	16	8	12	9	5	1	0	0	0	0	51	0	0	0	0	0	0	0	0	0	8	5.9	9.6	one spike
vrs3	vrs3.f	GSHO 2056	Bowman	3-5	47	0	0	0	0	0	0	0	2	2	3	7	10	10	11	7	2	0	0	0	0	47	0	0	0	0	0	0	0	0	0	8.3	6.4	9.8	one spike
vrs3	vrs3.f	GSHO 2056	Bowman	3-6	48	0	0	0	0	0	0	1	2	8	3	14	11	13	6	3	0	0	0	1	0	48	0	0	0	0	0	0	0	0	0	7.9	5.7	11.3	one spike
vrs3	vrs3.f	GSHO 2056	Bowman	7-1	43	0	0	0	0	0	1	4	2	2	10	19	4	9	5	4	2	0	0	0	0	43	0	0	0	0	0	0	0	0	0	7.7	5.4	9.7	one spike
vrs3	vrs3.f	GSHO 2056	Bowman	7-2	46	0	0	0	0	0	0	1	0	2	5	8	10	10	6	7	4	1	0	0	0	46	0	0	0	0	0	0	0	0	0	8.3	6	10.2	one spike
vrs3	vrs3.f	GSHO 2056	Bowman	7-3	39	0	0	0	0	0	0	0	0	1	3	4	6	8	7	11	3	0	0	0	0	39	0	0	0	0	0	0	0	0	0	8.5	6.9	9.7	one spike
vrs3	vrs3.f	GSHO 2056	Bowman	7-4	50	0	0	0	0	0	1	0	1	11	11	24	4	7	5	7	3	0	0	0	0	50	0	0	0	0	0	0	0	0	0	7.8	5.4	9.8	one spike
vrs3	vrs3.f	GSHO 2056	Bowman	7-5	43	0	0	0	0	0	1	2	1	2	0	6	10	14	5	6	2	0	0	0	0	43	0	0	0	0	0	0	0	0	0	8.1	5.3	9.7	one spike
vrs3	vrs3.f	GSHO 2056	Bowman	7-6	44	0	0	0	0	0	1	2	6	4	4	17	6	7	11	1	1	0	1	0	0	44	0	0	0	0	0	0	0	0	0	7.7	5.3	10.7	one spike
int-b	int-b.3	GSHO 2129	Bowman	1	29	0	0	0	0	0	0	1	3	3	5	12	3	4	8	1	0	0	1	0	0	29	0	0	0	0	0	0	0	0	0	7.9	5.9	10.9	one spike
int-b	int-b.3	GSHO 2129	Bowman	2	28	0	0	0	0	0	0	0	0	0	2	2	5	6	3	4	5	2	0	1	0	28	0	0	0	0	0	0	0	0	0	8.8	7.3	11.2	one spike
int-b	int-b.3	GSHO 2129	Bowman	3	14	0	0	0	0	0	0	0	0	0	0	0	1	3	2	3	4	1	0	0	0	14	0	0	0	0	0	0	0	0	0	9.1	7.8	10.4	one spike
int-b	int-b.3	GSHO 2129	Bowman	4	21	0	0	0	0	0	0	0	0	2	1	3	2	2	5	5	3	0	0	1	0	21	0	0	0	0	0	0	0	0	0	8.7	6.8	11	one spike
int-b	int-b.3	GSHO 2129	Bowman	5	18	0	0	0	0	0	1	0	0	0	1	2	2	2	2	1	4	2	2	1	0	18	0	0	0	0	0	0	0	0	0	9.1	5.2	11.1	one spike
int-b	int-b.3	GSHO 2129	Bowman	6	24	0	0	0	0	0	0	0	3	1	4	8	3	4	5	4	0	0	0	0	0	24	0	0	0	0	0	0	0	0	0	8	6.4	9.4	one spike
int-b	int-b.3	GSHO 2129	Bowman	7	13	0	0	0	0	0	0	0	0	1	0	1	3	1	1	2	2	3	0	0	0	13	0	0	0	0	0	0	0	0	0	8.9	7	10.3	one spike
int-b	int-b.3	GSHO 2129	Bowman	8	28	0	0	0	0	0	0	0	0	3	5	8	2	2	6	3	5	1	1	0	0	28	0	0	0	0	0	0	0	0	0	8.5	6.7	10.7	one spike
int-b	int-b.3	GSHO 2129	Bowman	9	43	0	0	0	0	0	1	4	5	9	4	23	9	9	1	1	0	0	0	0	0	43	0	0	0	0	0	0	0	0	0	7.2	5.1	9.2	one spike
int-b	int-b.3	GSHO 2129	Bowman	10	48	0	0	0	0	0	0	0	1	6	9	16	5	7	9	7	3	1	0	0	0	48	0	0	0	0	0	0	0	0	0	8.2	6.4	10.2	one spike
int-b	int-b.3	GSHO 2129	Bowman	11	48	0	0	0	0	0	1	2	1	4	9	17	13	6	6	6	0	0	0	0	0	48	0	0	0	0	0	0	0	0	0	7.8	5.5	9.3	one spike
int-b	int-b.3	GSHO 2129	Bowman	12	18	0	0	0	0	0	0	3	1	1	0	5	0	0	3	7	3	0	0	0	0	18	0	0	0	0	0	0	0	0	0	8.4	5.8	9.9	one spike
int-b	int-b.3	GSHO 2129	Bowman	13	30	0	0	0	0	0	0	1	0	6	2	9	5	4	5	4	2	1	0	0	0	30	0	0	0	0	0	0	0	0	0	8.1	5.8	10.3	one spike
int-b	int-b.3	GSHO 2129	Bowman	14	21	0	0	0	0	0	0	0	0	1	2	3	3	3	1	4	1	2	3	1	0	21	0	0	0	0	0	0	0	0	0	9	6.9	11.4	one spike
int-b	int-b.3	GSHO 2129	Bowman	15	23	0	0	0	0	0	1	1	1	1	2	6	5	6	4	2	0	0	0	0	0	23	0	0	0	0	0	0	0	0	0	7.9	5.1	9.5	one spike
int-b	int-b.3	GSHO 2129	Bowman	16	11	0	0	0	0	0	0	0	0	0	0	0	0	0	1	0	0	6	1	1	1	10	0	1	0	0	0	0	0	0	0	10.6	9	12.7	one spike
int-b	int-b.3	GSHO 2129	Bowman	17	17	0	0	0	0	0	0	0	0	0	2	2	0	3	4	6	1	0	1	0	0	17	0	0	0	0	0	0	0	0	0	8.9	7.1	10.6	one spike
int-b	int-b.3	GSHO 2129	Bowman	18	21	0	0	0	0	0	0	1	0	0	3	4	2	8	1	1	3	1	0	0	1	21	0	0	0	0	0	0	0	0	0	8.4	5.8	11.7	one spike
int-b	int-b.3	GSHO 2129	Bowman	19	21	0	0	0	0	0	0	1	0	0	4	5	3	1	3	4	5	0	0	0	0	21	0	0	0	0	0	0	0	0	0	8.5	5.7	9.8	one spike
int-b	int-b.3	GSHO 2129	Bowman	20	35	0	0	0	0	0	0	1	1	2	4	8	6	12	4	4	0	1	0	0	0	35	0	0	0	0	0	0	0	0	0	8.1	5.7	10	one spike
int-c	int-c.5	GSHO 2003	Bowman	1-1	28	0	0	0	0	0	0	0	0	2	3	5	6	4	4	6	3	0	0	0	0	28	0	0	0	0	0	0	0	0	0	8.4	6.6	9.9	one spike
int-c	int-c.5	GSHO 2003	Bowman	1-2	47	0	0	0	0	0	0	0	1	1	3	5	9	13	6	12	2	0	0	0	0	47	0	0	0	0	0	0	0	0	0	8.4	6.3	9.8	one spike
int-c	int-c.5	GSHO 2003	Bowman	1-3	47	0	0	0	0	0	0	0	0	2	4	6	18	8	7	5	3	0	0	0	0	47	0	0	0	0	0	0	0	0	0	8.2	6.8	9.8	one spike
int-c	int-c.5	GSHO 2003	Bowman	1-4	59	0	0	0	0	0	0	1	3	4	8	16	17	13	8	5	0	0	0	0	0	59	0	0	0	0	0	0	0	0	0	7.9	5.8	9.4	one spike
int-c	int-c.5	GSHO 2003	Bowman	1-5	34	0	0	0	0	0	0	0	0	0	1	1	7	7	10	9	0	0	0	0	0	34	0	0	0	0	0	0	0	0	0	8.5	7	9.3	one spike
int-c	int-c.5	GSHO 2003	Bowman	1-6	50	0	0	0	0	0	0	0	1	2	4	7	10	15	14	3	1	0	0	0	0	50	0	0	0	0	0	0	0	0	0	8.2	6.3	9.6	one spike
int-c	int-c.5	GSHO 2003	Bowman	2-1	48	0	0	0	0	0	1	2	3	6	7	19	14	10	4	1	0	0	0	0	0	48	0	0	0	0	0	0	0	0	0	7.5	5.4	9.2	one spike
int-c	int-c.5	GSHO 2003	Bowman	2-2	41	0	0	0	0	0	0	0	2	5	11	18	6	9	7	1	0	0	0	0	0	41	0	0	0	0	0	0	0	0	0	7.8	6.2	9.2	one spike
int-c	int-c.5	GSHO 2003	Bowman	2-3	57	0	0	0	0	0	0	0	3	6	2	11	17	11	10	7	1	0	0	0	0	57	0	0	0	0	0	0	0	0	0	8	6.2	9.6	one spike
int-c	int-c.5	GSHO 2003	Bowman	2-4	27	0	0	0	0	0	0	0	0	3	7	10	4	5	3	2	3	0	0	0	0	27	0	0	0	0	0	0	0	0	0	8.1	6.7	9.8	one spike
int-c	int-c.5	GSHO 2003	Bowman	2-5	32	0	0	0	0	0	0	0	2	3	7	12	6	4	5	5	0	0	0	0	0	32	0	0	0	0	0	0	0	0	0	8	6.2	9.5	one spike
int-c	int-c.5	GSHO 2003	Bowman	2-6	45	0	0	0	0	0	0	2	0	2	13	17	13	5	5	4	1	0	0	0	0	45	0	0	0	0	0	0	0	0	0	7.8	5.6	9.6	one spike
int-c	int-c.5	GSHO 2003	Bowman	4-1	46	0	0	0	0	0	0	0	0	1	7	8	11	12	8	7	0	0	0	0	0	46	0	0	0	0	0	0	0	0	0	8.2	6.6	9.3	one spike
int-c	int-c.5	GSHO 2003	Bowman	4-2	40	0	0	0	0	0	0	0	0	2	4	6	10	11	6	6	1	0	0	0	0	40	0	0	0	0	0	0	0	0	0	8.2	6.6	9.6	one spike
int-c	int-c.5	GSHO 2003	Bowman	4-3	50	0	0	0	0	0	0	0	0	5	7	12	14	9	8	6	1	0	0	0	0	50	0	0	0	0	0	0	0	0	0	8	6.6	9.5	one spike
int-c	int-c.5	GSHO 2003	Bowman	4-4	41	0	0	0	0	0	0	0	0	2	7	9	13	4	6	9	0	0	0	0	0	41	0	0	0	0	0	0	0	0	0	8.1	6.8	9.4	one spike
int-c	int-c.5	GSHO 2003	Bowman	4-5	46	0	0	0	0	0	0	0	1	7	3	11	7	16	7	5	0	0	0	0	0	46	0	0	0	0	0	0	0	0	0	8	6.4	9.4	one spike
int-c	int-c.5	GSHO 2003	Bowman	4-6	56	0	0	0	0	0	0	1	3	6	4	14	19	12	6	5	0	0	0	0	0	56	0	0	0	0	0	0	0	0	0	7.8	5.7	9.5	one spike
int-c	int-c.5	GSHO 2003	Bowman	5-1	54	0	0	0	0	1	0	0	1	5	9	16	15	7	4	10	2	0	0	0	0	54	0	0	0	0	0	0	0	0	0	8	4.9	9.7	one spike
int-c	int-c.5	GSHO 2003	Bowman	5-2	54	0	0	0	0	0	0	0	2	2	5	9	17	10	10	7	0	0	0	1	0	54	0	0	0	0	0	0	0	0	0	8.1	6.5	11.2	one spike
int-c	int-c.5	GSHO 2003	Bowman	5-3	34	0	0	0	0	0	0	0	2	4	5	11	3	7	4	4	5	0	0	0	0	34	0	0	0	0	0	0	0	0	0	8.2	6	9.8	one spike
int-c	int-c.5	GSHO 2003	Bowman	5-4	40	0	0	0	0	0	0	0	2	4	6	12	10	6	7	4	1	0	0	0	0	40	0	0	0	0	0	0	0	0	0	8	6.3	9.5	one spike
int-c	int-c.5	GSHO 2003	Bowman	5-5	48	0	0	0	0	0	0	0	3	9	11	23	8	6	8	3	0	0	0	0	0	48	0	0	0	0	0	0	0	0	0	7.7	6.2	9.4	one spike
int-c	int-c.5	GSHO 2003	Bowman	5-6	39	0	0	0	0	0	0	0	2	1	7	10	10	6	6	7	0	0	0	0	0	39	0	0	0	0	0	0	0	0	0	8.1	6.4	9.4	one spike
int-c	int-c.5	GSHO 2003	Bowman	6-1	47	0	0	0	0	0	0	3	1	7	8	19	10	6	6	6	0	0	0	0	0	47	0	0	0	0	0	0	0	0	0	7.7	5.6	9.4	one spike
int-c	int-c.5	GSHO 2003	Bowman	6-2	44	0	0	0	0	0	3	2	4	10	9	28	5	7	3	0	1	0	0	0	0	44	0	0	0	0	0	0	0	0	0	7.2	5.3	9.7	one spike
int-c	int-c.5	GSHO 2003	Bowman	6-3	47	0	0	0	0	0	1	0	2	4	8	15	14	8	4	6	0	0	0	0	0	47	0	0	0	0	0	0	0	0	0	7.8	5.3	9.4	one spike
int-c	int-c.5	GSHO 2003	Bowman	6-4	54	0	0	0	0	0	0	1	3	1	3	8	17	15	11	2	1	0	0	0	0	54	0	0	0	0	0	0	0	0	0	8	5.9	9.8	one spike
int-c	int-c.5	GSHO 2003	Bowman	6-5	33	0	0	0	0	0	0	1	1	5	3	10	7	6	3	5	2	0	0	0	0	33	0	0	0	0	0	0	0	0	0	8	5.9	10	one spike
int-c	int-c.5	GSHO 2003	Bowman	6-6	54	0	0	0	0	0	0	0	1	7	10	18	11	16	5	3	1	0	0	0	0	54	0	0	0	0	0	0	0	0	0	7.9	6.3	9.5	one spike
vrs1	vrs1.a	GSHO 1907	Bowman	2-1	55	0	0	0	0	0	0	1	1	3	12	17	17	8	7	5	1	0	0	0	0	55	0	0	0	0	0	0	0	0	0	7.9	6	9.7	one spike
vrs1	vrs1.a	GSHO 1907	Bowman	2-2	50	0	0	0	0	0	0	1	0	4	15	20	12	3	13	2	0	0	0	0	0	50	0	0	0	0	0	0	0	0	0	7.8	5.9	9.2	one spike
vrs1	vrs1.a	GSHO 1907	Bowman	2-3	56	0	0	0	0	0	0	2	2	8	16	28	9	7	10	2	0	0	0	0	0	56	0	0	0	0	0	0	0	0	0	7.6	5.8	9.3	one spike
vrs1	vrs1.a	GSHO 1907	Bowman	2-4	47	0	0	0	0	0	0	0	0	5	5	10	18	7	7	5	0	0	0	0	0	47	0	0	0	0	0	0	0	0	0	7.9	6.6	9.5	one spike
vrs1	vrs1.a	GSHO 1907	Bowman	2-5	62	0	0	0	0	0	0	0	2	3	15	20	14	13	12	1	2	0	0	0	0	62	0	0	0	0	0	0	0	0	0	7.9	6.3	9.9	one spike
vrs1	vrs1.a	GSHO 1907	Bowman	2-6	61	0	0	0	0	0	0	3	8	9	20	40	8	5	7	1	0	0	0	0	0	61	0	0	0	0	0	0	0	0	0	7.3	5.6	9.2	one spike
vrs1	vrs1.a	GSHO 1907	Bowman	3-1	51	0	0	0	0	0	0	0	4	9	13	26	8	6	9	2	0	0	0	0	0	51	0	0	0	0	0	0	0	0	0	7.6	6.1	9.1	one spike
vrs1	vrs1.a	GSHO 1907	Bowman	3-2	59	0	0	0	0	0	1	1	2	11	20	35	6	6	8	4	0	0	0	0	0	59	0	0	0	0	0	0	0	0	0	7.6	5.5	9.3	one spike
vrs1	vrs1.a	GSHO 1907	Bowman	3-3	55	0	0	0	0	0	0	1	0	8	15	24	12	4	10	5	0	0	0	0	0	55	0	0	0	0	0	0	0	0	0	7.8	5.7	9.3	one spike
vrs1	vrs1.a	GSHO 1907	Bowman	3-4	63	0	0	0	0	0	1	1	4	6	16	28	13	3	14	4	0	1	0	0	0	63	0	0	0	0	0	0	0	0	0	7.8	5.5	10	one spike
vrs1	vrs1.a	GSHO 1907	Bowman	3-5	61	0	0	0	0	0	0	0	1	8	14	23	13	11	11	3	0	0	0	0	0	61	0	0	0	0	0	0	0	0	0	7.9	6.1	9.1	one spike
vrs1	vrs1.a	GSHO 1907	Bowman	3-6	51	0	0	0	0	0	0	0	1	5	9	15	16	4	10	5	1	0	0	0	0	51	0	0	0	0	0	0	0	0	0	7.9	6	9.6	one spike
vrs1	vrs1.a	GSHO 1907	Bowman	4-1	48	0	0	0	0	0	0	0	2	11	15	28	5	3	8	4	0	0	0	0	0	48	0	0	0	0	0	0	0	0	0	7.7	6.4	9.5	one spike
vrs1	vrs1.a	GSHO 1907	Bowman	4-2	52	0	0	0	0	0	0	0	1	9	18	28	8	7	6	3	0	0	0	0	0	52	0	0	0	0	0	0	0	0	0	7.6	6.3	9.2	one spike
vrs1	vrs1.a	GSHO 1907	Bowman	4-3	51	0	0	0	0	0	0	1	4	7	8	20	15	7	9	0	0	0	0	0	0	51	0	0	0	0	0	0	0	0	0	7.6	6	9	one spike
vrs1	vrs1.a	GSHO 1907	Bowman	4-4	52	0	0	0	0	0	0	0	1	0	9	10	15	7	10	10	0	0	0	0	0	52	0	0	0	0	0	0	0	0	0	8.2	6.1	9.4	one spike
vrs1	vrs1.a	GSHO 1907	Bowman	4-5	53	0	0	0	0	0	0	0	1	4	15	20	15	7	7	4	0	0	0	0	0	53	0	0	0	0	0	0	0	0	0	7.8	6.4	9.4	one spike
vrs1	vrs1.a	GSHO 1907	Bowman	4-6	50	0	0	0	0	0	0	0	1	5	14	20	10	8	8	4	0	0	0	0	0	50	0	0	0	0	0	0	0	0	0	7.9	6.3	9.3	one spike
vrs1	vrs1.a	GSHO 1907	Bowman	5-1	58	0	0	0	0	0	0	0	0	2	3	5	19	11	10	8	5	0	0	0	0	58	0	0	0	0	0	0	0	0	0	8.3	6.7	9.7	one spike
vrs1	vrs1.a	GSHO 1907	Bowman	5-2	60	0	0	0	0	0	0	1	4	18	13	36	8	4	10	2	0	0	0	0	0	60	0	0	0	0	0	0	0	0	0	7.5	5.8	9.1	one spike
vrs1	vrs1.a	GSHO 1907	Bowman	5-3	55	0	0	0	0	0	0	0	3	6	21	30	8	2	15	0	0	0	0	0	0	55	0	0	0	0	0	0	0	0	0	7.7	6.2	8.9	one spike
vrs1	vrs1.a	GSHO 1907	Bowman	5-4	56	0	0	0	0	0	0	1	1	4	15	21	12	8	3	7	5	0	0	0	0	56	0	0	0	0	0	0	0	0	0	7.9	5.7	9.8	one spike
vrs1	vrs1.a	GSHO 1907	Bowman	5-5	43	0	0	0	0	0	0	0	0	0	9	9	16	7	8	3	0	0	0	0	0	43	0	0	0	0	0	0	0	0	0	8	7.2	9.4	one spike
vrs1	vrs1.a	GSHO 1907	Bowman	5-6	49	0	0	0	0	0	0	0	1	3	22	26	6	6	10	1	0	0	0	0	0	49	0	0	0	0	0	0	0	0	0	7.8	6.3	9.1	one spike
vrs4	vrs4.k	GSHO 1986	Bowman	13-1	59	0	0	0	0	0	1	0	1	4	7	13	19	14	8	4	1	0	0	0	0	59	0	0	0	0	0	0	0	0	0	8	5	9.8	one spike
vrs4	vrs4.k	GSHO 1986	Bowman	13-2	77	0	0	0	0	0	3	10	10	7	17	47	18	10	2	0	0	0	0	0	0	77	0	0	0	0	0	0	0	0	0	7.1	5.3	8.7	one spike
vrs4	vrs4.k	GSHO 1986	Bowman	13-3	61	0	0	0	0	0	0	4	4	9	4	21	13	16	6	4	1	0	0	0	0	61	0	0	0	0	0	0	0	0	0	7.7	5.6	9.6	one spike
vrs4	vrs4.k	GSHO 1986	Bowman	13-4	58	0	0	0	0	0	1	2	5	6	7	21	12	13	11	1	0	0	0	0	0	58	0	0	0	0	0	0	0	0	0	7.7	5.2	9.1	one spike
vrs4	vrs4.k	GSHO 1986	Bowman	13-5	68	0	0	0	0	0	0	0	5	11	7	23	19	17	7	2	0	0	0	0	0	68	0	0	0	0	0	0	0	0	0	7.7	6.2	9.3	one spike
vrs4	vrs4.k	GSHO 1986	Bowman	13-6	44	0	0	0	0	0	0	2	1	3	11	17	18	4	4	1	0	0	0	0	0	44	0	0	0	0	0	0	0	0	0	7.6	5.6	9.1	one spike
vrs4	vrs4.k	GSHO 1986	Bowman	14-1	47	0	0	0	0	0	0	0	0	2	2	4	4	9	17	9	3	1	0	0	0	47	0	0	0	0	0	0	0	0	0	8.6	6.6	10	one spike
vrs4	vrs4.k	GSHO 1986	Bowman	14-2	51	0	0	0	0	0	0	1	0	3	4	8	2	6	16	12	4	3	0	0	0	51	0	0	0	0	0	0	0	0	0	8.6	5.8	10.3	one spike
vrs4	vrs4.k	GSHO 1986	Bowman	14-3	51	0	0	0	0	0	0	1	3	5	3	12	6	7	8	16	1	0	1	0	0	51	0	0	0	0	0	0	0	0	0	8.3	5.8	10.6	one spike
vrs4	vrs4.k	GSHO 1986	Bowman	14-4	49	0	0	0	0	0	0	0	1	0	1	2	7	12	13	11	3	1	0	0	0	49	0	0	0	0	0	0	0	0	0	8.6	6.4	10.1	one spike
vrs4	vrs4.k	GSHO 1986	Bowman	14-5	76	0	0	0	0	0	0	6	6	11	9	32	20	17	7	0	0	0	0	0	0	76	0	0	0	0	0	0	0	0	0	7.5	5.6	8.7	one spike
vrs4	vrs4.k	GSHO 1986	Bowman	14-6	47	0	0	0	0	0	1	0	1	7	6	15	12	14	6	0	0	0	0	0	0	47	0	0	0	0	0	0	0	0	0	7.7	5.3	8.8	one spike
vrs4	vrs4.k	GSHO 1986	Bowman	15-1	45	0	0	0	0	1	0	2	1	6	11	21	18	4	2	0	0	0	0	0	0	45	0	0	0	0	0	0	0	0	0	7.4	4.8	8.8	one spike
vrs4	vrs4.k	GSHO 1986	Bowman	15-2	51	0	0	0	0	0	1	1	1	9	6	18	13	11	8	1	0	0	0	0	0	51	0	0	0	0	0	0	0	0	0	7.7	5.1	9.2	one spike
vrs4	vrs4.k	GSHO 1986	Bowman	15-3	50	0	0	0	0	0	0	0	4	3	5	12	13	16	6	3	0	0	0	0	0	50	0	0	0	0	0	0	0	0	0	7.9	6	9.1	one spike
vrs4	vrs4.k	GSHO 1986	Bowman	15-4	56	0	0	0	0	0	1	2	6	6	8	23	13	13	6	1	0	0	0	0	0	56	0	0	0	0	0	0	0	0	0	7.5	5.1	9.1	one spike
vrs4	vrs4.k	GSHO 1986	Bowman	15-5	80	0	0	0	0	0	3	2	9	11	9	34	14	17	14	1	0	0	0	0	0	80	0	0	0	0	0	0	0	0	0	7.6	5.2	9.3	one spike
vrs4	vrs4.k	GSHO 1986	Bowman	15-6	57	0	0	0	0	0	1	2	2	5	13	23	18	12	4	0	0	0	0	0	0	57	0	0	0	0	0	0	0	0	0	7.5	5	8.7	one spike
vrs4	vrs4.k	GSHO 1986	Bowman	9-1	55	0	0	0	0	0	0	2	1	4	4	11	6	17	10	5	4	1	0	1	0	55	0	0	0	0	0	0	0	0	0	8.3	5.9	11.1	one spike
vrs4	vrs4.k	GSHO 1986	Bowman	9-2	55	0	0	0	0	1	2	2	3	2	5	15	9	14	10	5	2	0	0	0	0	55	0	0	0	0	0	0	0	0	0	7.9	4.8	9.6	one spike
vrs4	vrs4.k	GSHO 1986	Bowman	9-3	57	0	0	0	0	0	0	1	3	9	5	18	4	11	11	8	4	0	1	0	0	57	0	0	0	0	0	0	0	0	0	8.1	5.6	10.6	one spike
vrs4	vrs4.k	GSHO 1986	Bowman	9-4	46	0	0	0	0	0	0	1	0	1	2	4	3	7	6	10	11	2	3	0	0	46	0	0	0	0	0	0	0	0	0	9	5.7	10.8	one spike
vrs4	vrs4.k	GSHO 1986	Bowman	9-5	51	0	0	0	0	1	3	6	8	8	10	36	9	5	1	0	0	0	0	0	0	51	0	0	0	0	0	0	0	0	0	6.9	5	8.6	one spike
vrs4	vrs4.k	GSHO 1986	Bowman	9-6	73	0	0	0	0	0	0	0	5	6	5	16	20	24	8	4	1	0	0	0	0	73	0	0	0	0	0	0	0	0	0	7.9	6.2	9.7	one spike
int-m	int-m.85	GSHO 2273	Bowman	11-1	9	0	0	0	0	0	0	0	0	0	1	1	4	2	1	1	0	0	0	0	0	9	0	0	0	0	0	0	0	0	0	8.1	7.4	9.2	one spike
int-m	int-m.85	GSHO 2273	Bowman	11-2	6	0	0	0	0	0	0	0	0	0	1	1	0	2	1	1	1	0	0	0	0	6	0	0	0	0	0	0	0	0	0	8.6	7.1	10	one spike
int-m	int-m.85	GSHO 2273	Bowman	11-3	6	0	0	0	0	0	0	0	0	0	1	1	0	1	1	1	2	0	0	0	0	6	0	0	0	0	0	0	0	0	0	8.8	7.2	9.6	one spike
int-m	int-m.85	GSHO 2273	Bowman	11-4	9	0	0	0	0	0	0	0	0	1	2	3	3	1	1	0	1	0	0	0	0	9	0	0	0	0	0	0	0	0	0	7.9	6.6	9.7	one spike
int-m	int-m.85	GSHO 2273	Bowman	11-5	7	0	0	0	0	0	0	0	0	0	1	1	3	2	0	1	0	0	0	0	0	7	0	0	0	0	0	0	0	0	0	8	7.5	9	one spike
int-m	int-m.85	GSHO 2273	Bowman	11-6	10	0	0	0	0	0	0	0	0	1	0	1	1	0	2	1	3	1	1	0	0	10	0	0	0	0	0	0	0	0	0	9.2	6.9	10.9	one spike
int-m	int-m.85	GSHO 2273	Bowman	14-1	9	0	0	0	0	0	0	1	2	2	0	5	0	0	1	2	1	0	0	0	0	9	0	0	0	0	0	0	0	0	0	7.7	6	9.5	one spike
int-m	int-m.85	GSHO 2273	Bowman	14-2	9	0	0	0	0	0	0	0	0	0	2	2	1	2	1	3	0	0	0	0	0	9	0	0	0	0	0	0	0	0	0	8.3	7	9.3	one spike
int-m	int-m.85	GSHO 2273	Bowman	14-3	12	0	0	0	0	0	0	1	2	2	0	5	2	4	1	0	0	0	0	0	0	12	0	0	0	0	0	0	0	0	0	7.4	5.7	9	one spike
int-m	int-m.85	GSHO 2273	Bowman	14-4	7	0	0	0	0	1	0	0	0	0	1	2	2	1	1	1	0	0	0	0	0	7	0	0	0	0	0	0	0	0	0	7.7	4.9	9.4	one spike
int-m	int-m.85	GSHO 2273	Bowman	14-5	13	0	0	0	0	0	0	0	0	1	1	2	0	0	6	2	3	0	0	0	0	13	0	0	0	0	0	0	0	0	0	8.8	6.9	10	one spike
int-m	int-m.85	GSHO 2273	Bowman	14-6	9	0	0	0	0	0	0	0	0	1	1	2	1	2	3	1	0	0	0	0	0	9	0	0	0	0	0	0	0	0	0	8.3	6.9	9	one spike
int-m	int-m.85	GSHO 2273	Bowman	3-1	5	0	0	0	0	0	0	0	0	0	0	0	0	0	0	1	1	3	0	0	0	5	0	0	0	0	0	0	0	0	0	9.9	9.2	10.2	one spike
int-m	int-m.85	GSHO 2273	Bowman	3-2	7	0	0	0	0	0	0	0	0	0	1	1	1	0	0	1	3	1	0	0	0	7	0	0	0	0	0	0	0	0	0	9	7.2	10.1	one spike
int-m	int-m.85	GSHO 2273	Bowman	3-3	7	0	0	0	0	1	0	0	0	0	0	1	0	1	0	2	1	1	0	1	0	7	0	0	0	0	0	0	0	0	0	9	4.5	11.4	one spike
int-m	int-m.85	GSHO 2273	Bowman	3-4	10	0	0	0	0	0	0	0	0	0	0	0	2	3	1	1	2	1	0	0	0	10	0	0	0	0	0	0	0	0	0	8.8	7.9	10.1	one spike
int-m	int-m.85	GSHO 2273	Bowman	3-5	10	0	0	0	0	0	0	0	0	1	0	1	1	1	1	3	2	1	0	0	0	10	0	0	0	0	0	0	0	0	0	9	6.9	10.2	one spike
int-m	int-m.85	GSHO 2273	Bowman	3-6	11	0	0	0	0	0	0	0	1	2	0	3	2	1	1	3	1	0	0	0	0	11	0	0	0	0	0	0	0	0	0	8.2	6.5	9.6	one spike
int-m	int-m.85	GSHO 2273	Bowman	4-1	7	0	0	0	0	0	0	0	0	1	0	1	0	2	1	2	0	1	0	0	0	7	0	0	0	0	0	0	0	0	0	8.7	7	10.1	one spike
int-m	int-m.85	GSHO 2273	Bowman	4-2	10	0	0	0	0	0	0	0	0	0	1	1	0	1	0	4	2	2	0	0	0	10	0	0	0	0	0	0	0	0	0	9.3	7.4	10.5	one spike
int-m	int-m.85	GSHO 2273	Bowman	4-3	8	0	0	0	0	0	0	0	0	0	0	0	2	3	3	0	0	0	0	0	0	8	0	0	0	0	0	0	0	0	0	8.3	7.6	8.9	one spike
int-m	int-m.85	GSHO 2273	Bowman	4-4	10	0	0	0	0	0	0	0	0	1	1	2	0	1	3	2	2	0	0	0	0	10	0	0	0	0	0	0	0	0	0	8.7	7	9.7	one spike
int-m	int-m.85	GSHO 2273	Bowman	4-5	6	0	0	0	0	0	0	1	0	0	0	1	0	0	0	0	0	4	1	0	0	6	0	0	0	0	0	0	0	0	0	9.6	5.9	10.7	one spike
int-m	int-m.85	GSHO 2273	Bowman	4-6	12	0	0	0	0	0	0	0	2	0	2	4	1	2	2	1	2	0	0	0	0	12	0	0	0	0	0	0	0	0	0	8.1	6.2	9.7	one spike
lnt1	int-l.81	GSHO 1961	Bowman	1	12	0	0	0	0	0	0	0	0	0	0	0	0	0	3	0	1	3	3	2	0	12	0	0	0	0	0	0	0	0	0	10.1	8.7	11.5	one spike
lnt1	int-l.81	GSHO 1961	Bowman	2	11	0	0	0	0	0	0	0	0	0	0	0	0	0	1	0	0	0	3	1	2	7	3	0	1	0	0	0	0	0	0	11.5	8.8	13.3	one spike
lnt1	int-l.81	GSHO 1961	Bowman	3	10	0	0	0	0	0	0	0	0	0	0	0	0	1	0	1	0	3	1	2	1	9	1	0	0	0	0	0	0	0	0	10.6	8.1	12	one spike
lnt1	int-l.81	GSHO 1961	Bowman	4	15	0	0	0	0	0	0	0	0	0	0	0	0	0	1	0	3	5	2	3	0	14	0	1	0	0	0	0	0	0	0	10.5	8.6	12.7	one spike
lnt1	int-l.81	GSHO 1961	Bowman	5	15	0	0	0	0	0	0	0	0	0	0	0	0	1	0	0	0	0	3	8	1	13	0	1	1	0	0	0	0	0	0	11.2	8.4	13.1	one spike
lnt1	int-l.81	GSHO 1961	Bowman	6	12	0	0	0	0	0	0	0	0	0	0	0	0	0	0	0	0	0	2	2	1	5	3	2	1	0	1	0	0	0	0	12.1	10.6	14.4	one spike
lnt1	int-l.81	GSHO 1961	Bowman	7	9	0	0	0	0	0	0	0	0	0	0	0	0	0	0	0	1	0	4	2	0	7	1	1	0	0	0	0	0	0	0	11.1	9.7	12.9	one spike
lnt1	int-l.81	GSHO 1961	Bowman	8	11	0	0	0	0	0	0	0	0	0	0	0	0	0	2	1	2	3	1	2	0	11	0	0	0	0	0	0	0	0	0	10.1	8.8	11.4	one spike
lnt1	int-l.81	GSHO 1961	Bowman	9	14	0	0	0	0	0	0	0	0	0	0	0	0	0	0	0	0	0	1	3	8	12	2	0	0	0	0	0	0	0	0	11.7	10.8	12.1	one spike
lnt1	int-l.81	GSHO 1961	Bowman	10	10	0	0	0	0	0	0	0	0	0	0	0	0	0	0	0	1	1	2	1	3	8	0	2	0	0	0	0	0	0	0	11.3	9.7	12.8	one spike
lnt1	int-l.81	GSHO 1961	Bowman	11	18	0	0	0	0	0	0	0	0	0	0	0	0	0	0	1	1	2	3	3	7	17	0	1	0	0	0	0	0	0	0	11.2	9.4	13	one spike
lnt1	int-l.81	GSHO 1961	Bowman	12	12	0	0	0	0	0	0	0	1	0	0	1	0	1	0	0	2	1	2	3	2	12	0	0	0	0	0	0	0	0	0	10.2	6	11.6	one spike
lnt1	int-l.81	GSHO 1961	Bowman	13	18	0	0	0	0	0	0	0	1	0	0	1	0	1	1	1	2	3	1	3	2	15	1	2	0	0	0	0	0	0	0	10.5	6.3	12.7	one spike
lnt1	int-l.81	GSHO 1961	Bowman	14	17	0	0	0	0	0	0	0	0	0	0	0	1	0	0	1	1	3	1	3	3	13	4	0	0	0	0	0	0	0	0	10.9	7.5	12.4	one spike
lnt1	int-l.81	GSHO 1961	Bowman	15	13	0	0	0	0	0	0	0	0	1	0	1	0	0	0	0	1	0	1	2	6	11	2	0	0	0	0	0	0	0	0	11.2	6.7	12.4	one spike
lnt1	lnt1.a	GSHO 1984	Bowman	1	14	0	0	0	0	0	0	0	0	0	0	0	0	1	0	2	3	0	3	3	1	13	1	0	0	0	0	0	0	0	0	10.4	8.4	12.2	one spike
lnt1	lnt1.a	GSHO 1984	Bowman	2	16	0	0	0	0	0	0	0	0	0	0	0	1	1	5	5	3	1	0	0	0	16	0	0	0	0	0	0	0	0	0	9.1	7.9	10	one spike
lnt1	lnt1.a	GSHO 1984	Bowman	3	10	0	0	0	0	0	0	0	0	0	0	0	0	0	0	1	5	4	0	0	0	10	0	0	0	0	0	0	0	0	0	9.9	9.4	10.4	one spike
lnt1	lnt1.a	GSHO 1984	Bowman	4	10	0	0	0	0	0	0	0	0	0	0	0	1	1	1	2	3	1	0	1	0	10	0	0	0	0	0	0	0	0	0	9.4	7.9	11.2	one spike
lnt1	lnt1.a	GSHO 1984	Bowman	5	15	0	0	0	0	0	0	0	0	0	1	1	1	0	2	3	4	1	1	2	0	15	0	0	0	0	0	0	0	0	0	9.5	7.3	11.4	one spike
lnt1	lnt1.a	GSHO 1984	Bowman	6	10	0	0	0	0	0	0	0	0	0	0	0	0	1	1	4	0	2	1	0	1	10	0	0	0	0	0	0	0	0	0	9.7	8.1	11.6	one spike
lnt1	lnt1.a	GSHO 1984	Bowman	7	9	0	0	0	0	0	0	0	0	0	1	1	0	0	0	1	6	1	0	0	0	9	0	0	0	0	0	0	0	0	0	9.6	7.1	10.4	one spike
lnt1	lnt1.a	GSHO 1984	Bowman	8	9	0	0	0	0	0	0	0	0	0	2	2	1	0	5	1	0	0	0	0	0	9	0	0	0	0	0	0	0	0	0	8.4	7.3	9.3	one spike
lnt1	lnt1.a	GSHO 1984	Bowman	9	10	0	0	0	0	0	0	0	0	0	0	0	1	0	0	1	0	5	2	1	0	10	0	0	0	0	0	0	0	0	0	10.1	7.7	11.3	one spike
lnt1	lnt1.a	GSHO 1984	Bowman	10	3	0	0	0	0	0	0	0	0	0	0	0	0	0	0	0	1	2	0	0	0	3	0	0	0	0	0	0	0	0	0	10.1	9.8	10.4	one spike
lnt1	lnt1.a	GSHO 1984	Bowman	11	4	0	0	0	0	0	0	0	0	0	0	0	0	1	0	1	0	1	0	0	0	3	0	1	0	0	0	0	0	0	0	10.2	8.4	12.7	one spike
lnt1	lnt1.a	GSHO 1984	Bowman	12	10	0	0	0	0	0	0	0	0	0	0	0	0	1	2	4	2	0	1	0	0	10	0	0	0	0	0	0	0	0	0	9.3	8.4	10.6	one spike
lnt1	lnt1.a	GSHO 1984	Bowman	13	3	0	0	0	0	0	0	0	0	0	0	0	0	0	0	1	1	0	1	0	0	3	0	0	0	0	0	0	0	0	0	10	9.2	11	one spike
lnt1	lnt1.a	GSHO 1984	Bowman	14	20	0	0	0	0	0	0	0	0	0	0	0	0	2	1	8	7	1	0	0	0	19	0	1	0	0	0	0	0	0	0	9.5	8.1	12.8	one spike
lnt1	lnt1.a	GSHO 1984	Bowman	15	9	0	0	0	0	0	0	1	0	0	0	1	0	0	1	0	1	2	2	1	1	9	0	0	0	0	0	0	0	0	0	9.9	5.7	11.6	one spike
wt	Bonus	GSHO 464	Bonus	13-1	29	0	0	0	0	0	0	0	0	0	1	1	1	2	1	2	10	8	4	0	0	29	0	0	0	0	0	0	0	0	0	9.7	7.4	10.7	one spike
wt	Bonus	GSHO 464	Bonus	13-2	28	0	0	0	0	0	0	0	0	1	0	1	1	2	2	7	13	2	0	0	0	28	0	0	0	0	0	0	0	0	0	9.3	6.9	10.2	one spike
wt	Bonus	GSHO 464	Bonus	13-3	33	0	0	0	0	0	0	0	0	0	0	0	1	1	0	2	8	8	8	3	1	32	1	0	0	0	0	0	0	0	0	10.3	7.8	12.2	one spike
wt	Bonus	GSHO 464	Bonus	13-4	27	0	0	0	0	0	0	0	0	0	0	0	0	1	1	6	4	9	6	0	0	27	0	0	0	0	0	0	0	0	0	10	8.4	10.9	one spike
wt	Bonus	GSHO 464	Bonus	13-5	36	0	0	0	0	0	0	0	0	1	0	1	0	2	3	10	11	5	4	0	0	36	0	0	0	0	0	0	0	0	0	9.5	6.6	10.8	one spike
wt	Bonus	GSHO 464	Bonus	13-6	33	0	0	0	0	0	0	0	0	0	1	1	3	5	10	7	3	3	1	0	0	33	0	0	0	0	0	0	0	0	0	8.9	7.4	10.5	one spike
wt	Bonus	GSHO 464	Bonus	15-1	30	0	0	0	0	0	0	0	0	1	0	1	1	2	2	1	13	7	3	0	0	30	0	0	0	0	0	0	0	0	0	9.6	6.7	10.8	one spike
wt	Bonus	GSHO 464	Bonus	15-2	28	0	0	0	0	0	0	0	0	0	0	0	0	1	2	5	9	10	1	0	0	28	0	0	0	0	0	0	0	0	0	9.8	8	10.5	one spike
wt	Bonus	GSHO 464	Bonus	15-3	27	0	0	0	0	0	0	0	0	0	0	0	0	1	1	1	8	12	2	2	0	27	0	0	0	0	0	0	0	0	0	10	8.2	11.3	one spike
wt	Bonus	GSHO 464	Bonus	15-4	27	0	0	0	0	0	0	0	0	0	0	0	1	0	2	4	7	11	1	1	0	27	0	0	0	0	0	0	0	0	0	9.8	7.7	11	one spike
wt	Bonus	GSHO 464	Bonus	15-5	29	0	0	0	0	0	0	0	0	0	0	0	0	1	2	3	8	12	3	0	0	29	0	0	0	0	0	0	0	0	0	9.9	8.5	10.6	one spike
wt	Bonus	GSHO 464	Bonus	15-6	27	0	0	0	0	0	0	0	0	0	0	0	0	1	5	4	12	3	2	0	0	27	0	0	0	0	0	0	0	0	0	9.6	8.5	10.9	one spike
wt	Bonus	GSHO 464	Bonus	16-1	26	0	0	0	0	0	0	0	0	0	0	0	1	2	6	9	8	0	0	0	0	26	0	0	0	0	0	0	0	0	0	9.2	7.6	10	one spike
wt	Bonus	GSHO 464	Bonus	16-2	27	0	0	0	0	0	0	0	0	1	0	1	2	2	6	10	6	0	0	0	0	27	0	0	0	0	0	0	0	0	0	9	6.8	9.7	one spike
wt	Bonus	GSHO 464	Bonus	16-3	27	0	0	0	0	0	0	0	0	0	0	0	1	3	2	7	14	0	0	0	0	27	0	0	0	0	0	0	0	0	0	9.3	7.6	9.9	one spike
wt	Bonus	GSHO 464	Bonus	16-4	28	0	0	0	0	0	0	0	0	0	0	0	0	1	4	6	9	7	1	0	0	28	0	0	0	0	0	0	0	0	0	9.6	8.1	10.5	one spike
wt	Bonus	GSHO 464	Bonus	16-5	27	0	0	0	0	0	0	0	0	0	1	1	1	1	4	4	7	9	0	0	0	27	0	0	0	0	0	0	0	0	0	9.5	7.1	10.5	one spike
wt	Bonus	GSHO 464	Bonus	16-6	26	0	0	0	0	0	0	0	0	0	0	0	0	4	1	3	9	7	2	0	0	26	0	0	0	0	0	0	0	0	0	9.6	8	10.8	one spike
vrs3	int-a.64	NGB 115482	Bonus	10-1	53	0	0	0	0	0	0	0	0	0	1	1	4	9	13	11	9	6	0	0	0	53	0	0	0	0	0	0	0	0	0	9	7.3	10.5	one spike
vrs3	int-a.64	NGB 115482	Bonus	10-2	47	0	0	0	0	0	0	0	0	0	0	0	0	7	15	6	3	6	5	3	1	46	0	0	1	0	0	0	0	0	0	9.5	8.1	13.2	one spike
vrs3	int-a.64	NGB 115482	Bonus	10-3	45	0	0	0	0	0	0	0	0	1	3	4	6	12	3	5	8	7	0	0	0	45	0	0	0	0	0	0	0	0	0	8.8	6.9	10.3	one spike
vrs3	int-a.64	NGB 115482	Bonus	10-4	47	0	0	0	0	0	0	1	0	0	0	1	5	7	11	2	5	11	5	0	0	47	0	0	0	0	0	0	0	0	0	9.2	5.7	10.8	one spike
vrs3	int-a.64	NGB 115482	Bonus	10-5	45	0	0	0	0	0	0	0	0	0	0	0	3	9	11	2	7	10	2	1	0	45	0	0	0	0	0	0	0	0	0	9.2	7.7	11.1	one spike
vrs3	int-a.64	NGB 115482	Bonus	10-6	38	0	0	0	0	0	0	1	0	0	1	2	0	6	9	5	10	5	1	0	0	38	0	0	0	0	0	0	0	0	0	9.2	5.6	10.8	one spike
vrs3	int-a.64	NGB 115482	Bonus	11-1	35	0	0	0	0	0	0	0	0	0	0	0	5	6	2	3	7	6	5	0	1	35	0	0	0	0	0	0	0	0	0	9.3	7.5	11.5	one spike
vrs3	int-a.64	NGB 115482	Bonus	11-2	33	0	0	0	0	0	0	2	0	1	2	5	3	4	7	6	6	2	0	0	0	33	0	0	0	0	0	0	0	0	0	8.6	5.7	10.2	one spike
vrs3	int-a.64	NGB 115482	Bonus	11-3	32	0	0	0	0	0	0	1	2	1	3	7	3	3	3	9	6	1	0	0	0	32	0	0	0	0	0	0	0	0	0	8.6	5.9	10.1	one spike
vrs3	int-a.64	NGB 115482	Bonus	11-4	29	0	0	0	0	0	0	0	0	0	2	2	3	2	3	7	6	4	1	1	0	29	0	0	0	0	0	0	0	0	0	9.2	7	11.4	one spike
vrs3	int-a.64	NGB 115482	Bonus	11-5	47	0	0	0	0	0	0	0	1	1	2	4	7	7	6	6	8	8	1	0	0	47	0	0	0	0	0	0	0	0	0	8.9	6.5	10.5	one spike
vrs3	int-a.64	NGB 115482	Bonus	11-6	28	0	0	0	0	0	0	0	0	0	3	3	1	3	1	5	14	1	0	0	0	28	0	0	0	0	0	0	0	0	0	9.1	7.1	10.2	one spike
vrs3	int-a.64	NGB 115482	Bonus	12-1	37	0	0	0	0	0	0	0	4	2	3	9	2	3	2	12	6	3	0	0	0	37	0	0	0	0	0	0	0	0	0	8.6	6.1	10.3	one spike
vrs3	int-a.64	NGB 115482	Bonus	12-2	36	0	0	0	0	0	0	1	0	0	1	2	5	5	8	2	2	7	4	0	1	36	0	0	0	0	0	0	0	0	0	9.1	5.7	11.7	one spike
vrs3	int-a.64	NGB 115482	Bonus	12-3	43	0	0	0	0	0	0	0	1	0	2	3	2	6	9	6	5	3	9	0	0	43	0	0	0	0	0	0	0	0	0	9.2	6.2	11	one spike
vrs3	int-a.64	NGB 115482	Bonus	12-4	34	0	0	0	0	0	0	0	1	1	1	3	4	3	4	6	7	7	0	0	0	34	0	0	0	0	0	0	0	0	0	9	6.4	10.5	one spike
vrs3	int-a.64	NGB 115482	Bonus	12-5	40	0	0	0	0	0	1	1	0	0	4	6	8	3	5	5	6	7	0	0	0	40	0	0	0	0	0	0	0	0	0	8.7	5.3	10.3	one spike
vrs3	int-a.64	NGB 115482	Bonus	12-6	40	0	0	0	0	0	0	0	0	2	3	5	3	9	6	3	4	8	2	0	0	40	0	0	0	0	0	0	0	0	0	8.8	6.7	10.6	one spike
vrs3	int-a.64	NGB 115482	Bonus	9-1	33	0	0	0	0	0	0	0	0	2	1	3	2	4	7	8	6	3	0	0	0	33	0	0	0	0	0	0	0	0	0	8.9	6.7	10.2	one spike
vrs3	int-a.64	NGB 115482	Bonus	9-2	44	0	0	0	0	0	0	0	0	0	2	2	8	7	6	8	7	4	2	0	0	44	0	0	0	0	0	0	0	0	0	8.9	7.2	10.9	one spike
vrs3	int-a.64	NGB 115482	Bonus	9-3	39	0	0	0	0	0	1	0	0	0	1	2	7	1	5	10	9	4	1	0	0	39	0	0	0	0	0	0	0	0	0	9	5.4	10.9	one spike
vrs3	int-a.64	NGB 115482	Bonus	9-4	41	0	0	0	0	0	1	0	0	1	3	5	10	6	6	3	7	3	1	0	0	41	0	0	0	0	0	0	0	0	0	8.6	5.3	10.9	one spike
vrs3	int-a.64	NGB 115482	Bonus	9-5	42	0	0	0	0	0	0	0	0	0	0	0	2	2	5	17	6	9	1	0	0	42	0	0	0	0	0	0	0	0	0	9.4	7.7	10.7	one spike
vrs3	int-a.64	NGB 115482	Bonus	9-6	43	0	0	0	0	0	0	0	0	0	0	0	1	6	9	7	4	11	5	0	0	43	0	0	0	0	0	0	0	0	0	9.5	7.7	10.9	one spike
int-b	int-b.3	NGB 115421	Bonus	1	43	0	0	0	0	0	0	0	0	0	2	2	1	13	10	6	7	1	2	1	0	43	0	0	0	0	0	0	0	0	0	8.9	7.1	11.2	one spike
int-b	int-b.3	NGB 115421	Bonus	2	9	0	0	0	0	0	0	0	0	0	0	0	0	2	1	4	1	1	0	0	0	9	0	0	0	0	0	0	0	0	0	9.1	8.5	10.1	one spike
int-b	int-b.3	NGB 115421	Bonus	3	30	0	0	0	0	0	0	0	1	0	2	3	2	6	9	5	1	4	0	0	0	30	0	0	0	0	0	0	0	0	0	8.7	6.1	10.5	one spike
int-b	int-b.3	NGB 115421	Bonus	4	16	0	0	0	0	0	0	0	0	0	0	0	0	1	2	8	3	2	0	0	0	16	0	0	0	0	0	0	0	0	0	9.3	8.5	10.4	one spike
int-b	int-b.3	NGB 115421	Bonus	5	6	0	0	0	0	0	1	1	0	1	1	4	0	2	0	0	0	0	0	0	0	6	0	0	0	0	0	0	0	0	0	6.8	5	8.4	one spike
int-b	int-b.3	NGB 115421	Bonus	6	18	0	0	0	0	0	0	0	1	0	1	2	2	4	4	5	1	0	0	0	0	18	0	0	0	0	0	0	0	0	0	8.5	6.4	9.7	one spike
int-b	int-b.3	NGB 115421	Bonus	7	26	0	0	0	0	0	0	0	0	0	0	0	5	3	9	7	1	1	0	0	0	26	0	0	0	0	0	0	0	0	0	8.7	7.5	10.4	one spike
int-b	int-b.3	NGB 115421	Bonus	8	23	0	0	0	0	0	0	0	0	0	0	0	1	0	2	1	3	7	7	2	0	23	0	0	0	0	0	0	0	0	0	10.1	7.7	11.4	one spike
int-b	int-b.3	NGB 115421	Bonus	9	9	0	0	0	0	0	0	0	0	0	1	1	0	0	0	1	0	5	2	0	0	9	0	0	0	0	0	0	0	0	0	10	7.4	10.8	one spike
int-b	int-b.3	NGB 115421	Bonus	10	15	0	0	0	0	0	0	0	0	1	0	1	0	1	1	3	3	5	1	0	0	15	0	0	0	0	0	0	0	0	0	9.5	6.8	10.5	one spike
int-b	int-b.3	NGB 115421	Bonus	11	25	0	0	0	0	0	0	0	0	0	0	0	0	2	5	6	2	5	3	2	0	25	0	0	0	0	0	0	0	0	0	9.6	8.1	11.1	one spike
int-b	int-b.3	NGB 115421	Bonus	12	21	0	0	0	0	0	0	0	1	0	0	1	0	2	3	6	4	3	1	1	0	21	0	0	0	0	0	0	0	0	0	9.3	6.4	11.1	one spike
int-b	int-b.3	NGB 115421	Bonus	13	21	0	0	0	0	0	0	0	0	0	1	1	4	2	6	7	1	0	0	0	0	21	0	0	0	0	0	0	0	0	0	8.7	7.2	9.6	one spike
int-b	int-b.3	NGB 115421	Bonus	14	13	0	0	0	0	0	0	0	0	0	0	0	1	1	2	3	5	1	0	0	0	13	0	0	0	0	0	0	0	0	0	9.3	8	10.1	one spike
int-b	int-b.3	NGB 115421	Bonus	15	33	0	0	0	0	0	0	0	0	4	3	7	6	9	5	3	2	0	1	0	0	33	0	0	0	0	0	0	0	0	0	8.2	6.7	10.7	one spike
int-b	int-b.3	NGB 115421	Bonus	16	23	0	0	0	0	0	0	0	0	0	0	0	0	0	3	3	5	3	7	2	0	23	0	0	0	0	0	0	0	0	0	10	8.8	11.3	one spike
int-b	int-b.3	NGB 115421	Bonus	17	24	0	0	0	0	0	0	0	0	0	1	1	0	0	2	2	6	2	4	4	3	24	0	0	0	0	0	0	0	0	0	10.2	7.5	11.9	one spike
int-b	int-b.3	NGB 115421	Bonus	18	20	0	0	0	0	0	0	0	0	0	1	1	2	1	4	4	5	3	0	0	0	20	0	0	0	0	0	0	0	0	0	9.1	7	10.5	one spike
int-b	int-b.6	NGB 115424	Bonus	1	29	0	0	0	0	0	0	0	0	1	0	1	2	3	10	8	3	2	0	0	0	29	0	0	0	0	0	0	0	0	0	8.9	7	10.2	one spike
int-b	int-b.6	NGB 115424	Bonus	2	19	0	0	0	0	0	0	0	0	0	1	1	0	2	3	1	4	5	2	1	0	19	0	0	0	0	0	0	0	0	0	9.6	7.4	11	one spike
int-b	int-b.6	NGB 115424	Bonus	3	28	0	0	0	0	0	0	0	0	1	0	1	2	6	10	3	2	1	3	0	0	28	0	0	0	0	0	0	0	0	0	8.9	7	10.6	one spike
int-b	int-b.6	NGB 115424	Bonus	4	28	0	0	0	0	0	0	0	1	2	2	5	2	11	5	3	2	0	0	0	0	28	0	0	0	0	0	0	0	0	0	8.3	6.1	9.6	one spike
int-b	int-b.6	NGB 115424	Bonus	5	15	0	0	0	0	0	0	0	0	0	0	0	1	2	1	3	3	4	1	0	0	15	0	0	0	0	0	0	0	0	0	9.5	7.8	10.6	one spike
int-b	int-b.6	NGB 115424	Bonus	6	16	0	0	0	0	0	1	0	0	1	1	3	1	9	2	1	0	0	0	0	0	16	0	0	0	0	0	0	0	0	0	8	5.4	9.2	one spike
int-b	int-b.6	NGB 115424	Bonus	7	13	0	0	0	0	0	0	0	0	0	0	0	0	1	4	3	3	1	1	0	0	13	0	0	0	0	0	0	0	0	0	9.3	8.2	10.8	one spike
int-b	int-b.75	NGB 115493	Bonus	1	11	0	0	0	0	0	0	0	0	1	3	4	1	0	2	4	0	0	0	0	0	11	0	0	0	0	0	0	0	0	0	8.3	6.7	9.4	one spike
int-b	int-b.75	NGB 115493	Bonus	2	28	0	0	0	0	0	0	0	0	0	0	0	0	1	6	4	7	3	5	1	1	28	0	0	0	0	0	0	0	0	0	9.7	8.2	11.8	one spike
int-b	int-b.75	NGB 115493	Bonus	3	31	0	0	0	0	0	0	0	0	0	0	0	6	14	5	1	4	1	0	0	0	31	0	0	0	0	0	0	0	0	0	8.5	7.5	10.3	one spike
int-b	int-b.75	NGB 115493	Bonus	4	18	0	0	0	0	0	0	0	0	0	0	0	2	3	1	5	3	2	2	0	0	18	0	0	0	0	0	0	0	0	0	9.2	7.5	10.7	one spike
int-b	int-b.75	NGB 115493	Bonus	5	5	0	0	0	0	0	0	0	0	0	0	0	0	0	0	0	1	2	1	1	0	5	0	0	0	0	0	0	0	0	0	10.5	9.7	11.1	one spike
int-b	int-b.75	NGB 115493	Bonus	6	13	0	0	0	0	0	0	0	0	0	0	0	0	0	5	2	1	0	1	0	4	13	0	0	0	0	0	0	0	0	0	10	8.6	12	one spike
int-b	int-b.75	NGB 115493	Bonus	7	8	0	0	0	0	0	0	0	0	0	0	0	0	2	3	2	0	0	1	0	0	8	0	0	0	0	0	0	0	0	0	9	8.4	10.9	one spike
int-b	int-b.75	NGB 115493	Bonus	8	33	0	0	0	0	0	0	0	0	1	2	3	3	13	6	2	6	0	0	0	0	33	0	0	0	0	0	0	0	0	0	8.6	7	10	one spike
int-b	int-b.75	NGB 115493	Bonus	9	8	0	0	0	0	0	0	0	0	0	0	0	0	1	4	1	1	1	0	0	0	8	0	0	0	0	0	0	0	0	0	9.1	8.4	10.2	one spike
int-b	int-b.75	NGB 115493	Bonus	10	8	0	0	0	0	0	0	0	0	0	0	0	0	0	2	3	0	0	3	0	0	8	0	0	0	0	0	0	0	0	0	9.7	8.7	10.9	one spike
int-b	int-b.75	NGB 115493	Bonus	11	28	0	0	0	0	0	0	0	0	1	1	2	3	7	8	5	2	1	0	0	0	28	0	0	0	0	0	0	0	0	0	8.6	6.8	10.5	one spike
int-b	int-b.75	NGB 115493	Bonus	12	32	0	0	0	0	0	0	0	0	0	0	0	3	10	10	4	5	0	0	0	0	32	0	0	0	0	0	0	0	0	0	8.7	7.6	9.9	one spike
int-b	int-b.75	NGB 115493	Bonus	13	21	0	0	0	0	0	0	0	0	0	0	0	0	5	3	3	2	5	3	0	0	21	0	0	0	0	0	0	0	0	0	9.4	8.1	10.9	one spike
int-b	int-b.75	NGB 115493	Bonus	14	25	0	0	0	0	0	0	0	0	0	0	0	1	3	8	6	3	2	2	0	0	25	0	0	0	0	0	0	0	0	0	9.2	7.8	10.5	one spike
int-b	int-b.75	NGB 115493	Bonus	15	8	0	0	0	0	0	0	0	0	0	0	0	2	1	0	0	1	0	2	2	0	8	0	0	0	0	0	0	0	0	0	9.7	7.9	11.2	one spike
int-b	int-b.75	NGB 115493	Bonus	16	32	0	0	0	0	0	0	0	0	0	1	1	4	10	7	5	5	0	0	0	0	32	0	0	0	0	0	0	0	0	0	8.7	7.4	9.9	one spike
int-b	int-b.75	NGB 115493	Bonus	17	44	0	0	0	0	0	0	0	0	3	2	5	9	9	7	9	4	0	1	0	0	44	0	0	0	0	0	0	0	0	0	8.5	6.6	11	one spike
int-c	int-c.5	NGB 115423	Bonus	10-1	77	0	0	0	0	0	0	0	0	1	0	1	4	13	25	16	10	4	2	1	1	77	0	0	0	0	0	0	0	0	0	9	7	11.6	one spike
int-c	int-c.5	NGB 115423	Bonus	10-2	66	0	0	0	0	0	0	0	0	0	0	0	5	7	20	17	10	4	3	0	0	66	0	0	0	0	0	0	0	0	0	9.1	7.6	10.6	one spike
int-c	int-c.5	NGB 115423	Bonus	10-3	64	0	0	0	0	0	0	0	0	0	1	1	3	4	19	15	8	10	4	0	0	64	0	0	0	0	0	0	0	0	0	9.2	7.2	10.7	one spike
int-c	int-c.5	NGB 115423	Bonus	10-4	76	0	0	0	0	0	0	0	0	0	2	2	0	2	7	17	15	17	12	3	0	75	1	0	0	0	0	0	0	0	0	9.8	7.1	12.4	one spike
int-c	int-c.5	NGB 115423	Bonus	10-5	69	0	0	0	0	0	0	0	0	0	0	0	1	2	10	19	21	6	8	1	1	69	0	0	0	0	0	0	0	0	0	9.6	7.7	11.6	one spike
int-c	int-c.5	NGB 115423	Bonus	10-6	59	0	0	0	0	0	0	0	0	0	0	0	0	3	4	14	23	7	5	3	0	59	0	0	0	0	0	0	0	0	0	9.7	8.2	11.1	one spike
int-c	int-c.5	NGB 115423	Bonus	5-1	41	0	0	0	0	0	0	0	0	0	0	0	0	0	2	5	9	11	11	0	3	41	0	0	0	0	0	0	0	0	0	10.2	8.8	12	one spike
int-c	int-c.5	NGB 115423	Bonus	5-2	68	0	0	0	0	0	0	0	0	0	0	0	1	1	3	11	19	13	10	7	3	68	0	0	0	0	0	0	0	0	0	10	7.9	11.8	one spike
int-c	int-c.5	NGB 115423	Bonus	5-3	57	0	0	0	0	0	0	0	1	0	1	2	0	1	8	8	14	18	6	0	0	57	0	0	0	0	0	0	0	0	0	9.7	6.2	10.9	one spike
int-c	int-c.5	NGB 115423	Bonus	5-4	39	0	0	0	0	0	0	0	0	0	0	0	0	0	1	3	15	8	9	3	0	39	0	0	0	0	0	0	0	0	0	10.1	9	11.2	one spike
int-c	int-c.5	NGB 115423	Bonus	5-5	63	0	0	0	0	0	0	0	0	0	1	1	1	8	12	17	17	5	1	0	1	63	0	0	0	0	0	0	0	0	0	9.2	7.5	11.9	one spike
int-c	int-c.5	NGB 115423	Bonus	5-6	48	0	0	0	0	0	0	0	0	0	1	1	2	2	9	15	11	4	4	0	0	48	0	0	0	0	0	0	0	0	0	9.3	7.5	10.8	one spike
int-c	int-c.5	NGB 115423	Bonus	5-7	41	0	0	0	0	0	0	0	0	0	0	0	0	3	8	9	11	7	3	0	0	41	0	0	0	0	0	0	0	0	0	9.5	8.3	10.7	one spike
int-c	int-c.5	NGB 115423	Bonus	6-1	47	0	0	0	0	0	0	0	0	0	1	1	1	11	11	14	6	3	0	0	0	47	0	0	0	0	0	0	0	0	0	9	7.1	10.2	one spike
int-c	int-c.5	NGB 115423	Bonus	6-2	40	0	0	0	0	0	0	0	0	0	0	0	0	5	13	15	4	3	0	0	0	40	0	0	0	0	0	0	0	0	0	9.1	8.1	10.4	one spike
int-c	int-c.5	NGB 115423	Bonus	6-3	66	0	0	0	0	0	0	0	0	0	0	0	1	2	3	7	21	15	13	4	0	66	0	0	0	0	0	0	0	0	0	10	7.9	11.4	one spike
int-c	int-c.5	NGB 115423	Bonus	6-4	57	0	0	0	0	0	0	0	0	0	0	0	1	6	11	15	19	3	2	0	0	57	0	0	0	0	0	0	0	0	0	9.3	8	10.6	one spike
int-c	int-c.5	NGB 115423	Bonus	6-5	60	0	0	0	0	0	0	0	0	0	1	1	2	9	14	20	8	4	1	1	0	60	0	0	0	0	0	0	0	0	0	9.1	7.4	11.1	one spike
int-c	int-c.5	NGB 115423	Bonus	6-6	62	0	0	0	0	0	0	0	0	0	3	3	2	10	22	7	12	4	2	0	0	62	0	0	0	0	0	0	0	0	0	9	7.1	10.8	one spike
int-c	int-c.5	NGB 115423	Bonus	9-1	49	0	0	0	0	0	0	0	0	0	0	0	0	2	4	14	14	9	5	1	0	49	0	0	0	0	0	0	0	0	0	9.7	8.2	11.1	one spike
int-c	int-c.5	NGB 115423	Bonus	9-2	61	0	0	0	0	0	0	0	0	1	2	3	3	7	7	22	11	5	3	0	0	61	0	0	0	0	0	0	0	0	0	9.1	6.9	10.9	one spike
int-c	int-c.5	NGB 115423	Bonus	9-3	53	0	0	0	0	0	0	0	0	0	0	0	0	0	2	9	14	17	8	3	0	53	0	0	0	0	0	0	0	0	0	10	8.8	11.2	one spike
int-c	int-c.5	NGB 115423	Bonus	9-4	68	0	0	0	0	0	0	0	0	0	0	0	0	2	4	20	23	13	6	0	0	68	0	0	0	0	0	0	0	0	0	9.7	8.4	11	one spike
int-c	int-c.5	NGB 115423	Bonus	9-5	65	0	0	0	0	0	0	0	0	0	1	1	0	3	15	21	10	10	4	1	0	65	0	0	0	0	0	0	0	0	0	9.4	7.4	11.3	one spike
int-c	int-c.5	NGB 115423	Bonus	9-6	66	0	0	0	0	0	0	0	0	0	0	0	0	2	7	17	19	15	4	2	0	66	0	0	0	0	0	0	0	0	0	9.7	8.3	11.4	one spike
vrs1	hex-v.3	NGB 115545	Bonus	2-1	70	0	0	0	0	0	0	0	0	0	1	1	18	20	15	6	10	0	0	0	0	70	0	0	0	0	0	0	0	0	0	8.5	7.4	10	one spike
vrs1	hex-v.3	NGB 115545	Bonus	2-2	88	0	0	0	0	0	0	0	1	6	9	16	26	18	11	11	6	0	0	0	0	88	0	0	0	0	0	0	0	0	0	8.2	6.5	9.9	one spike
vrs1	hex-v.3	NGB 115545	Bonus	2-3	56	0	0	0	0	0	0	0	0	0	0	0	7	10	10	13	11	5	0	0	0	56	0	0	0	0	0	0	0	0	0	9	7.6	10.3	one spike
vrs1	hex-v.3	NGB 115545	Bonus	2-4	66	0	0	0	0	0	0	0	0	1	4	5	13	16	13	8	8	3	0	0	0	66	0	0	0	0	0	0	0	0	0	8.6	6.8	10.1	one spike
vrs1	hex-v.3	NGB 115545	Bonus	2-5	63	0	0	0	0	0	0	0	1	4	10	15	17	11	9	5	5	1	0	0	0	63	0	0	0	0	0	0	0	0	0	8.1	6.4	10.2	one spike
vrs1	hex-v.3	NGB 115545	Bonus	2-6	83	0	0	0	0	0	0	0	0	1	0	1	3	14	22	23	14	5	1	0	0	83	0	0	0	0	0	0	0	0	0	9	7	10.6	one spike
vrs1	hex-v.3	NGB 115545	Bonus	3-1	86	0	0	0	0	0	0	0	0	1	3	4	12	26	18	11	13	2	0	0	0	86	0	0	0	0	0	0	0	0	0	8.6	6.9	10.1	one spike
vrs1	hex-v.3	NGB 115545	Bonus	3-2	71	0	0	0	0	0	0	0	0	1	9	10	23	11	6	12	9	0	0	0	0	71	0	0	0	0	0	0	0	0	0	8.4	6.9	9.8	one spike
vrs1	hex-v.3	NGB 115545	Bonus	3-3	65	0	0	0	0	0	0	0	0	0	4	4	8	13	17	7	12	4	0	0	0	65	0	0	0	0	0	0	0	0	0	8.8	7.1	10.4	one spike
vrs1	hex-v.3	NGB 115545	Bonus	3-4	89	0	0	0	0	0	0	0	1	1	9	11	15	25	19	16	3	0	0	0	0	89	0	0	0	0	0	0	0	0	0	8.4	6.4	9.8	one spike
vrs1	hex-v.3	NGB 115545	Bonus	3-5	64	0	0	0	0	0	0	0	0	1	4	5	18	13	12	13	2	1	0	0	0	64	0	0	0	0	0	0	0	0	0	8.4	6.9	10.1	one spike
vrs1	hex-v.3	NGB 115545	Bonus	3-6	66	0	0	0	0	0	0	0	0	0	2	2	7	14	18	12	8	5	0	0	0	66	0	0	0	0	0	0	0	0	0	8.8	7.4	10.4	one spike
vrs1	hex-v.3	NGB 115545	Bonus	6-1	79	0	0	0	0	0	0	0	0	0	5	5	8	21	18	11	14	1	0	1	0	79	0	0	0	0	0	0	0	0	0	8.7	7.2	11.4	one spike
vrs1	hex-v.3	NGB 115545	Bonus	6-2	64	0	0	0	0	0	0	0	0	0	2	2	24	14	6	4	13	1	0	0	0	64	0	0	0	0	0	0	0	0	0	8.5	7.4	10.2	one spike
vrs1	hex-v.3	NGB 115545	Bonus	6-3	54	0	0	0	0	0	0	0	0	2	5	7	20	14	4	5	4	0	0	0	0	54	0	0	0	0	0	0	0	0	0	8.2	6.7	9.6	one spike
vrs1	hex-v.3	NGB 115545	Bonus	6-4	64	0	0	0	0	0	0	0	0	0	0	0	4	16	17	11	9	4	3	0	0	64	0	0	0	0	0	0	0	0	0	9	7.5	10.8	one spike
vrs1	hex-v.3	NGB 115545	Bonus	6-5	96	0	0	0	0	0	0	0	0	3	9	12	11	32	15	13	11	2	0	0	0	96	0	0	0	0	0	0	0	0	0	8.5	6.7	10.3	one spike
vrs1	hex-v.3	NGB 115545	Bonus	6-6	74	0	0	0	0	0	0	0	0	1	2	3	8	26	16	9	9	3	0	0	0	74	0	0	0	0	0	0	0	0	0	8.6	6.9	10.2	one spike
vrs1	hex-v.3	NGB 115545	Bonus	8-1	82	0	0	0	0	0	0	1	0	3	12	16	18	20	16	4	8	0	0	0	0	82	0	0	0	0	0	0	0	0	0	8.2	5.9	9.9	one spike
vrs1	hex-v.3	NGB 115545	Bonus	8-2	81	0	0	0	0	0	0	0	1	0	6	7	11	25	14	9	7	6	2	0	0	81	0	0	0	0	0	0	0	0	0	8.6	6.4	10.7	one spike
vrs1	hex-v.3	NGB 115545	Bonus	8-3	74	0	0	0	0	0	0	0	0	0	4	4	6	18	16	13	12	5	0	0	0	74	0	0	0	0	0	0	0	0	0	8.8	7.2	10.3	one spike
vrs1	hex-v.3	NGB 115545	Bonus	8-4	79	0	0	0	0	0	0	0	0	1	3	4	15	26	16	12	4	2	0	0	0	79	0	0	0	0	0	0	0	0	0	8.5	6.7	10.4	one spike
vrs1	hex-v.3	NGB 115545	Bonus	8-5	73	0	0	0	0	0	0	0	0	0	5	5	15	22	11	11	8	1	0	0	0	73	0	0	0	0	0	0	0	0	0	8.5	7.1	10.2	one spike
vrs1	hex-v.3	NGB 115545	Bonus	8-6	87	0	0	0	0	0	0	0	0	2	7	9	8	26	23	10	6	3	2	0	0	87	0	0	0	0	0	0	0	0	0	8.5	6.6	10.7	one spike
vrs1	hex-v.6	NGB 115547	Bonus	13-1	73	0	0	0	0	0	0	0	0	2	1	3	11	12	7	12	15	5	6	2	0	73	0	0	0	0	0	0	0	0	0	9.1	6.8	11.2	one spike
vrs1	hex-v.6	NGB 115547	Bonus	13-2	83	0	0	0	0	0	0	0	0	0	1	1	6	9	17	13	15	9	5	8	0	83	0	0	0	0	0	0	0	0	0	9.4	7.3	11.4	one spike
vrs1	hex-v.6	NGB 115547	Bonus	13-3	57	0	0	0	0	0	0	0	0	5	4	9	6	11	9	10	7	5	0	0	0	57	0	0	0	0	0	0	0	0	0	8.6	6.7	10.3	one spike
vrs1	hex-v.6	NGB 115547	Bonus	13-4	69	0	0	0	0	0	0	0	0	1	1	2	4	10	11	14	10	11	4	3	0	69	0	0	0	0	0	0	0	0	0	9.3	6.8	11.1	one spike
vrs1	hex-v.6	NGB 115547	Bonus	13-5	77	0	0	0	0	0	0	0	0	2	2	4	6	9	11	14	9	12	7	2	2	76	0	0	1	0	0	0	0	0	0	9.3	6.7	13.2	one spike
vrs1	hex-v.6	NGB 115547	Bonus	13-6	60	0	0	0	0	0	0	0	0	0	1	1	3	10	4	8	16	7	5	3	3	60	0	0	0	0	0	0	0	0	0	9.5	7.3	11.8	one spike
vrs1	hex-v.6	NGB 115547	Bonus	5-1	52	0	0	0	0	0	0	0	0	0	0	0	10	9	8	8	5	8	2	1	1	52	0	0	0	0	0	0	0	0	0	9.1	7.5	11.6	one spike
vrs1	hex-v.6	NGB 115547	Bonus	5-2	73	0	0	0	0	0	0	0	0	0	3	3	7	11	16	13	8	4	8	2	0	72	1	0	0	0	0	0	0	0	0	9.1	7.2	12	one spike
vrs1	hex-v.6	NGB 115547	Bonus	5-3	78	0	0	0	0	0	0	0	1	0	8	9	3	13	10	8	15	7	10	2	0	77	1	0	0	0	0	0	0	0	0	9.2	6.1	12.1	one spike
vrs1	hex-v.6	NGB 115547	Bonus	5-4	70	0	0	0	0	0	0	0	0	0	2	2	3	7	8	18	15	6	3	2	5	69	1	0	0	0	0	0	0	0	0	9.5	7.2	12.2	one spike
vrs1	hex-v.6	NGB 115547	Bonus	5-5	82	0	0	0	0	0	0	0	0	1	3	4	2	11	11	17	10	12	6	7	0	80	2	0	0	0	0	0	0	0	0	9.5	7	12.1	one spike
vrs1	hex-v.6	NGB 115547	Bonus	5-6	62	0	0	0	0	0	0	0	0	1	4	5	5	7	11	9	18	4	2	1	0	62	0	0	0	0	0	0	0	0	0	9	6.6	11.1	one spike
vrs1	hex-v.6	NGB 115547	Bonus	7-1	64	0	0	0	0	0	0	0	0	1	3	4	5	10	7	7	13	4	7	4	3	64	0	0	0	0	0	0	0	0	0	9.4	7	11.9	one spike
vrs1	hex-v.6	NGB 115547	Bonus	7-2	74	0	0	0	0	0	0	0	0	0	2	2	5	9	12	15	8	9	5	5	4	74	0	0	0	0	0	0	0	0	0	9.5	7.2	11.8	one spike
vrs1	hex-v.6	NGB 115547	Bonus	7-3	75	0	0	0	0	0	0	0	0	0	2	2	8	7	13	18	8	9	7	2	1	75	0	0	0	0	0	0	0	0	0	9.3	7.2	11.5	one spike
vrs1	hex-v.6	NGB 115547	Bonus	7-4	73	0	0	0	0	0	0	0	0	1	2	3	5	13	13	19	8	7	2	3	0	73	0	0	0	0	0	0	0	0	0	9.1	6.8	11.1	one spike
vrs1	hex-v.6	NGB 115547	Bonus	7-5	80	0	0	0	0	0	0	0	0	0	1	1	8	9	7	16	22	6	6	5	0	80	0	0	0	0	0	0	0	0	0	9.4	7.4	11.3	one spike
vrs1	hex-v.6	NGB 115547	Bonus	7-6	65	0	0	0	0	0	0	0	0	0	0	0	7	16	13	10	7	8	1	3	0	65	0	0	0	0	0	0	0	0	0	9.1	7.5	11.4	one spike
vrs1	hex-v.6	NGB 115547	Bonus	8-1	76	0	0	0	0	0	0	0	0	2	5	7	10	16	12	14	11	1	1	2	2	76	0	0	0	0	0	0	0	0	0	8.8	6.6	11.9	one spike
vrs1	hex-v.6	NGB 115547	Bonus	8-2	65	0	0	0	0	0	0	0	0	0	1	1	3	10	15	14	12	3	5	2	0	65	0	0	0	0	0	0	0	0	0	9.2	7.3	11.5	one spike
vrs1	hex-v.6	NGB 115547	Bonus	8-3	51	0	0	0	0	0	0	0	0	0	1	1	3	4	11	10	7	6	3	4	2	51	0	0	0	0	0	0	0	0	0	9.4	7.5	11.6	one spike
vrs1	hex-v.6	NGB 115547	Bonus	8-4	50	0	0	0	0	0	0	0	0	0	1	1	9	9	12	7	8	1	3	0	0	50	0	0	0	0	0	0	0	0	0	8.8	7.2	10.9	one spike
vrs1	hex-v.6	NGB 115547	Bonus	8-5	69	0	0	0	0	0	0	0	0	0	4	4	7	16	12	14	8	3	2	3	0	69	0	0	0	0	0	0	0	0	0	8.9	7.2	11.3	one spike
vrs1	hex-v.6	NGB 115547	Bonus	8-6	72	0	0	0	0	0	0	0	0	1	3	4	3	3	14	16	12	12	6	2	0	72	0	0	0	0	0	0	0	0	0	9.4	6.6	11.1	one spike
vrs4	int-e.65	NGB 115483	Bonus	4-1	36	0	0	0	0	0	0	0	0	0	0	0	1	3	5	5	4	3	11	4	0	36	0	0	0	0	0	0	0	0	0	9.9	8	11.3	one spike
vrs4	int-e.65	NGB 115483	Bonus	4-2	42	0	0	0	0	0	0	0	0	0	1	1	2	2	5	8	3	5	11	4	1	42	0	0	0	0	0	0	0	0	0	9.8	7.2	11.5	one spike
vrs4	int-e.65	NGB 115483	Bonus	4-3	39	0	0	0	0	0	0	0	0	0	0	0	1	2	3	7	5	9	5	2	4	38	0	0	1	0	0	0	0	0	0	10.1	7.9	13.1	one spike
vrs4	int-e.65	NGB 115483	Bonus	4-4	35	0	0	0	0	0	0	0	0	0	1	1	0	6	3	6	9	10	0	0	0	35	0	0	0	0	0	0	0	0	0	9.4	7.4	10.5	one spike
vrs4	int-e.65	NGB 115483	Bonus	4-5	35	0	0	0	0	0	0	0	0	0	0	0	0	2	1	5	7	11	6	0	3	35	0	0	0	0	0	0	0	0	0	10	8.4	11.8	one spike
vrs4	int-e.65	NGB 115483	Bonus	4-6	30	0	0	0	0	0	0	0	0	0	0	0	2	1	2	1	6	8	7	3	0	30	0	0	0	0	0	0	0	0	0	10	7.6	11.4	one spike
vrs4	int-e.65	NGB 115483	Bonus	6-1	53	0	0	0	0	0	0	0	0	0	4	4	7	10	15	7	7	2	1	0	0	53	0	0	0	0	0	0	0	0	0	8.7	7	10.5	one spike
vrs4	int-e.65	NGB 115483	Bonus	6-2	34	0	0	0	0	0	0	0	0	1	0	1	2	4	4	7	9	7	0	0	0	34	0	0	0	0	0	0	0	0	0	9.3	6.6	10.5	one spike
vrs4	int-e.65	NGB 115483	Bonus	6-3	37	0	0	0	0	0	0	0	0	2	1	3	0	3	7	6	5	8	5	0	0	37	0	0	0	0	0	0	0	0	0	9.4	6.6	10.7	one spike
vrs4	int-e.65	NGB 115483	Bonus	6-4	36	0	0	0	0	0	0	0	1	1	0	2	5	5	3	3	6	10	2	0	0	36	0	0	0	0	0	0	0	0	0	9.1	6.4	10.7	one spike
vrs4	int-e.65	NGB 115483	Bonus	6-5	31	0	0	0	0	0	0	0	1	1	0	2	0	1	6	8	8	5	1	0	0	31	0	0	0	0	0	0	0	0	0	9.3	6.1	10.7	one spike
vrs4	int-e.65	NGB 115483	Bonus	6-6	42	0	0	0	0	0	0	0	0	0	2	2	3	4	5	2	11	9	5	1	0	42	0	0	0	0	0	0	0	0	0	9.5	7.2	11.3	one spike
vrs4	int-e.65	NGB 115483	Bonus	7-1	32	0	0	0	0	0	0	0	1	0	1	2	0	6	5	8	7	4	0	0	0	32	0	0	0	0	0	0	0	0	0	9.1	6.4	10.4	one spike
vrs4	int-e.65	NGB 115483	Bonus	7-2	36	0	0	0	0	0	0	0	0	0	1	1	2	1	2	4	11	3	10	1	0	35	1	0	0	0	0	0	0	0	0	9.8	7.3	12.2	one spike
vrs4	int-e.65	NGB 115483	Bonus	7-3	44	0	0	0	0	0	0	0	0	0	1	1	4	2	10	8	3	9	6	0	1	44	0	0	0	0	0	0	0	0	0	9.4	7.2	11.7	one spike
vrs4	int-e.65	NGB 115483	Bonus	7-4	39	0	0	0	0	0	0	0	0	0	2	2	0	1	12	9	7	6	2	0	0	39	0	0	0	0	0	0	0	0	0	9.3	7.1	10.6	one spike
vrs4	int-e.65	NGB 115483	Bonus	7-5	28	0	0	0	0	0	0	0	0	0	0	0	0	3	5	2	6	11	1	0	0	28	0	0	0	0	0	0	0	0	0	9.6	8.1	10.6	one spike
vrs4	int-e.65	NGB 115483	Bonus	7-6	54	0	0	0	0	0	0	0	2	3	4	9	4	12	10	11	5	3	0	0	0	54	0	0	0	0	0	0	0	0	0	8.6	6.3	10.1	one spike
vrs4	int-e.65	NGB 115483	Bonus	8-1	46	0	0	0	0	0	0	0	0	1	0	1	1	2	6	8	8	10	8	2	0	46	0	0	0	0	0	0	0	0	0	9.7	6.9	11.3	one spike
vrs4	int-e.65	NGB 115483	Bonus	8-2	38	0	0	0	0	0	0	0	0	0	0	0	0	4	4	2	8	7	13	0	0	38	0	0	0	0	0	0	0	0	0	9.9	8.3	10.9	one spike
vrs4	int-e.65	NGB 115483	Bonus	8-3	43	0	0	0	0	0	0	0	0	0	2	2	4	5	4	5	10	8	4	1	0	43	0	0	0	0	0	0	0	0	0	9.3	7.2	11.1	one spike
vrs4	int-e.65	NGB 115483	Bonus	8-4	41	0	0	0	0	0	0	0	0	0	1	1	1	3	6	6	10	9	2	2	1	41	0	0	0	0	0	0	0	0	0	9.6	7.5	11.8	one spike
vrs4	int-e.65	NGB 115483	Bonus	8-5	39	0	0	0	0	0	0	0	0	0	0	0	1	5	6	4	8	6	7	1	1	39	0	0	0	0	0	0	0	0	0	9.7	7.6	11.9	one spike
vrs4	int-e.65	NGB 115483	Bonus	8-6	40	0	0	0	0	0	0	0	0	0	0	0	0	4	2	6	11	8	8	1	0	40	0	0	0	0	0	0	0	0	0	9.8	8.2	11.2	one spike
wt	Foma	CIho11333	Foma	1	27	0	0	0	0	0	0	0	0	0	0	0	0	1	2	2	6	9	6	1	0	27	0	0	0	0	0	0	0	0	0	10	8.4	11.1	one spike
wt	Foma	CIho11333	Foma	2	33	0	0	0	0	0	0	0	1	0	2	3	2	4	7	14	3	0	0	0	0	33	0	0	0	0	0	0	0	0	0	8.8	6.4	9.9	one spike
wt	Foma	CIho11333	Foma	3	29	0	0	0	0	0	0	0	0	1	1	2	5	6	8	8	0	0	0	0	0	29	0	0	0	0	0	0	0	0	0	8.5	6.6	9.3	one spike
wt	Foma	CIho11333	Foma	4	29	0	0	0	0	0	0	0	0	0	1	1	2	4	8	5	7	1	1	0	0	29	0	0	0	0	0	0	0	0	0	9	7.3	10.5	one spike
wt	Foma	CIho11333	Foma	5	28	0	0	0	0	0	0	0	0	1	1	2	3	3	9	9	2	0	0	0	0	28	0	0	0	0	0	0	0	0	0	8.7	7	9.5	one spike
wt	Foma	CIho11333	Foma	6	25	0	0	0	0	0	0	0	0	1	1	2	2	4	12	2	2	1	0	0	0	25	0	0	0	0	0	0	0	0	0	8.6	6.9	10.3	one spike
wt	Foma	CIho11333	Foma	7	31	0	0	0	0	0	0	0	0	0	2	2	2	4	5	16	2	0	0	0	0	31	0	0	0	0	0	0	0	0	0	8.8	7.2	9.8	one spike
wt	Foma	CIho11333	Foma	8	29	0	0	0	0	0	0	0	0	0	2	2	2	5	11	8	1	0	0	0	0	29	0	0	0	0	0	0	0	0	0	8.7	7.3	9.6	one spike
wt	Foma	CIho11333	Foma	9	30	0	0	0	0	0	0	1	0	0	4	5	5	9	10	1	0	0	0	0	0	30	0	0	0	0	0	0	0	0	0	8.2	6	9.1	one spike
wt	Foma	CIho11333	Foma	10	27	0	0	0	0	0	0	0	0	0	0	0	1	5	9	12	0	0	0	0	0	27	0	0	0	0	0	0	0	0	0	8.8	7.6	9.4	one spike
wt	Foma	CIho11333	Foma	11	31	0	0	0	0	0	0	0	0	0	1	1	1	5	3	5	10	4	2	0	0	31	0	0	0	0	0	0	0	0	0	9.3	7	10.6	one spike
wt	Foma	CIho11333	Foma	12	28	0	0	0	0	0	0	0	0	0	2	2	2	6	13	5	0	0	0	0	0	28	0	0	0	0	0	0	0	0	0	8.5	7.4	9.4	one spike
wt	Foma	CIho11333	Foma	13	26	0	0	0	0	0	0	0	0	0	2	2	5	9	6	3	1	0	0	0	0	26	0	0	0	0	0	0	0	0	0	8.4	7	9.5	one spike
wt	Foma	CIho11333	Foma	14	28	0	0	0	0	0	0	0	0	0	1	1	0	4	5	12	6	0	0	0	0	28	0	0	0	0	0	0	0	0	0	9	7.4	9.9	one spike
wt	Foma	CIho11333	Foma	15	31	0	0	0	0	0	0	0	0	1	0	1	4	0	7	12	7	0	0	0	0	31	0	0	0	0	0	0	0	0	0	9	6.9	10	one spike
wt	Foma	CIho11333	Foma	16	35	0	0	0	0	0	0	0	0	1	0	1	4	11	13	4	1	0	1	0	0	35	0	0	0	0	0	0	0	0	0	8.5	7	10.6	one spike
wt	Foma	CIho11333	Foma	17	30	0	0	0	0	0	0	0	0	0	1	1	5	3	12	8	1	0	0	0	0	30	0	0	0	0	0	0	0	0	0	8.7	7.1	9.5	one spike
wt	Foma	CIho11333	Foma	18	31	0	0	0	0	0	0	0	0	0	5	5	8	8	4	5	1	0	0	0	0	31	0	0	0	0	0	0	0	0	0	8.3	7.1	9.7	one spike
wt	Foma	CIho11333	Foma	19	32	0	0	0	0	0	0	0	0	0	2	2	7	9	13	1	0	0	0	0	0	32	0	0	0	0	0	0	0	0	0	8.3	7.2	9.3	one spike
wt	Foma	CIho11333	Foma	20	31	0	0	0	0	0	0	0	0	1	3	4	1	7	15	4	0	0	0	0	0	31	0	0	0	0	0	0	0	0	0	8.5	6.9	9.5	one spike
wt	Foma	CIho11333	Foma	21	31	0	0	0	0	0	0	0	0	0	1	1	2	9	9	6	4	0	0	0	0	31	0	0	0	0	0	0	0	0	0	8.7	7.1	9.8	one spike
vrs3	int-a.8	NGB 115426	Foma	3-1	46	0	0	0	0	0	0	0	1	1	4	6	6	6	9	7	6	4	2	0	0	46	0	0	0	0	0	0	0	0	0	8.8	6.3	10.6	one spike
vrs3	int-a.8	NGB 115426	Foma	3-2	46	0	0	0	0	0	0	0	0	0	1	1	0	4	6	10	5	8	3	7	2	46	0	0	0	0	0	0	0	0	0	9.8	7.2	11.8	one spike
vrs3	int-a.8	NGB 115426	Foma	3-3	44	0	0	0	0	0	0	0	0	0	0	0	2	6	9	8	2	5	6	6	0	44	0	0	0	0	0	0	0	0	0	9.6	7.8	11.4	one spike
vrs3	int-a.8	NGB 115426	Foma	3-4	45	0	0	0	0	0	0	0	0	1	2	3	10	4	6	5	8	7	2	0	0	45	0	0	0	0	0	0	0	0	0	9	6.6	10.8	one spike
vrs3	int-a.8	NGB 115426	Foma	3-5	43	0	0	0	0	0	0	0	0	1	1	2	1	5	13	5	5	9	3	0	0	43	0	0	0	0	0	0	0	0	0	9.2	6.8	10.7	one spike
vrs3	int-a.8	NGB 115426	Foma	3-6	45	0	0	0	0	0	0	0	0	0	0	0	0	4	8	8	7	7	5	5	1	45	0	0	0	0	0	0	0	0	0	9.8	8	11.6	one spike
vrs3	int-a.8	NGB 115426	Foma	4-1	57	0	0	0	0	0	0	0	1	0	0	1	2	7	11	11	5	14	3	3	0	57	0	0	0	0	0	0	0	0	0	9.4	6.5	11.1	one spike
vrs3	int-a.8	NGB 115426	Foma	4-2	57	0	0	0	0	0	0	0	0	2	4	6	12	11	2	11	8	6	1	0	0	57	0	0	0	0	0	0	0	0	0	8.7	6.9	10.5	one spike
vrs3	int-a.8	NGB 115426	Foma	4-3	60	0	0	0	0	0	0	0	0	1	2	3	3	13	5	11	7	5	7	6	0	60	0	0	0	0	0	0	0	0	0	9.4	7	11.5	one spike
vrs3	int-a.8	NGB 115426	Foma	4-4	56	0	0	0	0	0	0	0	0	0	1	1	4	8	8	11	6	4	10	4	0	56	0	0	0	0	0	0	0	0	0	9.4	7.1	11.4	one spike
vrs3	int-a.8	NGB 115426	Foma	4-5	43	0	0	0	0	0	0	0	0	0	1	1	1	2	8	6	7	7	6	5	0	43	0	0	0	0	0	0	0	0	0	9.7	7.4	11.4	one spike
vrs3	int-a.8	NGB 115426	Foma	4-6	44	0	0	0	0	0	0	0	0	0	0	0	2	4	9	7	4	4	7	5	2	44	0	0	0	0	0	0	0	0	0	9.7	7.5	11.7	one spike
vrs3	int-a.8	NGB 115426	Foma	7-1	34	0	0	0	0	0	0	0	1	1	0	2	7	7	5	3	8	2	0	0	0	34	0	0	0	0	0	0	0	0	0	8.7	6.1	10.2	one spike
vrs3	int-a.8	NGB 115426	Foma	7-2	31	0	0	0	0	0	0	0	0	0	1	1	0	5	6	4	8	5	2	0	0	31	0	0	0	0	0	0	0	0	0	9.3	7.1	11	one spike
vrs3	int-a.8	NGB 115426	Foma	7-3	26	0	0	0	0	0	0	0	0	0	1	1	3	5	4	1	4	6	2	0	0	26	0	0	0	0	0	0	0	0	0	9.1	7.5	10.7	one spike
vrs3	int-a.8	NGB 115426	Foma	7-4	35	0	0	0	0	0	0	0	1	1	0	2	4	10	5	5	3	5	1	0	0	35	0	0	0	0	0	0	0	0	0	8.8	6.4	10.6	one spike
vrs3	int-a.8	NGB 115426	Foma	7-5	28	0	0	0	0	0	0	0	0	0	0	0	2	8	5	3	4	4	2	0	0	28	0	0	0	0	0	0	0	0	0	9.1	7.7	10.7	one spike
vrs3	int-a.8	NGB 115426	Foma	7-6	36	0	0	0	0	0	0	0	0	0	3	3	9	7	5	5	6	1	0	0	0	36	0	0	0	0	0	0	0	0	0	8.6	7.2	10.1	one spike
vrs3	int-a.8	NGB 115426	Foma	8-1	37	0	0	0	0	0	0	0	0	0	1	1	0	0	5	6	4	5	6	4	6	37	0	0	0	0	0	0	0	0	0	10.2	7.2	12	one spike
vrs3	int-a.8	NGB 115426	Foma	8-2	49	0	0	0	0	0	0	0	0	0	2	2	2	8	9	10	6	8	4	0	0	49	0	0	0	0	0	0	0	0	0	9.2	7.2	10.7	one spike
vrs3	int-a.8	NGB 115426	Foma	8-3	46	0	0	0	0	0	0	0	0	0	2	2	1	8	8	9	7	5	5	1	0	46	0	0	0	0	0	0	0	0	0	9.3	7.1	11.2	one spike
vrs3	int-a.8	NGB 115426	Foma	8-4	49	0	0	0	0	0	0	0	0	0	1	1	1	3	4	15	9	8	1	5	2	49	0	0	0	0	0	0	0	0	0	9.7	7.2	11.6	one spike
vrs3	int-a.8	NGB 115426	Foma	8-5	48	0	0	0	0	0	0	0	0	1	4	5	3	5	11	4	11	6	3	0	0	48	0	0	0	0	0	0	0	0	0	9.1	7	10.9	one spike
vrs3	int-a.8	NGB 115426	Foma	8-6	35	0	0	0	0	0	0	0	1	0	0	1	0	2	4	11	4	2	4	7	0	35	0	0	0	0	0	0	0	0	0	9.7	6.4	11.3	one spike
vrs3	int-a.27	NGB 115445	Foma	10-1	50	0	0	0	0	0	0	1	1	1	2	5	5	6	9	3	6	5	10	0	0	49	0	1	0	0	0	0	0	0	0	9.2	5.9	12.5	one spike
vrs3	int-a.27	NGB 115445	Foma	10-2	54	0	0	0	0	0	0	1	4	10	3	18	6	3	6	11	5	4	1	0	0	54	0	0	0	0	0	0	0	0	0	8.2	5.8	10.7	one spike
vrs3	int-a.27	NGB 115445	Foma	10-3	53	0	0	0	0	0	0	0	1	4	1	6	9	9	11	3	5	7	3	0	0	53	0	0	0	0	0	0	0	0	0	8.7	6.3	10.7	one spike
vrs3	int-a.27	NGB 115445	Foma	10-4	35	0	0	0	0	0	0	0	0	0	0	0	0	6	8	5	7	6	2	1	0	35	0	0	0	0	0	0	0	0	0	9.5	8.2	11.3	one spike
vrs3	int-a.27	NGB 115445	Foma	10-5	39	0	0	0	0	0	0	0	1	1	4	6	3	8	6	4	4	7	1	0	0	39	0	0	0	0	0	0	0	0	0	8.8	6.5	10.6	one spike
vrs3	int-a.27	NGB 115445	Foma	10-6	56	0	0	0	0	0	0	0	0	3	3	6	9	10	11	8	5	4	3	0	0	56	0	0	0	0	0	0	0	0	0	8.7	6.7	11	one spike
vrs3	int-a.27	NGB 115445	Foma	16-1	52	0	0	0	0	0	0	0	0	0	1	1	0	3	5	8	8	8	12	5	2	52	0	0	0	0	0	0	0	0	0	9.9	7	11.6	one spike
vrs3	int-a.27	NGB 115445	Foma	16-2	49	0	0	0	0	0	0	0	0	0	1	1	4	1	5	12	10	2	8	4	2	49	0	0	0	0	0	0	0	0	0	9.7	7.3	11.7	one spike
vrs3	int-a.27	NGB 115445	Foma	16-3	41	0	0	0	0	1	0	0	1	1	4	7	5	3	3	7	7	6	3	0	0	41	0	0	0	0	0	0	0	0	0	8.9	4.9	10.8	one spike
vrs3	int-a.27	NGB 115445	Foma	16-4	53	0	0	0	0	0	0	0	0	0	0	0	2	2	5	12	8	10	5	7	2	53	0	0	0	0	0	0	0	0	0	9.9	7.5	11.7	one spike
vrs3	int-a.27	NGB 115445	Foma	16-5	51	0	0	0	0	0	0	0	0	0	0	0	0	5	14	9	6	5	6	6	0	51	0	0	0	0	0	0	0	0	0	9.6	8	11.2	one spike
vrs3	int-a.27	NGB 115445	Foma	16-6	50	0	0	0	0	0	0	0	0	1	0	1	4	9	12	6	5	6	6	1	0	50	0	0	0	0	0	0	0	0	0	9.1	6.7	11	one spike
vrs3	int-a.27	NGB 115445	Foma	4-1	44	0	0	0	0	0	0	0	0	0	0	0	3	8	5	4	9	7	5	2	1	44	0	0	0	0	0	0	0	0	0	9.5	7.6	12	one spike
vrs3	int-a.27	NGB 115445	Foma	4-2	42	0	0	0	0	0	0	0	0	0	1	1	4	5	3	8	4	3	8	4	0	40	2	0	0	0	0	0	0	0	0	9.7	7.1	12.2	one spike
vrs3	int-a.27	NGB 115445	Foma	4-3	48	0	0	0	0	0	0	0	1	5	4	10	7	10	3	9	6	3	0	0	0	48	0	0	0	0	0	0	0	0	0	8.4	6.2	10.1	one spike
vrs3	int-a.27	NGB 115445	Foma	4-4	54	0	0	0	0	0	0	0	0	1	2	3	4	9	5	11	5	6	9	1	1	54	0	0	0	0	0	0	0	0	0	9.3	7	11.5	one spike
vrs3	int-a.27	NGB 115445	Foma	4-5	50	0	0	0	0	0	0	0	0	0	0	0	1	9	10	8	10	4	6	2	0	50	0	0	0	0	0	0	0	0	0	9.4	8	11.4	one spike
vrs3	int-a.27	NGB 115445	Foma	4-6	40	0	0	0	0	0	0	0	0	0	0	0	4	9	4	1	6	9	5	2	0	40	0	0	0	0	0	0	0	0	0	9.4	7.6	11.4	one spike
vrs3	int-a.27	NGB 115445	Foma	9-1	52	0	0	0	0	0	0	0	0	0	0	0	1	6	2	14	10	4	5	7	3	52	0	0	0	0	0	0	0	0	0	9.8	7.6	11.6	one spike
vrs3	int-a.27	NGB 115445	Foma	9-2	62	0	0	0	0	0	0	0	1	1	2	4	4	9	4	12	12	8	4	5	0	62	0	0	0	0	0	0	0	0	0	9.3	6.1	11.3	one spike
vrs3	int-a.27	NGB 115445	Foma	9-3	55	0	0	0	0	0	0	0	0	1	2	3	1	6	5	10	11	3	10	3	1	53	1	1	0	0	0	0	0	0	0	9.6	6.6	12.7	one spike
vrs3	int-a.27	NGB 115445	Foma	9-4	56	0	0	0	0	0	0	0	0	0	2	2	2	3	8	16	3	6	7	7	1	55	1	0	0	0	0	0	0	0	0	9.7	7.2	12.2	one spike
vrs3	int-a.27	NGB 115445	Foma	9-5	40	0	0	0	0	0	0	0	1	0	1	2	5	8	6	3	12	3	1	0	0	40	0	0	0	0	0	0	0	0	0	8.9	6.5	10.5	one spike
vrs3	int-a.27	NGB 115445	Foma	9-6	56	0	0	0	0	0	0	0	0	1	3	4	3	7	11	10	4	4	10	3	0	56	0	0	0	0	0	0	0	0	0	9.3	6.7	11.5	one spike
int-c	int-c.13	NGB 115431	Foma	1-1	47	0	0	0	0	0	0	0	0	0	0	0	2	4	11	9	5	12	3	1	0	47	0	0	0	0	0	0	0	0	0	9.4	7.8	11.2	one spike
int-c	int-c.13	NGB 115431	Foma	11-1	60	0	0	0	0	0	0	0	0	0	1	1	6	12	13	13	9	6	0	0	0	60	0	0	0	0	0	0	0	0	0	8.9	7.5	10.4	one spike
int-c	int-c.13	NGB 115431	Foma	11-2	39	0	0	0	0	0	0	0	0	0	0	0	0	4	7	8	7	9	3	1	0	39	0	0	0	0	0	0	0	0	0	9.5	8	11.1	one spike
int-c	int-c.13	NGB 115431	Foma	11-3	42	0	0	0	0	0	0	0	1	6	5	12	6	4	4	14	2	0	0	0	0	42	0	0	0	0	0	0	0	0	0	8.2	6.5	9.7	one spike
int-c	int-c.13	NGB 115431	Foma	11-4	54	0	0	0	0	0	0	1	0	7	5	13	13	6	7	7	5	3	0	0	0	54	0	0	0	0	0	0	0	0	0	8.2	5.6	10.3	one spike
int-c	int-c.13	NGB 115431	Foma	11-5	43	0	0	0	0	0	0	0	2	6	2	10	5	5	9	12	2	0	0	0	0	43	0	0	0	0	0	0	0	0	0	8.3	6.1	10	one spike
int-c	int-c.13	NGB 115431	Foma	11-6	46	0	0	0	0	0	0	0	0	0	0	0	2	2	10	16	4	5	6	1	0	46	0	0	0	0	0	0	0	0	0	9.4	7.7	11	one spike
int-c	int-c.13	NGB 115431	Foma	1-2	39	0	0	0	0	0	0	0	0	2	3	5	6	9	5	8	5	1	0	0	0	39	0	0	0	0	0	0	0	0	0	8.5	6.7	10	one spike
int-c	int-c.13	NGB 115431	Foma	1-3	68	0	0	0	0	0	0	0	0	1	1	2	6	9	29	16	5	1	0	0	0	68	0	0	0	0	0	0	0	0	0	8.7	6.9	10.3	one spike
int-c	int-c.13	NGB 115431	Foma	1-4	52	0	0	0	0	0	0	0	0	0	0	0	3	9	11	9	8	7	5	0	0	52	0	0	0	0	0	0	0	0	0	9.2	7.7	10.7	one spike
int-c	int-c.13	NGB 115431	Foma	1-5	37	0	0	0	0	0	0	0	0	3	0	3	1	12	6	11	3	1	0	0	0	37	0	0	0	0	0	0	0	0	0	8.7	6.9	10.3	one spike
int-c	int-c.13	NGB 115431	Foma	1-6	63	0	0	0	0	0	0	1	0	1	0	2	2	10	11	16	8	8	4	2	0	63	0	0	0	0	0	0	0	0	0	9.2	5.6	11.1	one spike
int-c	int-c.13	NGB 115431	Foma	2-1	44	0	0	0	0	0	0	0	1	1	2	4	1	3	8	11	9	5	3	0	0	44	0	0	0	0	0	0	0	0	0	9.2	6.3	10.7	one spike
int-c	int-c.13	NGB 115431	Foma	2-2	62	0	0	0	0	0	0	0	0	0	1	1	8	10	11	10	9	7	6	0	0	62	0	0	0	0	0	0	0	0	0	9.1	7.5	10.9	one spike
int-c	int-c.13	NGB 115431	Foma	2-3	57	0	0	0	0	0	0	0	0	0	0	0	3	11	9	14	13	2	5	0	0	57	0	0	0	0	0	0	0	0	0	9.2	7.6	10.9	one spike
int-c	int-c.13	NGB 115431	Foma	2-4	47	0	0	0	0	0	0	0	0	0	0	0	4	9	9	12	7	5	1	0	0	47	0	0	0	0	0	0	0	0	0	9	7.7	10.7	one spike
int-c	int-c.13	NGB 115431	Foma	2-5	50	0	0	0	0	0	0	0	0	0	1	1	3	10	13	7	9	5	1	1	0	50	0	0	0	0	0	0	0	0	0	9	7.5	11.3	one spike
int-c	int-c.13	NGB 115431	Foma	2-6	52	0	0	0	0	0	0	0	0	0	1	1	3	10	6	15	8	7	2	0	0	52	0	0	0	0	0	0	0	0	0	9.2	7.4	11	one spike
int-c	int-c.13	NGB 115431	Foma	9-1	60	0	0	0	0	0	0	0	0	1	1	2	5	11	15	11	13	2	1	0	0	60	0	0	0	0	0	0	0	0	0	8.9	7	10.6	one spike
int-c	int-c.13	NGB 115431	Foma	9-2	54	0	0	0	0	0	0	0	0	4	5	9	7	5	11	11	8	3	0	0	0	54	0	0	0	0	0	0	0	0	0	8.6	6.6	10.2	one spike
int-c	int-c.13	NGB 115431	Foma	9-3	62	0	0	0	0	0	0	0	0	1	5	6	7	14	14	10	7	3	1	0	0	62	0	0	0	0	0	0	0	0	0	8.7	6.6	10.6	one spike
int-c	int-c.13	NGB 115431	Foma	9-4	55	0	0	0	0	0	0	0	0	1	1	2	11	12	11	11	6	1	1	0	0	55	0	0	0	0	0	0	0	0	0	8.7	6.8	11	one spike
int-c	int-c.13	NGB 115431	Foma	9-5	63	0	0	0	0	0	0	0	0	2	3	5	6	18	16	6	10	2	0	0	0	63	0	0	0	0	0	0	0	0	0	8.6	6.8	10.1	one spike
int-c	int-c.13	NGB 115431	Foma	9-6	65	0	0	0	0	0	0	0	1	1	4	6	11	16	20	3	7	2	0	0	0	65	0	0	0	0	0	0	0	0	0	8.5	6.3	10.2	one spike
int-c	int-c.25	NGB 115443	Foma	1-1	44	0	0	0	0	0	0	0	0	1	6	7	0	2	8	7	9	9	2	0	0	44	0	0	0	0	0	0	0	0	0	9.2	6.6	10.8	one spike
int-c	int-c.25	NGB 115443	Foma	11-1	23	0	0	0	0	0	0	0	1	0	1	2	3	0	2	6	5	5	0	0	0	23	0	0	0	0	0	0	0	0	0	9.1	6.5	10.4	one spike
int-c	int-c.25	NGB 115443	Foma	11-2	53	0	0	0	0	0	0	0	1	2	0	3	4	10	13	10	7	3	2	0	1	53	0	0	0	0	0	0	0	0	0	8.9	6.4	11.9	one spike
int-c	int-c.25	NGB 115443	Foma	11-3	57	0	0	0	0	0	0	0	0	0	0	0	0	8	17	10	10	5	5	2	0	57	0	0	0	0	0	0	0	0	0	9.4	8.1	11.1	one spike
int-c	int-c.25	NGB 115443	Foma	11-4	65	0	0	0	0	0	0	0	0	0	0	0	4	3	14	16	7	11	10	0	0	65	0	0	0	0	0	0	0	0	0	9.5	7.5	11	one spike
int-c	int-c.25	NGB 115443	Foma	11-5	65	0	0	0	0	0	0	0	0	0	0	0	0	3	8	14	21	9	8	1	1	65	0	0	0	0	0	0	0	0	0	9.7	8	11.5	one spike
int-c	int-c.25	NGB 115443	Foma	11-6	63	0	0	0	0	0	0	1	0	3	2	6	2	4	10	9	17	6	6	2	1	63	0	0	0	0	0	0	0	0	0	9.3	5.9	12	one spike
int-c	int-c.25	NGB 115443	Foma	1-2	55	0	0	0	0	0	1	2	6	6	2	17	4	6	11	9	3	3	1	1	0	55	0	0	0	0	0	0	0	0	0	8.2	5.1	11	one spike
int-c	int-c.25	NGB 115443	Foma	1-3	58	0	0	0	0	0	0	1	4	4	14	23	3	5	5	10	8	3	1	0	0	58	0	0	0	0	0	0	0	0	0	8.3	5.7	10.5	one spike
int-c	int-c.25	NGB 115443	Foma	1-4	52	0	0	0	0	0	0	0	1	1	2	4	8	4	7	7	12	6	4	0	0	52	0	0	0	0	0	0	0	0	0	9	6.1	10.9	one spike
int-c	int-c.25	NGB 115443	Foma	1-5	60	0	0	0	0	0	0	0	0	0	5	5	0	6	12	13	11	9	3	1	0	60	0	0	0	0	0	0	0	0	0	9.3	7.2	11	one spike
int-c	int-c.25	NGB 115443	Foma	1-6	68	0	0	0	0	0	0	0	0	2	2	4	2	6	10	16	15	5	10	0	0	68	0	0	0	0	0	0	0	0	0	9.4	6.6	11	one spike
int-c	int-c.25	NGB 115443	Foma	16-1	61	0	0	0	0	0	0	0	0	0	0	0	0	0	10	18	13	10	4	2	3	60	1	0	0	0	0	0	0	0	0	9.7	8.5	12.3	one spike
int-c	int-c.25	NGB 115443	Foma	16-2	53	0	0	0	0	0	0	0	0	0	0	0	0	3	2	12	18	12	5	1	0	53	0	0	0	0	0	0	0	0	0	9.8	8.4	11	one spike
int-c	int-c.25	NGB 115443	Foma	16-3	57	0	0	0	0	0	0	0	0	0	0	0	0	2	2	13	14	12	8	1	5	57	0	0	0	0	0	0	0	0	0	10	8.3	11.6	one spike
int-c	int-c.25	NGB 115443	Foma	16-4	44	0	0	0	0	0	0	0	0	0	0	0	0	4	8	8	14	6	4	0	0	44	0	0	0	0	0	0	0	0	0	9.5	8.2	10.7	one spike
int-c	int-c.25	NGB 115443	Foma	16-5	35	0	0	0	0	0	0	0	0	0	0	0	1	1	4	9	7	8	4	1	0	35	0	0	0	0	0	0	0	0	0	9.7	8	11.2	one spike
int-c	int-c.25	NGB 115443	Foma	16-6	31	0	0	0	0	0	0	0	0	0	0	0	0	0	3	6	8	8	4	2	0	31	0	0	0	0	0	0	0	0	0	9.9	8.8	11.2	one spike
int-c	int-c.25	NGB 115443	Foma	5-1	57	0	0	0	0	0	0	0	0	0	0	0	2	4	13	15	9	9	5	0	0	57	0	0	0	0	0	0	0	0	0	9.4	7.9	10.8	one spike
int-c	int-c.25	NGB 115443	Foma	5-2	86	0	0	0	0	0	1	0	1	4	7	13	13	13	20	14	6	3	4	0	0	86	0	0	0	0	0	0	0	0	0	8.5	5.3	10.9	one spike
int-c	int-c.25	NGB 115443	Foma	5-3	58	0	0	0	0	0	0	0	0	1	1	2	0	5	11	12	14	7	4	2	1	58	0	0	0	0	0	0	0	0	0	9.5	6.8	11.6	one spike
int-c	int-c.25	NGB 115443	Foma	5-4	56	0	0	0	0	0	0	0	0	0	0	0	4	2	15	15	10	5	3	2	0	56	0	0	0	0	0	0	0	0	0	9.3	7.6	11.2	one spike
int-c	int-c.25	NGB 115443	Foma	5-5	59	0	0	0	0	0	0	0	0	0	0	0	1	9	11	17	11	6	3	1	0	59	0	0	0	0	0	0	0	0	0	9.3	7.7	11.2	one spike
int-c	int-c.25	NGB 115443	Foma	5-6	58	0	0	0	0	0	0	0	0	0	0	0	3	9	8	11	15	7	5	0	0	58	0	0	0	0	0	0	0	0	0	9.4	7.8	10.9	one spike
int-c	int-c.25	NGB 115443	Foma	6-1	42	0	0	0	0	0	0	0	0	0	0	0	2	2	10	6	7	10	3	2	0	42	0	0	0	0	0	0	0	0	0	9.5	7.8	11.2	one spike
int-c	int-c.25	NGB 115443	Foma	6-2	52	0	0	0	0	0	0	0	0	0	1	1	12	12	6	7	7	7	0	0	0	52	0	0	0	0	0	0	0	0	0	8.8	7.2	10.4	one spike
int-c	int-c.25	NGB 115443	Foma	6-3	52	0	0	0	0	0	0	0	0	0	0	0	0	3	15	14	7	10	2	1	0	52	0	0	0	0	0	0	0	0	0	9.4	8.5	11.2	one spike
int-c	int-c.25	NGB 115443	Foma	6-4	45	0	0	0	0	0	0	0	0	0	0	0	3	8	7	6	8	7	6	0	0	45	0	0	0	0	0	0	0	0	0	9.3	7.5	11	one spike
int-c	int-c.25	NGB 115443	Foma	6-5	56	0	0	0	0	0	1	0	2	5	2	10	3	4	14	10	7	6	2	0	0	56	0	0	0	0	0	0	0	0	0	8.7	5.3	10.6	one spike
int-c	int-c.25	NGB 115443	Foma	6-6	59	0	0	0	0	0	0	0	0	1	0	1	1	7	8	21	9	10	2	0	0	59	0	0	0	0	0	0	0	0	0	9.3	6.7	10.7	one spike
vrs1	int-d.11	NGB 115429	Foma	2-1	24	0	0	0	0	0	0	0	0	0	0	0	1	1	10	9	2	1	0	0	0	24	0	0	0	0	0	0	0	0	0	9	7.8	10	one spike
vrs1	int-d.11	NGB 115429	Foma	2-2	25	0	0	0	0	0	0	0	0	1	1	2	0	2	9	8	4	0	0	0	0	25	0	0	0	0	0	0	0	0	0	8.9	6.9	9.8	one spike
vrs1	int-d.11	NGB 115429	Foma	2-3	25	0	0	0	0	0	0	0	0	0	0	0	2	2	7	7	4	3	0	0	0	25	0	0	0	0	0	0	0	0	0	9.1	7.8	10.3	one spike
vrs1	int-d.11	NGB 115429	Foma	2-4	29	0	0	0	0	0	0	0	1	1	0	2	1	2	9	7	8	0	0	0	0	29	0	0	0	0	0	0	0	0	0	8.8	6.2	9.9	one spike
vrs1	int-d.11	NGB 115429	Foma	2-5	26	0	0	0	0	0	0	0	0	1	0	1	1	3	4	5	10	1	1	0	0	26	0	0	0	0	0	0	0	0	0	9.2	6.9	10.5	one spike
vrs1	int-d.11	NGB 115429	Foma	4-1	23	0	0	0	0	0	0	0	0	0	0	0	0	2	6	8	5	2	0	0	0	23	0	0	0	0	0	0	0	0	0	9.2	8	10.1	one spike
vrs1	int-d.11	NGB 115429	Foma	4-2	25	0	0	0	0	0	0	0	0	0	1	1	3	4	5	8	4	0	0	0	0	25	0	0	0	0	0	0	0	0	0	8.8	7.4	9.8	one spike
vrs1	int-d.11	NGB 115429	Foma	4-3	27	0	0	0	0	0	0	0	0	0	2	2	3	0	6	11	5	0	0	0	0	27	0	0	0	0	0	0	0	0	0	8.9	7.1	9.9	one spike
vrs1	int-d.11	NGB 115429	Foma	4-4	29	0	0	0	0	0	0	0	0	0	1	1	4	6	9	9	0	0	0	0	0	29	0	0	0	0	0	0	0	0	0	8.6	7.1	9.5	one spike
vrs1	int-d.11	NGB 115429	Foma	4-5	31	0	0	0	0	0	0	0	1	0	4	5	8	10	7	0	0	0	1	0	0	31	0	0	0	0	0	0	0	0	0	8.2	6.3	10.6	one spike
vrs1	int-d.11	NGB 115429	Foma	4-6	24	0	0	0	0	0	0	0	0	0	1	1	3	7	4	7	2	0	0	0	0	24	0	0	0	0	0	0	0	0	0	8.7	7.3	9.8	one spike
vrs1	int-d.11	NGB 115429	Foma	5-1	24	0	0	0	0	0	0	0	0	0	0	0	3	4	8	8	1	0	0	0	0	24	0	0	0	0	0	0	0	0	0	8.8	7.5	9.9	one spike
vrs1	int-d.11	NGB 115429	Foma	5-2	24	0	0	0	0	0	0	0	0	0	1	1	2	2	8	11	0	0	0	0	0	24	0	0	0	0	0	0	0	0	0	8.8	7.5	9.4	one spike
vrs1	int-d.11	NGB 115429	Foma	5-3	27	0	0	0	0	0	0	0	0	0	1	1	1	1	1	6	8	7	1	1	0	27	0	0	0	0	0	0	0	0	0	9.6	7.5	11.2	one spike
vrs1	int-d.11	NGB 115429	Foma	5-4	23	0	0	0	0	0	0	0	0	0	1	1	2	9	10	1	0	0	0	0	0	23	0	0	0	0	0	0	0	0	0	8.4	7.3	9.1	one spike
vrs1	int-d.11	NGB 115429	Foma	5-5	26	0	0	0	0	0	0	0	1	0	0	1	5	6	10	4	0	0	0	0	0	26	0	0	0	0	0	0	0	0	0	8.4	6.5	9.1	one spike
vrs1	int-d.11	NGB 115429	Foma	5-6	24	0	0	0	0	0	0	0	0	0	0	0	1	5	6	6	6	0	0	0	0	24	0	0	0	0	0	0	0	0	0	9	7.8	9.9	one spike
vrs1	int-d.11	NGB 115429	Foma	6-1	27	0	0	0	0	0	0	0	0	0	3	3	5	3	11	5	0	0	0	0	0	27	0	0	0	0	0	0	0	0	0	8.4	7.1	9.3	one spike
vrs1	int-d.11	NGB 115429	Foma	6-2	28	0	0	0	0	0	0	0	0	1	1	2	2	6	6	9	2	1	0	0	0	28	0	0	0	0	0	0	0	0	0	8.8	7	10.5	one spike
vrs1	int-d.11	NGB 115429	Foma	6-3	26	0	0	0	0	0	0	0	0	0	1	1	2	2	7	7	6	1	0	0	0	26	0	0	0	0	0	0	0	0	0	9	7.4	10.1	one spike
vrs1	int-d.11	NGB 115429	Foma	6-4	28	0	0	0	0	0	0	0	0	0	0	0	3	5	10	6	3	1	0	0	0	28	0	0	0	0	0	0	0	0	0	8.9	7.5	10.3	one spike
vrs1	int-d.11	NGB 115429	Foma	6-5	23	0	0	0	0	0	0	0	0	0	0	0	3	3	5	10	1	1	0	0	0	23	0	0	0	0	0	0	0	0	0	8.9	7.6	10.1	one spike
vrs1	int-d.11	NGB 115429	Foma	6-6	27	0	0	0	0	0	0	0	1	0	0	1	3	4	5	9	5	0	0	0	0	27	0	0	0	0	0	0	0	0	0	8.8	6.2	9.8	one spike
vrs1	int-d.22	NGB 115440	Foma	1-1	62	0	0	0	0	0	0	0	0	0	4	4	12	10	17	14	5	0	0	0	0	62	0	0	0	0	0	0	0	0	0	8.6	7.3	9.9	one spike
vrs1	int-d.22	NGB 115440	Foma	1-2	78	0	0	0	0	0	0	0	0	1	8	9	16	20	8	13	10	2	0	0	0	78	0	0	0	0	0	0	0	0	0	8.5	6.9	10.2	one spike
vrs1	int-d.22	NGB 115440	Foma	1-3	53	0	0	0	0	0	0	0	0	2	2	4	6	12	14	14	3	0	0	0	0	53	0	0	0	0	0	0	0	0	0	8.6	6.6	9.9	one spike
vrs1	int-d.22	NGB 115440	Foma	1-4	71	0	0	0	0	0	0	0	0	2	6	8	8	20	14	9	8	4	0	0	0	71	0	0	0	0	0	0	0	0	0	8.6	6.7	10.5	one spike
vrs1	int-d.22	NGB 115440	Foma	14-1	35	0	0	0	0	0	0	0	0	1	2	3	3	2	8	11	5	2	1	0	0	35	0	0	0	0	0	0	0	0	0	9	6.8	10.6	one spike
vrs1	int-d.22	NGB 115440	Foma	14-2	72	0	0	0	0	0	0	0	0	0	1	1	14	13	15	9	14	4	2	0	0	72	0	0	0	0	0	0	0	0	0	8.8	7.2	10.9	one spike
vrs1	int-d.22	NGB 115440	Foma	14-3	64	0	0	0	0	0	0	0	1	2	16	19	14	9	9	10	3	0	0	0	0	64	0	0	0	0	0	0	0	0	0	8.1	6.5	9.7	one spike
vrs1	int-d.22	NGB 115440	Foma	14-4	83	0	0	0	0	0	0	0	0	1	10	11	12	19	18	11	8	3	1	0	0	83	0	0	0	0	0	0	0	0	0	8.5	6.7	10.5	one spike
vrs1	int-d.22	NGB 115440	Foma	14-5	54	0	0	0	0	0	0	0	0	2	4	6	7	11	14	15	1	0	0	0	0	54	0	0	0	0	0	0	0	0	0	8.5	6.8	9.6	one spike
vrs1	int-d.22	NGB 115440	Foma	14-6	63	0	0	0	0	0	0	0	0	2	11	13	16	10	13	11	0	0	0	0	0	63	0	0	0	0	0	0	0	0	0	8.2	7	9.3	one spike
vrs1	int-d.22	NGB 115440	Foma	1-5	61	0	0	0	0	0	0	0	0	5	11	16	14	7	9	12	2	0	1	0	0	61	0	0	0	0	0	0	0	0	0	8.2	6.8	10.6	one spike
vrs1	int-d.22	NGB 115440	Foma	1-6	73	0	0	0	0	0	0	0	0	1	5	6	19	23	12	8	2	2	1	0	0	73	0	0	0	0	0	0	0	0	0	8.4	6.9	10.8	one spike
vrs1	int-d.22	NGB 115440	Foma	2-1	65	0	0	0	0	0	0	0	0	6	12	18	24	13	6	1	1	0	0	0	0	63	0	0	0	0	0	0	0	0	0	7.8	6.6	9.6	one spike
vrs1	int-d.22	NGB 115440	Foma	2-2	56	0	0	0	0	0	0	0	1	0	7	8	13	15	7	11	2	0	0	0	0	56	0	0	0	0	0	0	0	0	0	8.3	6.4	9.7	one spike
vrs1	int-d.22	NGB 115440	Foma	2-3	63	0	0	0	0	0	0	0	0	3	5	8	17	14	9	11	2	2	0	0	0	63	0	0	0	0	0	0	0	0	0	8.3	6.9	10.5	one spike
vrs1	int-d.22	NGB 115440	Foma	2-4	58	0	0	0	0	0	0	0	0	2	6	8	17	6	13	9	5	0	0	0	0	58	0	0	0	0	0	0	0	0	0	8.3	6.7	9.8	one spike
vrs1	int-d.22	NGB 115440	Foma	2-5	40	0	0	0	0	0	0	0	0	0	8	8	8	6	13	4	1	0	0	0	0	40	0	0	0	0	0	0	0	0	0	8.2	7.1	9.5	one spike
vrs1	int-d.22	NGB 115440	Foma	2-6	67	0	0	0	0	0	0	0	0	0	4	4	14	21	12	10	6	0	0	0	0	67	0	0	0	0	0	0	0	0	0	8.4	7.1	9.9	one spike
vrs1	int-d.22	NGB 115440	Foma	7-1	75	0	0	0	0	0	0	0	0	4	11	15	22	10	10	17	1	0	0	0	0	75	0	0	0	0	0	0	0	0	0	8.2	6.8	9.5	one spike
vrs1	int-d.22	NGB 115440	Foma	7-2	45	0	0	0	0	0	0	0	0	4	6	10	10	6	9	6	4	0	0	0	0	45	0	0	0	0	0	0	0	0	0	8.2	6.7	9.5	one spike
vrs1	int-d.22	NGB 115440	Foma	7-3	70	0	0	0	0	0	0	0	0	0	3	3	13	13	17	15	7	2	0	0	0	70	0	0	0	0	0	0	0	0	0	8.6	7.1	10.3	one spike
vrs1	int-d.22	NGB 115440	Foma	7-4	55	0	0	0	0	0	0	0	0	3	10	13	10	11	9	6	6	0	0	0	0	55	0	0	0	0	0	0	0	0	0	8.2	6.7	9.8	one spike
vrs1	int-d.22	NGB 115440	Foma	7-5	56	0	0	0	0	0	0	0	0	5	10	15	7	11	17	6	0	0	0	0	0	56	0	0	0	0	0	0	0	0	0	8.1	6.6	9.5	one spike
vrs1	int-d.22	NGB 115440	Foma	7-6	65	0	0	0	0	0	0	0	0	5	17	22	11	12	13	7	0	0	0	0	0	65	0	0	0	0	0	0	0	0	0	8	6.5	9.4	one spike
vrs4	int-e.20	NGB 115438	Foma	11-1	56	0	0	0	0	0	0	1	0	5	7	13	13	8	9	10	3	0	0	0	0	56	0	0	0	0	0	0	0	0	0	8.2	6	9.8	one spike
vrs4	int-e.20	NGB 115438	Foma	11-2	49	0	0	0	0	0	0	0	1	2	8	11	6	6	11	14	1	0	0	0	0	49	0	0	0	0	0	0	0	0	0	8.4	6.3	9.7	one spike
vrs4	int-e.20	NGB 115438	Foma	11-3	44	0	0	0	0	0	0	0	1	5	4	10	9	6	11	5	3	0	0	0	0	44	0	0	0	0	0	0	0	0	0	8.2	6.4	9.6	one spike
vrs4	int-e.20	NGB 115438	Foma	11-4	40	0	0	0	0	0	0	0	0	1	5	6	7	5	6	7	9	0	0	0	0	40	0	0	0	0	0	0	0	0	0	8.6	6.8	10	one spike
vrs4	int-e.20	NGB 115438	Foma	11-5	34	0	0	0	0	0	0	0	0	2	6	8	3	1	6	5	11	0	0	0	0	34	0	0	0	0	0	0	0	0	0	8.7	6.9	9.9	one spike
vrs4	int-e.20	NGB 115438	Foma	11-6	37	0	0	0	0	0	0	0	2	3	5	10	2	2	7	12	4	0	0	0	0	37	0	0	0	0	0	0	0	0	0	8.4	6.2	9.9	one spike
vrs4	int-e.20	NGB 115438	Foma	12-1	45	0	0	0	0	0	0	1	1	11	5	18	4	4	10	6	3	0	0	0	0	45	0	0	0	0	0	0	0	0	0	8	5.5	9.7	one spike
vrs4	int-e.20	NGB 115438	Foma	12-2	46	0	0	0	0	0	0	0	1	1	5	7	11	9	5	11	2	1	0	0	0	46	0	0	0	0	0	0	0	0	0	8.4	6.2	10.1	one spike
vrs4	int-e.20	NGB 115438	Foma	12-3	54	0	0	0	0	0	0	0	3	10	15	28	11	9	3	2	1	0	0	0	0	54	0	0	0	0	0	0	0	0	0	7.6	6.2	9.6	one spike
vrs4	int-e.20	NGB 115438	Foma	12-4	44	0	0	0	0	0	0	0	0	0	8	8	4	9	6	11	5	1	0	0	0	44	0	0	0	0	0	0	0	0	0	8.5	7	10.1	one spike
vrs4	int-e.20	NGB 115438	Foma	12-5	35	0	0	0	0	0	0	0	0	2	4	6	2	6	5	13	2	1	0	0	0	35	0	0	0	0	0	0	0	0	0	8.6	6.7	10.1	one spike
vrs4	int-e.20	NGB 115438	Foma	12-6	49	0	0	0	0	0	0	0	1	2	11	14	6	10	9	10	0	0	0	0	0	49	0	0	0	0	0	0	0	0	0	8.2	6.4	9.4	one spike
vrs4	int-e.20	NGB 115438	Foma	3-1	54	0	0	0	0	0	0	0	1	6	8	15	9	6	11	9	4	0	0	0	0	54	0	0	0	0	0	0	0	0	0	8.2	6.1	9.7	one spike
vrs4	int-e.20	NGB 115438	Foma	3-2	51	0	0	0	0	0	0	1	0	2	6	9	14	5	8	10	5	0	0	0	0	51	0	0	0	0	0	0	0	0	0	8.3	6	9.9	one spike
vrs4	int-e.20	NGB 115438	Foma	3-3	44	0	0	0	0	0	0	0	0	3	5	8	7	1	14	6	5	1	2	0	0	44	0	0	0	0	0	0	0	0	0	8.6	6.8	10.6	one spike
vrs4	int-e.20	NGB 115438	Foma	3-4	53	0	0	0	0	0	0	0	1	1	7	9	7	12	5	10	5	5	0	0	0	53	0	0	0	0	0	0	0	0	0	8.6	6.4	10.4	one spike
vrs4	int-e.20	NGB 115438	Foma	3-5	54	0	0	0	0	0	0	0	0	0	6	6	11	6	9	6	10	6	0	0	0	54	0	0	0	0	0	0	0	0	0	8.8	7.2	10.4	one spike
vrs4	int-e.20	NGB 115438	Foma	3-6	51	0	0	0	0	0	0	0	0	2	4	6	9	12	7	9	4	2	2	0	0	51	0	0	0	0	0	0	0	0	0	8.5	6.9	10.7	one spike
vrs4	int-e.20	NGB 115438	Foma	4-1	41	0	0	0	0	0	0	1	2	4	1	8	6	11	9	7	0	0	0	0	0	41	0	0	0	0	0	0	0	0	0	8.1	5.6	9.3	one spike
vrs4	int-e.20	NGB 115438	Foma	4-2	32	0	0	0	0	0	0	0	1	4	2	7	2	9	9	4	0	0	1	0	0	32	0	0	0	0	0	0	0	0	0	8.3	6.1	10.8	one spike
vrs4	int-e.20	NGB 115438	Foma	4-3	45	0	0	0	0	0	0	1	1	7	2	11	8	11	5	9	1	0	0	0	0	45	0	0	0	0	0	0	0	0	0	8	5.8	9.5	one spike
vrs4	int-e.20	NGB 115438	Foma	4-4	29	0	0	0	0	0	0	0	0	1	2	3	5	4	7	6	4	0	0	0	0	29	0	0	0	0	0	0	0	0	0	8.6	6.7	9.7	one spike
vrs4	int-e.20	NGB 115438	Foma	4-5	39	0	0	0	0	0	0	0	1	3	7	11	3	5	10	10	0	0	0	0	0	39	0	0	0	0	0	0	0	0	0	8.3	6.1	9.4	one spike
vrs4	int-e.20	NGB 115438	Foma	4-6	36	0	0	0	0	0	0	0	0	1	4	5	5	3	13	8	1	1	0	0	0	36	0	0	0	0	0	0	0	0	0	8.6	6.8	10.1	one spike
int-f	int-f.19	NGB 115437	Foma	4-1	35	0	0	0	0	0	0	0	0	0	1	1	1	3	11	9	8	2	0	0	0	35	0	0	0	0	0	0	0	0	0	9.1	7.4	10.1	one spike
int-f	int-f.19	NGB 115437	Foma	4-2	32	0	0	0	0	0	0	0	0	0	0	0	1	1	3	9	14	4	0	0	0	32	0	0	0	0	0	0	0	0	0	9.5	8	10.3	one spike
int-f	int-f.19	NGB 115437	Foma	4-3	41	0	0	0	0	0	0	0	0	0	3	3	5	3	6	4	5	11	3	1	0	41	0	0	0	0	0	0	0	0	0	9.2	7.2	11.3	one spike
int-f	int-f.19	NGB 115437	Foma	4-4	36	0	0	0	0	0	0	0	0	0	1	1	0	2	4	1	3	4	8	7	2	32	3	1	0	0	0	0	0	0	0	10.4	7.4	12.6	one spike
int-f	int-f.19	NGB 115437	Foma	4-5	37	0	0	0	0	0	0	0	0	0	1	1	1	2	2	9	10	5	4	2	1	37	0	0	0	0	0	0	0	0	0	9.7	7.4	11.6	one spike
int-f	int-f.19	NGB 115437	Foma	4-6	37	0	0	0	0	0	0	0	0	0	0	0	2	1	4	6	5	6	4	2	4	34	2	1	0	0	0	0	0	0	0	10.1	7.7	12.6	one spike
int-f	int-f.19	NGB 115437	Foma	5-1	47	0	0	0	0	0	0	0	0	2	1	3	4	4	7	10	5	5	5	2	2	47	0	0	0	0	0	0	0	0	0	9.4	6.7	11.8	one spike
int-f	int-f.19	NGB 115437	Foma	5-2	50	0	0	0	0	0	0	0	0	1	0	1	0	8	7	7	9	6	8	3	0	49	0	1	0	0	0	0	0	0	0	9.6	6.8	12.8	one spike
int-f	int-f.19	NGB 115437	Foma	5-3	44	0	0	0	0	0	0	0	1	0	5	6	2	8	3	2	14	9	0	0	0	44	0	0	0	0	0	0	0	0	0	9	6.2	10.4	one spike
int-f	int-f.19	NGB 115437	Foma	5-4	33	0	0	0	0	0	0	0	0	0	0	0	3	1	5	3	2	8	8	2	0	32	1	0	0	0	0	0	0	0	0	9.8	7.8	12.3	one spike
int-f	int-f.19	NGB 115437	Foma	5-5	36	0	0	0	0	0	0	0	0	2	2	4	4	3	2	10	11	2	0	0	0	36	0	0	0	0	0	0	0	0	0	8.9	6.9	10.3	one spike
int-f	int-f.19	NGB 115437	Foma	5-6	42	0	0	0	0	0	0	0	0	2	1	3	3	2	9	7	8	7	2	1	0	42	0	0	0	0	0	0	0	0	0	9.2	6.9	11	one spike
int-f	int-f.19	NGB 115437	Foma	6-1	30	0	0	0	0	1	0	0	1	0	2	4	2	5	2	5	8	4	0	0	0	30	0	0	0	0	0	0	0	0	0	8.8	4.7	10.4	one spike
int-f	int-f.19	NGB 115437	Foma	6-2	30	0	0	0	0	0	0	0	0	1	0	1	4	4	3	7	9	1	1	0	0	30	0	0	0	0	0	0	0	0	0	9	6.9	10.5	one spike
int-f	int-f.19	NGB 115437	Foma	6-3	29	0	0	0	0	0	0	0	0	0	3	3	1	3	3	7	11	1	0	0	0	29	0	0	0	0	0	0	0	0	0	9	7.3	10	one spike
int-f	int-f.19	NGB 115437	Foma	6-4	28	0	0	0	0	0	0	0	0	1	3	4	5	3	5	7	4	0	0	0	0	28	0	0	0	0	0	0	0	0	0	8.5	6.7	9.8	one spike
int-f	int-f.19	NGB 115437	Foma	6-5	30	0	0	0	0	0	0	0	0	0	1	1	1	2	7	6	4	5	4	0	0	30	0	0	0	0	0	0	0	0	0	9.4	7.4	10.8	one spike
int-f	int-f.19	NGB 115437	Foma	6-6	41	0	0	0	0	0	0	0	0	2	3	5	6	7	5	5	6	6	1	0	0	41	0	0	0	0	0	0	0	0	0	8.8	6.6	11	one spike
int-f	int-f.19	NGB 115437	Foma	7-1	33	0	0	0	0	0	0	0	2	0	0	2	0	1	5	6	13	6	0	0	0	33	0	0	0	0	0	0	0	0	0	9.3	6.2	10.3	one spike
int-f	int-f.19	NGB 115437	Foma	7-2	37	0	0	0	0	0	0	0	1	0	2	3	4	5	4	9	6	5	1	0	0	37	0	0	0	0	0	0	0	0	0	8.9	6.4	10.8	one spike
int-f	int-f.19	NGB 115437	Foma	7-3	46	0	0	0	0	0	0	0	1	2	4	7	5	12	6	7	7	2	0	0	0	46	0	0	0	0	0	0	0	0	0	8.5	6.5	10.1	one spike
int-f	int-f.19	NGB 115437	Foma	7-4	43	0	0	0	0	1	0	0	0	1	1	3	1	8	7	3	15	4	2	0	0	43	0	0	0	0	0	0	0	0	0	9.1	5	10.7	one spike
int-f	int-f.19	NGB 115437	Foma	7-5	49	0	0	0	0	0	0	0	0	0	0	0	1	1	10	9	9	6	5	4	3	48	1	0	0	0	0	0	0	0	0	9.8	7.9	12.4	one spike
int-f	int-f.19	NGB 115437	Foma	7-6	31	0	0	0	0	0	0	0	0	1	1	2	3	1	2	8	10	5	0	0	0	31	0	0	0	0	0	0	0	0	0	9.2	6.9	10.3	one spike
wt	Barke	--	Barke	16-1	28	0	0	0	0	0	0	0	0	0	1	1	3	3	11	6	4	0	0	0	0	28	0	0	0	0	0	0	0	0	0	8.8	7.2	9.8	one spike
wt	Barke	--	Barke	16-2	29	0	0	0	0	0	0	0	0	0	0	0	2	6	10	8	3	0	0	0	0	29	0	0	0	0	0	0	0	0	0	8.8	7.6	9.7	one spike
wt	Barke	--	Barke	16-3	30	0	0	0	0	0	0	0	0	0	0	0	0	2	5	5	16	2	0	0	0	30	0	0	0	0	0	0	0	0	0	9.4	8.5	10.1	one spike
wt	Barke	--	Barke	16-4	20	0	0	0	0	0	0	0	0	0	0	0	0	0	2	5	2	8	3	0	0	20	0	0	0	0	0	0	0	0	0	9.9	8.8	10.6	one spike
wt	Barke	--	Barke	16-5	28	0	0	0	0	0	0	0	0	0	0	0	1	1	2	6	12	6	0	0	0	28	0	0	0	0	0	0	0	0	0	9.6	7.6	10.5	one spike
wt	Barke	--	Barke	16-6	28	0	0	0	0	0	0	0	0	0	1	1	3	1	3	8	9	2	0	1	0	28	0	0	0	0	0	0	0	0	0	9.3	7.2	11	one spike
wt	Barke	--	Barke	19-1	25	0	0	0	0	0	0	0	0	0	0	0	0	3	2	7	8	5	0	0	0	25	0	0	0	0	0	0	0	0	0	9.4	8.2	10.4	one spike
wt	Barke	--	Barke	19-2	27	0	0	0	0	0	0	0	0	0	0	0	0	2	2	5	4	4	5	3	2	27	0	0	0	0	0	0	0	0	0	10.1	8.1	11.6	one spike
wt	Barke	--	Barke	19-3	25	0	0	0	0	0	0	0	0	0	0	0	0	0	2	3	2	7	5	5	1	25	0	0	0	0	0	0	0	0	0	10.3	8.7	11.5	one spike
wt	Barke	--	Barke	19-4	27	0	0	0	0	0	0	0	0	0	1	1	0	0	2	1	3	6	5	4	4	26	1	0	0	0	0	0	0	0	0	10.5	7.4	12	one spike
wt	Barke	--	Barke	19-5	26	0	0	0	0	0	0	0	0	0	0	0	0	1	2	3	5	6	6	1	2	26	0	0	0	0	0	0	0	0	0	10.1	8.5	11.8	one spike
wt	Barke	--	Barke	19-6	24	0	0	0	0	0	0	0	0	0	0	0	0	0	2	2	9	4	2	4	1	24	0	0	0	0	0	0	0	0	0	10.1	8.8	11.6	one spike
wt	Barke	--	Barke	5-1	27	0	0	0	0	0	0	0	0	0	0	0	0	0	3	4	2	3	5	7	3	27	0	0	0	0	0	0	0	0	0	10.4	8.5	11.9	one spike
wt	Barke	--	Barke	5-2	26	0	0	0	0	0	0	0	0	0	0	0	0	1	0	2	4	5	9	4	1	26	0	0	0	0	0	0	0	0	0	10.5	8.4	11.7	one spike
wt	Barke	--	Barke	5-3	25	0	0	0	0	0	0	0	0	0	0	0	0	1	1	3	3	2	7	4	1	22	3	0	0	0	0	0	0	0	0	10.5	8.3	12.3	one spike
wt	Barke	--	Barke	5-4	29	0	0	0	0	0	0	0	0	0	0	0	0	2	2	3	2	4	2	8	5	28	1	0	0	0	0	0	0	0	0	10.5	8.5	12.2	one spike
wt	Barke	--	Barke	5-5	28	0	0	0	0	0	0	0	0	0	0	0	0	2	2	5	5	6	6	2	0	28	0	0	0	0	0	0	0	0	0	9.9	8.1	11.4	one spike
wt	Barke	--	Barke	5-6	28	0	0	0	0	0	0	0	0	0	0	0	0	0	3	3	6	2	4	5	5	28	0	0	0	0	0	0	0	0	0	10.4	8.6	11.8	one spike
wt	Barke	--	Barke	7-1	27	0	0	0	0	0	0	0	0	0	0	0	2	5	8	7	5	0	0	0	0	27	0	0	0	0	0	0	0	0	0	8.9	7.7	9.9	one spike
wt	Barke	--	Barke	7-2	25	0	0	0	0	0	0	0	0	0	0	0	0	3	3	4	9	6	0	0	0	25	0	0	0	0	0	0	0	0	0	9.5	8.1	10.4	one spike
wt	Barke	--	Barke	7-3	30	0	0	0	0	0	0	0	0	0	0	0	0	2	3	14	6	3	2	0	0	30	0	0	0	0	0	0	0	0	0	9.4	8.3	10.9	one spike
wt	Barke	--	Barke	7-4	33	0	0	0	0	0	0	0	0	0	0	0	2	5	8	10	8	0	0	0	0	33	0	0	0	0	0	0	0	0	0	9	7.6	9.7	one spike
wt	Barke	--	Barke	7-5	28	0	0	0	0	0	0	0	0	0	0	0	1	6	4	8	6	3	0	0	0	28	0	0	0	0	0	0	0	0	0	9.1	7.8	10.2	one spike
wt	Barke	--	Barke	7-6	24	0	0	0	0	0	0	0	0	0	0	0	1	2	4	8	8	1	0	0	0	24	0	0	0	0	0	0	0	0	0	9.2	7.9	10.2	one spike
vrs1	11910BC	--	Barke	13-1	55	0	0	0	0	0	0	0	0	0	0	0	2	15	15	13	6	4	0	0	0	55	0	0	0	0	0	0	0	0	0	8.9	7.8	10.3	one spike
vrs1	11910BC	--	Barke	13-2	70	0	0	0	0	0	0	0	0	0	0	0	7	5	18	16	17	7	0	0	0	70	0	0	0	0	0	0	0	0	0	9.1	7.5	10.4	one spike
vrs1	11910BC	--	Barke	13-3	56	0	0	0	0	0	0	0	0	1	1	2	1	13	14	12	7	6	1	0	0	56	0	0	0	0	0	0	0	0	0	9	6.7	10.6	one spike
vrs1	11910BC	--	Barke	13-4	76	0	0	0	0	0	0	0	0	2	5	7	17	30	8	14	0	0	0	0	0	76	0	0	0	0	0	0	0	0	0	8.3	6.7	9.5	one spike
vrs1	11910BC	--	Barke	13-5	68	0	0	0	0	0	0	0	0	0	1	1	4	7	27	13	13	3	0	0	0	68	0	0	0	0	0	0	0	0	0	9	7.5	10.5	one spike
vrs1	11910BC	--	Barke	13-6	57	0	0	0	0	0	0	0	0	0	2	2	1	14	21	7	8	3	1	0	0	57	0	0	0	0	0	0	0	0	0	8.9	7.3	10.5	one spike
vrs1	11910BC	--	Barke	16-1	65	0	0	0	0	0	0	0	1	1	0	2	7	12	19	13	9	3	0	0	0	65	0	0	0	0	0	0	0	0	0	8.8	6.4	10.5	one spike
vrs1	11910BC	--	Barke	16-2	66	0	0	0	0	0	0	0	0	0	0	0	1	6	13	20	16	4	3	2	1	66	0	0	0	0	0	0	0	0	0	9.4	7.7	11.7	one spike
vrs1	11910BC	--	Barke	16-3	75	0	0	0	0	0	0	0	0	0	0	0	2	8	12	23	14	10	3	3	0	75	0	0	0	0	0	0	0	0	0	9.4	7.7	11.4	one spike
vrs1	11910BC	--	Barke	16-4	70	0	0	0	0	0	0	0	0	0	0	0	0	6	19	21	9	12	3	0	0	70	0	0	0	0	0	0	0	0	0	9.3	8.1	10.6	one spike
vrs1	11910BC	--	Barke	16-5	53	0	0	0	0	0	0	0	0	1	7	8	4	14	9	5	6	6	1	0	0	53	0	0	0	0	0	0	0	0	0	8.7	6.8	10.6	one spike
vrs1	11910BC	--	Barke	16-6	65	0	0	0	0	0	0	0	0	0	0	0	1	9	17	13	12	11	2	0	0	65	0	0	0	0	0	0	0	0	0	9.3	8	10.6	one spike
vrs1	11910BC	--	Barke	4-1	43	0	0	0	0	0	0	0	0	0	0	0	3	9	14	2	11	3	1	0	0	43	0	0	0	0	0	0	0	0	0	9	7.8	10.7	one spike
vrs1	11910BC	--	Barke	4-2	73	0	0	0	0	0	0	0	0	0	1	1	5	14	22	13	10	6	1	1	0	73	0	0	0	0	0	0	0	0	0	9	7.3	11.2	one spike
vrs1	11910BC	--	Barke	4-3	59	0	0	0	0	0	0	0	0	0	2	2	8	18	15	8	5	3	0	0	0	59	0	0	0	0	0	0	0	0	0	8.6	7.3	10.2	one spike
vrs1	11910BC	--	Barke	4-4	61	0	0	0	0	0	0	0	0	1	9	10	11	18	11	8	2	1	0	0	0	61	0	0	0	0	0	0	0	0	0	8.3	6.9	10.1	one spike
vrs1	11910BC	--	Barke	4-5	67	0	0	0	0	0	0	0	0	1	5	6	20	20	13	5	3	0	0	0	0	67	0	0	0	0	0	0	0	0	0	8.3	6.8	9.7	one spike
vrs1	11910BC	--	Barke	4-6	80	0	0	0	0	0	0	0	0	0	3	3	12	20	27	11	6	1	0	0	0	80	0	0	0	0	0	0	0	0	0	8.6	7.2	10.1	one spike
vrs1	11910BC	--	Barke	6-1	74	0	0	0	0	0	0	0	0	0	3	3	7	11	19	21	10	3	0	0	0	74	0	0	0	0	0	0	0	0	0	8.8	7.2	10.4	one spike
vrs1	11910BC	--	Barke	6-2	59	0	0	0	0	0	0	0	0	0	0	0	0	6	8	16	17	8	3	1	0	59	0	0	0	0	0	0	0	0	0	9.5	8	11.2	one spike
vrs1	11910BC	--	Barke	6-3	82	0	0	0	0	0	0	0	0	0	0	0	2	4	20	12	22	11	7	2	1	81	1	0	0	0	0	0	0	0	0	9.6	7.8	12.1	one spike
vrs1	11910BC	--	Barke	6-4	76	0	0	0	0	0	0	0	0	0	3	3	7	12	20	18	7	7	2	0	0	76	0	0	0	0	0	0	0	0	0	8.9	7.2	10.9	one spike
vrs1	11910BC	--	Barke	6-5	76	0	0	0	0	0	0	0	0	0	1	1	0	7	13	27	14	11	3	0	0	76	0	0	0	0	0	0	0	0	0	9.4	7.4	10.9	one spike
vrs1	11910BC	--	Barke	6-6	64	0	0	0	0	0	0	0	0	0	0	0	4	6	15	13	12	10	3	1	0	64	0	0	0	0	0	0	0	0	0	9.3	7.6	11.2	one spike
vrs1	8408BC	--	Barke	11-1	68	0	0	0	0	0	0	0	0	0	2	2	7	19	20	11	6	3	0	0	0	68	0	0	0	0	0	0	0	0	0	8.7	7.5	10.1	one spike
vrs1	8408BC	--	Barke	11-2	72	0	0	0	0	0	0	0	0	0	3	3	8	16	24	10	8	2	1	0	0	72	0	0	0	0	0	0	0	0	0	8.7	7.2	10.5	one spike
vrs1	8408BC	--	Barke	11-3	61	0	0	0	0	0	0	0	1	1	3	5	7	20	12	11	4	2	0	0	0	61	0	0	0	0	0	0	0	0	0	8.5	6.4	10.2	one spike
vrs1	8408BC	--	Barke	11-4	37	0	0	0	0	0	0	0	1	0	4	5	10	2	3	6	10	1	0	0	0	37	0	0	0	0	0	0	0	0	0	8.6	6.1	10.1	one spike
vrs1	8408BC	--	Barke	11-5	53	0	0	0	0	0	0	0	0	0	4	4	13	13	9	9	3	2	0	0	0	53	0	0	0	0	0	0	0	0	0	8.4	7.3	10.1	one spike
vrs1	8408BC	--	Barke	11-6	78	0	0	0	0	0	0	0	0	2	4	6	8	18	19	17	7	3	0	0	0	78	0	0	0	0	0	0	0	0	0	8.7	6.6	10.3	one spike
vrs1	8408BC	--	Barke	15-1	78	0	0	0	0	0	0	0	0	0	9	9	6	17	12	16	15	2	1	0	0	78	0	0	0	0	0	0	0	0	0	8.7	7.2	10.6	one spike
vrs1	8408BC	--	Barke	15-2	83	0	0	0	0	0	0	0	3	9	9	21	20	5	13	7	9	6	2	0	0	83	0	0	0	0	0	0	0	0	0	8.3	6.3	10.7	one spike
vrs1	8408BC	--	Barke	15-3	75	0	0	0	0	0	0	1	0	1	2	4	7	16	22	13	8	4	1	0	0	75	0	0	0	0	0	0	0	0	0	8.7	5.7	10.7	one spike
vrs1	8408BC	--	Barke	15-4	65	0	0	0	0	0	0	0	0	1	3	4	4	17	18	12	7	2	1	0	0	65	0	0	0	0	0	0	0	0	0	8.7	6.9	10.8	one spike
vrs1	8408BC	--	Barke	15-5	59	0	0	0	0	0	0	2	3	14	12	31	9	13	5	1	0	0	0	0	0	59	0	0	0	0	0	0	0	0	0	7.5	5.7	9.2	one spike
vrs1	8408BC	--	Barke	15-6	70	0	0	0	0	0	0	0	2	9	11	22	18	7	16	3	3	1	0	0	0	70	0	0	0	0	0	0	0	0	0	8	6.1	10.1	one spike
vrs1	8408BC	--	Barke	16-1	78	0	0	0	0	0	0	0	0	0	3	3	8	26	16	16	7	2	0	0	0	78	0	0	0	0	0	0	0	0	0	8.7	7.2	10.3	one spike
vrs1	8408BC	--	Barke	16-2	80	0	0	0	0	0	0	0	0	0	6	6	13	24	17	13	6	1	0	0	0	80	0	0	0	0	0	0	0	0	0	8.5	7.1	10.2	one spike
vrs1	8408BC	--	Barke	16-3	59	0	0	0	0	0	0	0	0	0	7	7	21	16	4	10	1	0	0	0	0	59	0	0	0	0	0	0	0	0	0	8.2	7.2	9.8	one spike
vrs1	8408BC	--	Barke	16-4	74	0	0	0	0	0	0	0	0	0	0	0	5	13	18	18	10	8	2	0	0	74	0	0	0	0	0	0	0	0	0	9.1	7.8	10.9	one spike
vrs1	8408BC	--	Barke	16-5	51	0	0	0	0	0	0	0	0	0	11	11	16	6	12	5	1	0	0	0	0	51	0	0	0	0	0	0	0	0	0	8.1	7.1	9.6	one spike
vrs1	8408BC	--	Barke	16-6	62	0	0	0	0	0	0	0	0	2	5	7	21	13	6	15	0	0	0	0	0	62	0	0	0	0	0	0	0	0	0	8.3	6.8	9.5	one spike
wt	Montcalm	CIho 7149	Montcalm	1	74	0	0	0	0	0	0	0	0	0	0	0	2	1	4	6	9	9	11	16	7	65	5	3	1	0	0	0	0	0	0	10.6	7.8	13.2	one spike
wt	Montcalm	CIho 7149	Montcalm	2	57	0	0	0	0	0	0	0	0	0	0	0	1	0	2	5	9	6	13	7	8	51	2	2	0	0	0	0	0	0	0	10.6	7.8	12.7	one spike
wt	Montcalm	CIho 7149	Montcalm	3	57	0	0	0	0	0	0	0	0	0	0	0	0	2	0	5	3	8	14	10	8	50	6	1	0	0	0	0	0	0	0	10.8	8.2	12.9	one spike
wt	Montcalm	CIho 7149	Montcalm	4	71	0	0	0	0	0	0	0	0	0	2	2	2	2	3	5	9	12	13	12	4	64	5	1	1	0	0	0	0	0	0	10.4	7	13.1	one spike
wt	Montcalm	CIho 7149	Montcalm	5	63	0	0	0	0	0	0	0	0	0	0	0	0	0	2	4	5	9	12	9	15	56	5	1	1	0	0	0	0	0	0	10.9	8.6	13.1	one spike
wt	Montcalm	CIho 7149	Montcalm	6	51	0	0	0	0	0	0	0	0	0	0	0	0	1	1	1	3	8	12	9	7	42	4	3	1	1	0	0	0	0	0	11.1	8.4	13.5	one spike
wt	Montcalm	CIho 7149	Montcalm	7	67	0	0	0	0	0	0	0	1	0	0	1	1	1	3	1	7	12	18	10	6	60	3	4	0	0	0	0	0	0	0	10.7	6.2	12.6	one spike
wt	Montcalm	CIho 7149	Montcalm	8	44	0	0	0	0	0	1	0	0	0	0	1	0	0	3	4	9	7	13	7	0	44	0	0	0	0	0	0	0	0	0	10.2	5	11.4	one spike
wt	Montcalm	CIho 7149	Montcalm	9	72	0	0	0	0	0	0	0	0	0	0	0	4	2	7	7	12	12	12	5	8	69	2	1	0	0	0	0	0	0	0	10.1	7.6	12.9	one spike
wt	Montcalm	CIho 7149	Montcalm	10	65	0	0	0	0	0	0	0	0	0	1	1	0	1	4	3	6	12	15	14	4	60	3	2	0	0	0	0	0	0	0	10.6	7.2	12.8	one spike
wt	Montcalm	CIho 7149	Montcalm	11	65	0	0	0	0	0	0	0	0	0	0	0	0	1	2	3	7	14	14	10	9	60	3	2	0	0	0	0	0	0	0	10.7	8.3	12.6	one spike
wt	Montcalm	CIho 7149	Montcalm	12	54	0	0	0	0	0	0	0	0	0	0	0	0	3	4	5	8	12	11	5	4	52	2	0	0	0	0	0	0	0	0	10.3	8.2	12.4	one spike
als	als1.a	GSHO 1065	Montcalm	1	24	0	0	0	0	0	0	0	0	2	0	2	2	0	1	6	4	5	0	4	0	24	0	0	0	0	0	0	0	0	0	9.5	6.6	11.4	one spike
als	als1.a	GSHO 1065	Montcalm	2	34	0	0	0	0	0	0	0	1	3	4	8	1	2	2	5	3	2	5	1	2	31	1	1	1	0	0	0	0	0	0	9.4	6.2	13	one spike
als	als1.a	GSHO 1065	Montcalm	3	21	0	0	0	0	0	0	0	0	3	0	3	1	2	3	7	0	4	0	1	0	21	0	0	0	0	0	0	0	0	0	8.9	6.8	11.4	one spike
als	als1.a	GSHO 1065	Montcalm	4	26	0	0	0	0	0	0	0	0	0	1	1	1	1	3	6	4	4	2	2	2	26	0	0	0	0	0	0	0	0	0	9.7	7.2	11.9	one spike
als	als1.a	GSHO 1065	Montcalm	5	25	0	0	0	0	0	0	0	0	3	2	5	3	3	2	4	2	1	3	2	0	25	0	0	0	0	0	0	0	0	0	8.8	6.7	11.2	one spike
als	als1.a	GSHO 1065	Montcalm	6	20	0	0	0	0	0	0	0	2	2	2	6	4	3	1	4	1	0	1	0	0	20	0	0	0	0	0	0	0	0	0	8.1	6.3	10.6	one spike
als	als1.a	GSHO 1065	Montcalm	7	25	0	0	0	0	0	0	0	0	0	1	1	0	4	1	6	3	2	5	2	0	24	1	0	0	0	0	0	0	0	0	9.7	7.2	12.1	one spike
als	als1.a	GSHO 1065	Montcalm	8	22	0	0	0	0	0	0	0	0	1	0	1	1	1	1	4	3	2	3	4	1	21	0	1	0	0	0	0	0	0	0	10	6.9	12.7	one spike
wt	Bowman	PI 483237	Bowman	7-1	62	0	0	0	0	0	0	0	0	0	0	0	1	2	8	4	13	8	17	5	4	62	0	0	0	0	0	0	0	0	0	10.1	7.9	11.9	5 mL seed
wt	Bowman	PI 483237	Bowman	7-2	64	0	0	0	0	0	0	0	0	0	0	0	0	4	6	18	8	12	11	3	2	64	0	0	0	0	0	0	0	0	0	9.8	8	11.6	5 mL seed
wt	Bowman	PI 483237	Bowman	7-3	72	0	0	0	0	0	0	0	0	0	0	0	1	8	12	14	10	13	8	3	3	72	0	0	0	0	0	0	0	0	0	9.6	7.8	11.6	5 mL seed
wt	Bowman	PI 483237	Bowman	7-4	66	0	0	0	0	0	0	0	0	0	0	0	1	5	9	10	10	12	9	5	3	64	2	0	0	0	0	0	0	0	0	9.9	7.8	12.4	5 mL seed
wt	Bowman	PI 483237	Bowman	12-1	61	0	0	0	0	0	0	0	0	0	0	0	1	0	5	10	16	13	11	4	0	60	1	0	0	0	0	0	0	0	0	10	7.6	12.1	5 mL seed
wt	Bowman	PI 483237	Bowman	12-2	61	0	0	0	0	0	0	0	0	0	0	0	2	1	3	16	14	5	16	4	0	61	0	0	0	0	0	0	0	0	0	9.9	7.9	11.2	5 mL seed
wt	Bowman	PI 483237	Bowman	12-3	62	0	0	0	0	0	0	0	0	0	0	0	1	3	10	13	11	10	11	2	1	62	0	0	0	0	0	0	0	0	0	9.7	7.9	11.6	5 mL seed
wt	Bowman	PI 483237	Bowman	12-4	68	0	0	0	0	0	0	0	0	0	0	0	1	3	13	14	10	11	11	4	1	68	0	0	0	0	0	0	0	0	0	9.7	8	11.6	5 mL seed
wt	Bowman	PI 483237	Bowman	9-1	59	0	0	0	0	0	0	0	0	0	1	1	0	1	2	18	15	11	8	2	0	58	1	0	0	0	0	0	0	0	0	9.8	7.4	12.2	5 mL seed
wt	Bowman	PI 483237	Bowman	9-2	58	0	0	0	0	0	0	0	0	0	0	0	0	3	7	12	12	13	5	4	2	58	0	0	0	0	0	0	0	0	0	9.8	8.2	11.6	5 mL seed
wt	Bowman	PI 483237	Bowman	9-3	61	0	0	0	0	0	0	0	0	0	1	1	2	3	7	14	10	10	5	6	2	60	0	1	0	0	0	0	0	0	0	9.8	7.3	12.6	5 mL seed
wt	Bowman	PI 483237	Bowman	9-4	61	0	0	0	0	0	0	0	0	0	0	0	2	3	8	12	14	10	7	5	0	61	0	0	0	0	0	0	0	0	0	9.7	7.9	11.3	5 mL seed
vrs3	int-a.1	GSHO 2055	Bowman	14-1	77	0	0	0	0	0	0	1	0	4	4	9	8	10	10	13	12	8	5	2	0	77	0	0	0	0	0	0	0	0	0	8.9	5.7	11.2	5 mL seed
vrs3	int-a.1	GSHO 2055	Bowman	14-2	75	0	0	0	0	0	0	0	0	1	6	7	6	6	16	13	14	8	3	1	1	75	0	0	0	0	0	0	0	0	0	9.1	6.6	11.6	5 mL seed
vrs3	int-a.1	GSHO 2055	Bowman	14-3	76	0	0	0	0	0	0	0	0	0	3	3	5	8	15	10	17	7	8	3	0	76	0	0	0	0	0	0	0	0	0	9.3	7.1	11.3	5 mL seed
vrs3	int-a.1	GSHO 2055	Bowman	14-4	77	0	0	0	0	0	0	0	0	2	2	4	4	9	6	19	18	8	6	2	1	77	0	0	0	0	0	0	0	0	0	9.3	6.6	11.7	5 mL seed
vrs3	int-a.1	GSHO 2055	Bowman	3-1	85	0	0	0	0	0	0	0	0	3	0	3	7	11	18	24	10	8	4	0	0	85	0	0	0	0	0	0	0	0	0	9	6.6	10.8	5 mL seed
vrs3	int-a.1	GSHO 2055	Bowman	3-2	85	0	0	0	0	0	0	0	0	1	3	4	4	12	15	19	12	5	9	5	0	85	0	0	0	0	0	0	0	0	0	9.3	6.9	11.4	5 mL seed
vrs3	int-a.1	GSHO 2055	Bowman	3-3	84	0	0	0	0	0	0	0	0	2	3	5	6	14	25	13	8	7	5	0	1	84	0	0	0	0	0	0	0	0	0	9	6.9	11.5	5 mL seed
vrs3	int-a.1	GSHO 2055	Bowman	3-4	96	0	0	0	0	0	0	1	0	2	4	7	8	14	19	22	14	10	2	0	0	96	0	0	0	0	0	0	0	0	0	8.9	6	10.8	5 mL seed
vrs3	int-a.1	GSHO 2055	Bowman	10-1	71	0	0	0	0	0	0	0	0	0	0	0	2	3	10	10	19	14	5	8	0	71	0	0	0	0	0	0	0	0	0	9.8	7.8	11.5	5 mL seed
vrs3	int-a.1	GSHO 2055	Bowman	10-2	77	0	0	0	0	0	0	0	0	0	0	0	1	8	7	21	18	11	7	3	0	76	1	0	0	0	0	0	0	0	0	9.6	7.9	12.1	5 mL seed
vrs3	int-a.1	GSHO 2055	Bowman	10-3	79	0	0	0	0	0	0	0	0	0	3	3	7	8	12	11	16	12	4	5	1	79	0	0	0	0	0	0	0	0	0	9.4	7.3	11.7	5 mL seed
vrs3	int-a.1	GSHO 2055	Bowman	10-4	84	0	0	0	0	0	0	0	0	1	5	6	5	10	14	18	15	8	5	2	1	84	0	0	0	0	0	0	0	0	0	9.2	6.6	11.6	5 mL seed
vrs3	vrs3.f	GSHO 2056	Bowman	9-1	76	0	0	0	0	0	0	0	1	1	4	6	3	10	17	11	14	3	4	6	2	76	0	0	0	0	0	0	0	0	0	9.2	6.2	11.8	5 mL seed
[truncated: 300 more rows]
