# Supplementary material for: Mutations in Barley Row Type Genes Have Pleiotropic Effects on Shoot Branching
Source: PLoS One. 2015 Oct 14;10(10):e0140246. doi: 10.1371/journal.pone.0140246 (PMC4605766; doi:10.1371/journal.pone.0140246)
Supplement: S3 Table — (XLSX) [file pone.0140246.s017.xlsx]

## Sheet: TGW one spike vs. 4x5mL
Table S3: TGW extrapolated by measuring seed weight per spikes compared to measurements performed on 240-280 seeds.
			TGW1		%		difference [%]
background	locus	allele	one spike	240-280 seeds	one spike	240-280 seeds	one spike	240-280 seeds
Bowman	wild type	Bowman	57. 17 ± 5.06a	58.00 ± 0.14a	100	100	/	/
	vrs3	int-a.1	39.61 ± 2.45b	38.79 ± 1.22b	69.2792	66.8913	-30.7208	-33.1087
	vrs3	vrs3.f	38.57 ± 1.90b	39.79 ± 0.79b	67.4681	68.6115	-32.5319	-31.3885
	int-b	int-b.3	43.70 ± 6.57b	44.61 ± 0.95c	76.429	76.925	-23.571	-23.075
	int-c	int-c.5	37.68 ± 3.73b	39.82 ± 1.56b	65.9056	68.6762	-34.0944	-31.3238
	vrs1	vrs1.a	36.96 ± 2.67b	37.18 ± 0.32b	64.6536	64.1077	-35.3464	-35.8923
	vrs4	vrs4.k	41.69 ± 3.60b	38.48 ± 0.24b	72.9144	66.3553	-27.0856	-33.6447
	int-m	int-m.85	53.47 ± 4.62ab	55.06 ± 0.27a	93.5157	94.9549	-6.4843	-5.04508
Bonus	wild type	Bonus	63.78 ± 4.17a	58.80 ± 0.23a	100	100	/	/
	vrs3	int-a.64	48.11 ± 3.69b	48.08 ± 1.29bc	75.4298	81.755	-24.5702	-18.245
	int-b	int-b.75	44.58 ± 7.43bc	44.86 ± 1.03b	69.9023	76.2839	-30.0977	-23.7161
	int-c	int-c.5	47.35 ± 4.18b	45.65 ± 0.51c	74.244	77.6339	-25.756	-22.3661
	vrs1	hex-v.3	40.32 ± 3.30c	38.23 ± 0.26d	63.2141	65.0129	-36.7859	-34.9871
	vrs1	hex-v.6	40.49 ± 4.50c	41.66 ± 1.78bd	63.484	70.8458	-36.516	-29.1542
	vrs4	int-e.65	53.65 ± 3.67d	48.64 ± 0.23c	84.1274	82.7186	-15.8726	-17.2814
Foma	wild type	Foma	54.64 ± 3.37a	52.28 ± 0.84a	100	100	/	/
	vrs3	int-a.8	46.99 ± 5.71b	50.99 ± 0.40a	85.9955	96.0681	-14.0045	-3.93191
	vrs3	int-a.27	47.96 ± 3.20b	48.29 ± 1.24ab	87.7646	97.5234	-12.2354	-2.47662
	int-c	int-c.13	43.97 ± 4.18b	44.84 ± 1.48b	80.4616	85.7743	-19.5384	-14.2257
	int-c	int-c.25	47.15 ± 4.35b	49.12 ± 0.74ab	86.2955	93.9545	-13.7045	-6.0455
	vrs1	int-d.11	54.79 ± 3.54a	53.02 ± 0.75a	100.263	101.411	0.262916	1.41105
	vrs1	int-d.22	32.19 ± 3.39c	35.74 ± 2.39c	58.9037	68.3682	-41.0963	-31.6318
	vrs4	int-e.20	43.78 ± 3.54b	43.79 ± 1.34b	80.1233	83.7675	-19.8767	-16.2325
	int-f	int-f.19	52.37 ± 4.35a	49.93 ± 1.16a	95.8321	95.5102	-4.16786	-4.48979
Barke	wild type	Barke	60.14 ± 5.92a	57.42 ± 0.44a	100	100	/	/
	vrs1	11910.BC	40.73 ± 7.00b	38.95 ± 0.49b	67.7436	67.8282	-32.2564	-32.1718
Montcalm	wild type	Montcalm	54.23 ± 3.50	52.03 ± 0.62	100	100	/	/
1average values with standard deviations (n ≥ 8 spikes). Letters a to d indicate differences between the mutants based on a one-way
ANOVA (p ≤ 0.05), using a Tukey HSD for multiple comparison.
2difference compared to the respective wild type
