# Supplementary material for: Mutations in Barley Row Type Genes Have Pleiotropic Effects on Shoot Branching
Source: PLoS One. 2015 Oct 14;10(10):e0140246. doi: 10.1371/journal.pone.0140246 (PMC4605766; doi:10.1371/journal.pone.0140246)
Supplement: S4 Table — (XLSX) [file pone.0140246.s018.xlsx]

## Sheet: Sheet1
Table S4: Tiller number, flowering time and plant height of row type mutants grown under outdoor conditions
background	locus	mutation	replicates	tillers												spikes			days after sowing						height
				50 DAS			flag leaf			anthesis			full maturity			full maturity			flag leaf stage			anthesis stage
				avg1	SD2	aov3	avg1	SD2	aov3	avg1	SD2	aov3	avg1	SD2	aov3	avg1	SD2	aov3	avg1	SD2	aov3	avg1	SD2	aov3	avg1	SD2	aov3
Bowman	wt	Bowman	20	7.65	1.53125	a	18.15	3.82891	a	38.2	6.0663	a	101	20.5075	a	100.895	20.7067	a	63.6	1.87504	a	90.3	2.47301	a	105.895	7.04663	a
	vrs3	int-a.1	16	7.6875	0.946485	a	14.875	2.18708	a	29.6875	5.10841	b	57.8	10.5438	b	57.6667	10.4994	b	63.0625	0.771902	a	90.875	1.20416	a	96.0667	3.9545	b
	vrs3	vrs3.f	14	7.42857	1.65084	a	16.5	2.13937	a	33.5714	6.69919	ab	59.0769	9.46451	b	59.0769	9.46451	b	63.5	2.71038	a	91.6429	5.28579	a	93.7692	4.85032	b
	int-b	int-b.3	20	4.75	1.37171	b	8.7	2.97534	b	15.8	5.44446	c	21.6316	9.03211	c	21.6316	9.03211	c	63.8	2.37531	a	90.85	2.96071	a	92.8421	5.19897	b
	int-c	int-c.5	16	8.4375	0.813941	ac	15.5	2.06559	a	19.1875	3.98696	c	19.6	4.92515	c	19.6	4.92515	c	63.6875	1.53704	a	88.5625	1.45917	a	84.1333	4.18956	c
	vrs1	vrs1.a	24	8.125	1.454	ac	18.8333	3.57122	a	40.25	6.42177	ad	85.5	13.5286	d	85.5	13.5286	d	63.625	2.14299	a	89.5833	3.0916	a	102.364	4.4352	a
	vrs4	vrs4.k	16	9.1875	2.28674	c	25.5	6.3561	c	41.7	8.59005	ad	59.8	16.7852	b	59.6667	16.6075	b	65.75	1	b	95.3	3.59166	b	105.467	4.06846	a
	int-m	int-m.85	16	7.375	1.14746	a	19.125	2.57876	a	44.875	3.99792	d	143.643	19.3892	e	142.714	18.8085	e	64	1.1547	ab	90.9375	2.54214	a	110.062	3.39546	a
	lnt1	int-l.81	21	1.66667	0.57735	d	1.66667	0.57735	d	1.71429	0.560612	e	1.6	0.598243	f	1.6	0.598243	f	61	1.26491	c	87.8095	1.8873	a	79.85	5.75166	c
	lnt1	lnt1.a	18	2.5	0.857493	d	2.61111	0.849837	d	2.61111	0.849837	e	2.6	0.910259	f	2.6	0.910259	f	61.5556	1.29352	c	89.1111	1.77859	a	80.2353	4.68414	c
	als	als.1a	14	2.35714	0.497245	d	2.35714	0.497245	d	2.35714	0.497245	e	2.15385	0.375534	f	2.15385	0.375534	f	63.4286	2.31099	a	90.2143	3.23867	a	94.4615	2.50384	b
Bonus	wt	Bonus	16	7.8125	1.10868	a	42.4375	6.32423	a	61.875	9.75619	a	88.1875	22.4714	a	87.5	21.9515	a	78.0625	2.14379	a	107.875	1.45488	a	112	3.82971	a
	vrs3	int-a.64	16	7.6875	0.704154	a	30.125	4.74517	b	47.75	6.69826	b	55.5	8.83176	b	55.5	8.83176	b	77	1.09545	a	105.312	1.88746	a	99.375	3.89658	b
	int-b	int-b.3	22	1.95455	1.0455	b	3.68182	2.66166	c	4.31818	2.83492	c	4	2.72554	c	3.90909	2.68876	c	73.2727	4.43129	b	105.091	4.58682	a	84.7692	13.0138	c
	int-b	int-b.6	15	1.86667	0.743223	b	2.6	1.59463	c	3.42857	2.62281	c	2.93333	2.93906	c	2.86667	2.97289	c	73.0667	3.23964	b	103.357	6.08412	b	76.75	10.2085	c
	int-b	int-b.75	16	6.875	1.14746	a	22.3125	7.55177	d	44.4375	8.67155	b	58.125	11.401	b	58.0625	11.2988	b	70.9375	4.23428	b	105.688	3.00486	a	101.688	5.22454	b
	int-c	int-c.5	16	7.0625	1.28938	a	24.5625	4.83003	d	26.125	6.81053	d	25.5	6.25033	d	24.9375	6.20181	d	78.6875	1.40089	a	104.5	0.632456	a	108.688	5.91854	a
	vrs1	hex-v.3	20	7.55	0.825578	a	37.9	3.35449	a	63.85	6.92269	a	77.55	10.8554	ae	77.45	10.7629	ae	77.75	1.06992	a	106.25	2.31414	a	108.85	5.25432	a
	vrs1	hex-v.6	16	8.375	0.806226	a	43.1875	8.01847	a	65.1875	5.15388	a	81.8125	5.57636	ae	81.6875	5.59427	ae	74.5625	2.55522	b	101.688	1.92246	b	108.5	4.54606	a
	vrs4	int-e.65	16	7.4375	1.03078	a	39.1875	5.70636	a	61.1875	8.71947	a	74	10.5135	e	73.875	10.519	e	78.8125	1.37689	a	107.375	2.27669	a	110.938	6.21255	a
Foma	wt	Foma	16	8.6875	1.40089	a	50.6875	8.35638	a	77.8	6.98161	a	120.333	12.7036	a	119.6	12.0226	a	76.5	1.46059	a	105.467	2.64215	a	107.667	7.0778	a
	vrs3	int-a.8	16	7.4375	0.629153	a	25.8125	2.88025	b	41.3125	5.67707	b	46.9375	6.89414	b	46.9375	6.89414	b	75.0625	1.48183	a	106.188	2.16699	a	107	3.24551	a
	vrs3	int-a.27	15	7.2	1.01419	a	22.8	4.75395	b	41.3846	9.52662	b	48.1818	9.30396	b	48.8	9.57775	b	71.3333	3.67747	b	103.923	3.14806	ac	102.455	6.68377	a
	vrs3	int-a.31	16	7.625	1.36015	a	40.0625	9.11752	c	69.6875	9.56883	a	87.1875	14.2745	c	86.25	13.0665	c	77.5625	2.58118	a	109.812	0.75	b	93.3125	6.00798	b
	int-c	int-c.13	14	8.42857	1.2225	a	35.4286	9.06145	c	40.5385	11.4573	b	42.7692	12.146	b	42.7692	12.146	b	78.2143	3.16662	a	104	1.91485	ac	106.692	5.72108	a
	int-c	int-c.25	16	7.6875	0.7932	a	21.4375	5.18933	b	23.1333	4.92612	c	21.3333	4.0973	d	21.25	4.11483	d	77.125	2.91833	a	105.267	3.49421	a	106.714	5.58058	a
	vrs1	int-d.11	22	7.63636	1.00216	a	36.5	4.70815	c	66.3182	8.60446	d	105.318	10.9518	e	105.318	10.9518	e	73.8182	1.53177	b	101.909	1.79706	c	106.545	4.17164	a
	vrs1	int-d.22	14	8.85714	2.53763	a	50.9286	11.4587	a	76.5714	10.0439	a	104.143	17.875	ae	104	17.7894	ae	77.5714	1.82775	a	103.571	0.646206	ac	107.143	6.49091	a
	vrs4	int-e.20	16	7.3125	1.25	a	40.75	8.91067	c	68.25	14.5167	ad	94.0625	24.5424	e	93.8125	24.5933	e	75.9375	2.76812	a	104.125	1.70783	ac	110	4.28952	a
	int-f	int-f.19	20	5.2	1.79473	b	19.55	3.21959	b	32	6.40312	c	38.9474	10.855	b	38.6316	10.9403	b	75.9	2.35975	a	103.789	2.52936	ac	103.895	6.04515	a
Barke	wt	Barke	19	9.05263	1.17727	a	56	7.80313	a	88.7368	9.72878	a	133.684	18.3819	a	n.d.	n.d.	--	76.3158	1.05686	a	93.6842	1.88717	a	n.d.	n.d.	--
	vrs1	3930	15	8.4	1.29835	a	57.5333	13.3356	a	81.8	13.1051	a	124.267	16.1399	a	n.d.	n.d.	--	80.3333	1.98806	b	95.6	2.1974	a	n.d.	n.d.	--
	vrs1	8408.BC	16	8.75	1	a	57.75	12.0028	a	87.5625	12.6805	a	100.625	15.6072	b	n.d.	n.d.	--	78.625	1.5	c	93.375	1.74642	a	n.d.	n.d.	--
	vrs1	10872	16	9.125	1.25831	a	45.9375	6.28722	a	84.8462	13.0821	a	142.75	30.4817	a	n.d.	n.d.	--	75.375	0.806226	a	92.0769	2.46514	a	n.d.	n.d.	--
	vrs1	11657	7	8.14286	1.34519	a	53.2857	10.6882	a	76.7143	8.13868	a	129.286	19.5594	a	n.d.	n.d.	--	79.8571	1.67616	b	93.7143	1.60357	a	n.d.	n.d.	--
	vrs1	11910.BC	18	7.16667	1.38267	b	42.4444	10.0716	b	71.6667	12.1655	b	84.6667	10.2326	b	n.d.	n.d.	--	77.0556	2.09964	ac	92.5	2.45549	a	n.d.	n.d.	--
	vrs1	13213	8	8.75	1.48805	a	81.125	17.812	c	n.d.	n.d.	--	116.167	32.9934	a	n.d.	n.d.	--	89.125	3.64251	d	n.d.	n.d.	--	n.d.	n.d.	--
Montcalm	wt	Montcalm	16	5.375	1.40831	a	18.375	3.4809	a	30.2667	6.29588	a	45.8667	6.55599	a	45.8667	6.55599	a	68.6875	4.15883	a	99.2	3.68782	a	130.4	6.15049	a
	als	als.1a	16	1.125	0.341565	b	1.125	0.341565	b	1.125	0.341565	b	1.14286	0.363137	b	1.14286	0.363137	b	65.6875	1.35247	b	95.9375	3.62342	b	91	6.13732	b
1: average
2: standard deviation
3: grouping based on one-way ANOVA (p ≤ 0.05)
