# Supplementary material for: Mutations in Barley Row Type Genes Have Pleiotropic Effects on Shoot Branching
Source: PLoS One. 2015 Oct 14;10(10):e0140246. doi: 10.1371/journal.pone.0140246 (PMC4605766; doi:10.1371/journal.pone.0140246)
Supplement: S7 Table — (XLSX) [file pone.0140246.s021.xlsx]

## Sheet: Table S7
Table S7: Tillering behaviour of row type mutants in cv. Bowman during development when grown under greenhouse conditions.
row type mutants in cv. Bowman
locus	mutation	background	replicates	tillers																														flag leaf stage (DAE)
				7 DAE			14 DAE			21 DAE			28 DAE			35 DAE			42 DAE			49 DAE			56 DAE			63 DAE			70 DAE
				avg1	SD2	aov3	avg1	SD2	aov3	avg1	SD2	aov3	avg1	SD2	aov3	avg1	SD2	aov3	avg1	SD2	aov3	avg1	SD2	aov3	avg1	SD2	aov3	avg1	SD2	aov3	avg1	SD2	aov3	avg1	SD2	aov3
wt	Bowman	Bowman	10	1	0	a	1.4	0.516398	a	3.9	0.875595	a	5.2	1.0328	a	6.4	1.26491	a	6.7	1.63639	a	8.3	1.88856	a	8.6	2.22111	a	10.5	3.2059	a	9.8	3.35989	a	37.1	2.37814	a
vrs3	int-a.1	Bowman	10	1.1	0.316228	a	1.8	0.788811	ab	3.5	1.58114	a	5.6	2.27058	a	6.9	2.5144	a	7.8	3.04777	a	8.6	3.20416	a	8.6	3.06232	a	9.9	3.47851	a	10.1	2.92309	a	41.3	2.31181	b
vrs3	vrs3.f	Bowman	10	1	0	a	1.2	0.421637	a	3.7	0.823273	a	5	0.666667	a	6.1	0.737865	a	7	1.33333	a	9.1	1.19722	a	9.6	1.42984	a	9.8	1.61933	a	9.7	1.56702	a	41.6	1.57762	b
int-b	int-b.3	Bowman	10	1	0	a	1.3	0.674949	a	3	1.05409	a	3.5	0.849837	a	4.3	1.41814	a	4.9	1.66333	a	6.1	1.85293	a	5.8	1.8738	b	6.1	2.23358	b	5.8	2.20101	b	39.3	1.70294	a
vrs1	vrs1.a	Bowman	10	1	0	a	1.2	0.421637	a	2.8	0.788811	a	4.1	0.994429	a	4.8	1.39841	a	5	1.56347	a	6.4	1.77639	a	6.6	1.42984	a	7.3	1.70294	a	7	1.63299	a	39.4	2.83627	a
vrs4	vrs4.k	Bowman	10	1.4	0.516398	b	2.3	0.674949	b	3.8	1.0328	a	5.9	1.44914	a	7	1.69967	a	6.7	2.26323	a	8.1	1.91195	a	8.2	2.04396	a	8.3	2.58414	a	8.4	2.95146	a	40.6	4.06065	a
int-m	int-m.85	Bowman	10	1	0	a	1.2	0.421637	a	3.1	0.737865	a	4.7	1.25167	a	5.4	1.57762	a	6.5	1.77951	a	8.9	2.60128	a	11	3.19722	a	12.7	3.74314	a	13.7	4.16467	a	41	4.34613	a
lnt1	int-l.81	Bowman	10	1	0	a	1	0	a	1.3	0.483046	b	2	0.666667	b	2	0.666667	b	2.2	0.632456	b	2.5	0.849837	b	2.6	0.966092	c	2.6	0.966092	c	2.6	0.966092	c	38.6	3.30656	a
lnt1	lnt1.a	Bowman	11	1	0	a	1.09091	0.301511	a	2.18182	0.603023	b	2.72727	0.786245	b	2.81818	0.98165	b	2.81818	0.98165	b	2.81818	0.98165	b	2.81818	0.98165	c	2.81818	0.98165	c	2.81818	0.98165	c	36.1818	1.83402	a
als	als1.a	Bowman	7	1	0	a	1	0	a	2.14286	0.690066	b	2.85714	1.06904	b	3	1.1547	b	3	1.1547	b	3	1.1547	b	3	1.1547	c	3	1.1547	c	3	1.1547	c	38	2	a
int-c and int-f in cv. Bowman, Bonus and Foma
locus	mutation	background	replicates	tillers
				7 DAE			11 DAE			14 DAE			18 DAE			21 DAE			25 DAE			28 DAE			35 DAE			42 DAE			49 DAE			56 DAE			63 DAE			70 DAE			77 DAE			84 DAE			91 DAE
				avg1	SD2	aov3	avg1	SD2	aov3	avg1	SD2	aov3	avg1	SD2	aov3	avg1	SD2	aov3	avg1	SD2	aov3	avg1	SD2	aov3	avg1	SD2	aov3	avg1	SD2	aov3	avg1	SD2	aov3	avg1	SD2	aov3	avg1	SD2	aov3	avg1	SD2	aov3	avg1	SD2	aov3	avg1	SD2	aov3	avg1
wt	Bowman	Bowman	10	1	0	a	1	0	a	1.5	0.527046	a	2.2	0.421637	a	2.8	0.632456	a	3.3	0.483046	a	3.8	0.632456	a	6	1.33333	a	7	0.816497	a	8.1	1.1005	a	9.9	1.28668	a	9.9	1.66333	a	9.3	1.41814	a	9.125	1.72689	a	NA	NA	--	NA
int-c	int-c.5	Bowman	10	1.7	0.483046	b	2.1	0.316228	b	3	0	b	4.2	0.788811	b	4.9	0.994429	b	6.2	0.918937	b	7.3	1.1595	b	9.9	1.1005	b	10.6	0.966092	b	11	1.56347	b	11.4	1.64655	a	11	1.63299	a	10.8	1.61933	a	11.125	1.72689	a	NA	NA	--	NA
int-f	int-f.19	Bowman	10	1	0	a	1	0	a	1.5	0.527046	a	2	0	a	2.3	0.483046	a	2.9	0.875595	a	3.9	0.567646	a	5.5	0.849837	a	6.2	0.632456	a	6.7	0.483046	a	7.3	0.674949	b	7.6	0.699206	b	7.6	0.843274	b	7.4	0.843274	b	NA	NA	--	NA
wt	Bonus	Bonus	10	1.1	0.316228	a	1.4	0.516398	a	2.5	0.527046	a	4	1.05409	a	5	0.942809	a	6.3	1.82878	a	8	1.82574	a	12.1	2.84605	a	16.7	2.94581	a	19.8	4.04969	a	24.6	4.78888	a	27.1	5.40473	a	30.7	7.42443	a	34	7.58654	a	41.6	8.35597	a	45.3
int-c	int-c.5	Bonus	10	1.8	0.421637	a	2.2	0.421637	a	3.2	0.421637	a	4.8	0.632456	a	5.7	0.948683	a	7.4	0.966092	a	9.2	1.39841	a	13.7	1.56702	a	17.3	2.00278	a	18.1	2.68535	a	19.8	2.29976	a	19.9	2.28279	b	19.7	2.40601	b	19.6	2.50333	b	19.5	2.4608	b	19.1
wt	Foma	Foma	10	1	0	a	1	0	a	1.6	0.516398	a	2.9	0.737865	a	3.5	0.849837	a	4.9	1.59513	a	6.2	1.54919	a	10.3	3.093	a	14	5.05525	a	18.3	6.56675	a	25.2	7.08363	a	28.6	9.55917	a	34.2	14.0855	a	39.1	12.4405	a	46.1	17.3234	a	50.6
int-c	int-c.25	Foma	10	1	0	a	1.2	0.421637	a	2.7	0.483046	a	3.7	0.674949	a	4.8	0.788811	a	5.9	0.737865	a	7.6	1.3499	a	11.8	1.81353	a	14.5	2.54951	a	14.6	2.17051	a	17	2.53859	a	17.3	3.12872	b	17	2.90593	b	17.1	2.92309	b	17.3	3.05687	b	16.7
int-c	int-c.29	Foma	9	1	0	a	1.66667	0.707107	a	2.88889	0.333333	a	4.33333	0.866025	a	5.33333	0.707107	a	7.22222	0.971825	a	8.88889	1.53659	a	13.7778	1.56347	a	21.1111	2.42097	a	22.1111	3.1798	a	23.5556	6.52133	a	26.2222	2.77389	ab	25.8889	2.848	ab	26.2222	2.90593	b	27.3333	3.67423	b	26.1111
int-f	int-f.19	Foma	9	1	0	a	1	0	a	1	0	a	2	0.866025	a	2.22222	0.833333	a	3.33333	1	a	4.55556	1.23603	a	7.77778	2.48886	a	11	3.67423	a	14.4444	3.6094	a	18.5556	4.44722	a	20.4444	5.57026	ab	23.4444	7.17829	b	20.5714	4.46681	b	23.5714	6.55381	b	22.8571
1: average
2: standard deviation
3: grouping based on one-way ANOVA (p ≤ 0.05)
[truncated: 8 more columns]
